# Supplementary material for: The relationship between improved elderly nutritional risk index and short-term all-cause mortality in patients with urinary sepsis: a retrospective cohort study
Source: Front Nutr. 2026 Jan 12;12:1700486. doi: 10.3389/fnut.2025.1700486 (PMC12832331; doi:10.3389/fnut.2025.1700486)
Supplement: Supplementary file 1 [file Data_Sheet_1.csv]

ID	mGNRI	Age	Age.group	Gender	Race	BMI	BMI.group	Hyp	AKI	CKD	DM	HF	MI	IHD	COPD	SOFA	APSIII	SIRS	SAPSII	OASIS	CHARLSON	APACHEII	HR	NBPS	NBPD	RR	Spo2	HCT	Hgb	PLT	RDW	RBC	WBC	ALB	AG	TCa	Cl	Glu	K	CO2	Fca	Lac	PCo2	PH	Po2	INR	PT	APTT	ALT
11170345	64.61229022	22	No	F	No	20.93	No	No	No	Yes	No	No	No	No	No	5	69	4	37	36	3	23	138	91	43	31	100	20.7	7	173	17.5	2.48	19.5	1.7	10	5.2	117	79	2.7	16	0.88	1.6	27	7.37	42	1.6	17.2	70.4	19
11325919	93.05867164	22	No	F	Yes	21.3	No	No	No	No	No	No	No	No	No	5	51	3	35	26	1	16	107	142	105	30	98	49.3	16.4	236	12.8	5.28	22.3	3.7	16	7.6	109	121	3.5	17	1.05	3.2	28	7.38	104	1.1	12.4	27.1	174
12809207	75.01141791	22	No	F	Yes	24.34	No	No	No	No	No	No	No	No	No	10	34	3	32	37	4	18	75	127	83	14	100	30.4	9.8	150	13.3	3.27	16.9	3	16	6.4	112	145	3.9	18	1	3	37	7.28	147	1.4	15	26.7	430
13142540	79.58679937	23	No	M	Yes	24.87	No	Yes	No	No	No	No	No	No	No	12	53	3	31	25	0	18	105	121	83	24	100	39	13.5	153	13.9	3.94	14.8	2.9	11	7	113	117	7.1	23	1.08	4.3	52	7.23	31	1	10.9	23.6	180
13491233	86.32284382	23	No	F	Yes	25.6	No	No	No	No	No	No	No	No	Yes	5	102	4	50	46	1	31	83	107	51	18	100	31.7	10.5	199	17	3.66	9.9	3.3	12	8.7	111	88	3.4	24	1.21	0.8	37	7.4	354	1.3	14.9	29.9	20
14779548	64.83553512	23	No	M	Yes	27.72	No	No	Yes	No	No	No	No	No	No	18	103	4	61	36	0	32	102	131	67	25	87	37.6	13.3	110	13.5	4.58	3.8	2.4	17	6.8	102	170	4.2	19	1.01	1.4	36	7.31	74	1.2	12.8	57.9	49
11146420	106.0685635	24	No	M	Yes	20.9	No	No	No	No	No	No	No	No	No	3	34	2	26	26	0	15	85	137	69	19	98	40.3	15	210	11.8	4.92	8.3	4.4	14	9.4	109	97	4.2	26	1.16	2	40	7.41	203	1.2	13.1	30.4	22
13697582	86.90927273	24	No	F	Yes	25.95	No	No	Yes	No	No	No	No	No	No	9	59	3	35	31	3	19	74	122	68	21	96	41.9	14.3	135	13.6	4.52	31.1	3.8	19	8.1	109	117	3.4	13	0.88	2.7	22	7.37	119	6.6	58.5	40.1	7485
16877894	81.99955851	24	No	M	No	31.59	Yes	No	Yes	No	No	No	No	No	No	10	90	3	47	46	0	21	79	126	84	15	98	46.1	15.3	226	13.2	5.1	8.8	3.1	15	8.6	104	90	5.1	28	1.14	1.1	35	7.5	41	1.7	18	28.6	33
16723797	100.585	25	No	M	No	31.23	Yes	Yes	Yes	No	No	No	No	No	No	8	63	3	38	34	3	20	128	116	71	24	98	47.6	16	83	12.6	5.43	14.1	4	42	8.3	80	114	4.9	17	0.86	12.3	31	7.32	36	5.1	57	28.4	15018
13088523	60.09666667	26	No	F	No	24.79	No	No	Yes	No	No	No	No	No	No	0	49	4	27	29	1	7	154	118	81	34	98	36	11.6	319	14.4	4.06	4.1	1.5	16	6.9	102	157	5	21	1.07	2	43	7.28	88	1.4	15.5	42.7	35
13365114	72.29625554	26	No	F	No	25.34	No	No	Yes	No	No	No	No	No	No	11	84	4	38	37	1	18	133	161	90	23	98	29.1	9.6	63	14.5	2.83	7.3	3.1	21	7.3	102	145	3.1	17	1.08	2.6	33	7.29	41	1.2	12.6	26.5	239
14518687	77.97064063	26	No	F	No	27.25	No	No	No	No	No	No	No	No	No	3	18	3	9	23	1	8	100	108	69	22	98	31.9	10.5	111	14.7	3.72	8.2	2.6	14	8.3	104	105	3.3	27	1.17	1.3	40	7.43	344	1.2	12.5	30.7	29
17632146	90.16008553	26	No	M	No	33.65	Yes	No	No	No	No	No	No	No	No	5	51	4	22	25	0	11	106	100	54	17	100	39.4	13.7	266	13.2	4.57	19.8	3.6	10	7.9	104	139	4	30	1.13	2.5	70	7.22	33	1.1	13.4	23.7	15
10148417	59.39999408	27	No	M	No	17.08	No	No	No	No	No	No	No	No	No	6	88	3	37	30	4	24	134	121	81	26	94	29.6	8.7	327	17.4	3.38	38.7	1.4	12	8	112	817	5.7	25	1.27	1.7	41	7.38	182	2.4	25	132.4	12
13999026	42.19834615	27	No	M	No	26.35	No	No	Yes	No	No	No	No	No	No	9	131	4	55	45	0	34	78	111	93	15	100	29.7	10	121	13.6	3.29	6.5	1.2	7	6	120	211	4.3	19	0.86	3	47	7.2	276	1.5	16.5	35.2	47
19462953	69.47899746	27	No	M	No	42.53	Yes	No	Yes	No	Yes	No	No	No	No	11	62	4	37	45	1	28	156	135	75	30	100	39.4	13.4	148	12.7	4.42	10.6	2.5	17	8.6	105	686	6.1	25	1.34	6.2	54	7.26	104	1.2	13	25	570
19966756	77.465827	27	No	F	No	51.56	Yes	No	No	No	No	No	No	No	No	1	34	3	20	20	1	9	121	118	66	17	97	31.8	11	360	14.8	3.99	11.9	2.9	11	8.6	102	93	4.3	33	1.15	0.8	54	7.38	81	2	23.3	80.3	46
10373014	99.12087457	28	No	F	No	18.52	No	No	No	No	Yes	No	No	No	No	2	32	2	15	22	2	6	100	137	94	12	100	33.3	11.4	201	14.1	3.96	8.2	4.4	18	9.4	104	207	4.1	29	1.14	1.7	49	7.37	38	1.1	13.3	21	18
11617167	81.97321302	28	No	F	Yes	22.06	No	No	Yes	No	No	No	No	No	No	13	113	3	58	56	0	36	107	137	106	35	100	32	11.6	108	12.5	3.48	8.2	2.8	19	6	97	159	3.5	12	0.6	2.4	19	7.41	226	1	11.2	23.3	33
13604162	78.91625307	28	No	F	Yes	25.78	No	No	No	No	No	Yes	No	No	No	1	36	3	21	36	3	5	75	98	63	13	100	33.2	10.7	198	12.2	3.77	6.7	3	15	7.7	111	76	4	30	1.07	0.9	44	7.42	131	1.1	11.8	29.2	31
14634306	72.6822	28	No	F	Yes	27.48	No	No	No	No	No	No	No	No	No	5	53	3	15	29	1	16	126	126	78	35	91	31.9	11.1	60	12.8	3.74	11.1	2.4	14	7.4	107	143	3.1	25	1.07	1.3	38	7.42	98	1.2	13.6	27.9	29
15134226	75.4185	28	No	F	Yes	28.27	No	No	No	No	No	No	No	No	No	7	46	3	18	24	2	10	77	110	73	20	95	32.8	10.3	133	17.2	3.25	4.9	3.1	9	8.7	106	124	4.4	26	1.2	1	46	7.34	60	1.2	12.6	39.7	20
18296066	95.70084039	28	No	M	No	36.43	Yes	No	No	No	No	No	No	No	No	4	30	3	19	32	0	11	64	146	52	14	100	32	11.1	317	14.4	3.92	14	4	8	7.2	112	133	3	26	0.67	1.9	31	7.51	206	1.2	14.4	25	63
19565640	92.78299795	28	No	F	No	43.85	Yes	Yes	No	No	No	No	No	No	No	4	37	3	28	27	0	17	108	134	65	17	97	35.3	12	357	13.1	3.72	13.5	4	15	9.1	101	112	3.6	27	1.14	2.3	36	7.47	118	1.3	13.6	26.1	17
17184491	76.280375	28	No	M	No	74.56	Yes	No	Yes	Yes	Yes	Yes	No	No	No	14	105	3	61	51	6	39	119	156	71	24	84	37.4	11.9	233	15.3	4.28	11.6	2.9	16	8.3	97	125	3	30	1	1.4	47	7.39	71	1.3	14.4	40.5	35
11390883	84.49220497	29	No	M	No	21.54	No	No	No	No	No	No	No	No	No	3	26	3	17	33	0	10	97	121	96	13	100	31.6	10.1	117	14.7	2.97	5.7	3	10	8.1	105	105	4.5	26	1.18	0.7	36	7.45	159	1	10.4	28.6	168
13646702	81.36274088	29	No	M	No	25.86	No	No	No	No	No	No	No	No	No	14	84	4	60	40	1	26	56	139	58	16	100	33.1	11.4	300	13.6	3.65	20.9	2.7	15	8	108	147	5	22	1	2.1	40	7.33	445	1.1	13.2	28.3	40
16572283	78.9483034	29	No	F	No	30.93	Yes	No	Yes	No	No	Yes	No	No	No	7	64	3	39	44	2	26	0	92	44	36	80	28.5	9.4	71	16	3.1	21.3	3.2	1	7.7	108	192	5	38	1.09	1.1	87	7.26	36	1.2	13.2	20.7	15
18109635	104.221521	29	No	M	Yes	35.76	Yes	No	Yes	No	No	No	No	No	No	15	85	3	45	34	1	34	110	163	88	33	94	21.5	7.7	163	19.1	2.36	31.3	4.5	27	9.3	98	148	3.7	19	1.15	2.8	31	7.39	51	2	22.4	41.2	53
19674514	86.43655195	29	No	F	Yes	45	Yes	No	Yes	No	No	No	No	No	No	3	86	3	36	44	0	21	126	110	70	21	91	36.1	12.4	430	13.6	4.04	25.1	3.4	12	8.6	113	134	3.7	21	1.1	5.1	34	7.39	234	1.2	14.2	23.8	14
19915864	60.42983254	29	No	F	Yes	49.25	Yes	No	Yes	No	No	No	No	No	No	6	79	4	38	30	3	26	136	161	126	26	91	29	9.8	276	23.6	3.35	13.9	2.3	20	7.6	89	124	4	30	0.85	4.6	40	7.47	71	1.6	17.4	41.5	29
10766212	80.62623944	30	No	M	No	19.98	No	No	No	No	No	No	No	No	No	5	30	3	22	31	0	4	60	108	64	20	100	27.4	8.8	162	13.2	3.36	12.9	3.2	14	9.4	97	213	3.9	24	1.16	2.7	38	7.39	192	1.2	13.3	32.8	53
11475003	81.33320225	30	No	M	Yes	21.71	No	No	No	No	No	No	No	No	No	6	43	4	21	36	0	14	110	119	58	22	100	25.7	8.4	124	12.5	2.7	3.9	3	11	6.6	114	137	3.9	23	1.07	2.5	46	7.28	68	1.8	19.1	35.1	20
11482582	90.995	30	No	F	Yes	21.72	No	No	Yes	No	No	No	No	No	No	9	95	4	42	43	0	30	113	180	144	27	95	28.6	9.5	146	13.8	2.98	17.6	3.6	11	9.5	98	99	3.8	23	1.45	0.8	34	7.42	58	1.4	15.3	21.9	21
12106890	76.65431461	30	No	F	Yes	23.05	No	No	Yes	No	No	No	No	No	No	9	69	3	28	35	2	24	87	91	53	20	98	27.7	8.2	124	19	3.12	13.9	3.3	27	7.6	120	1027	2.3	17	1.21	3.1	44	7.18	100	1.3	13.8	25.6	13
15994772	90.80457219	30	No	M	No	29.76	No	No	No	No	No	No	No	No	No	4	38	2	21	26	5	16	55	139	50	17	100	37	12.6	201	13.2	4.52	16.9	3.5	12	8.9	104	151	4	27	1.22	2.9	38	7.44	470	1.2	12.9	27.3	107
16032226	87.01854805	30	No	F	No	29.83	No	No	No	No	No	No	No	No	No	2	41	3	23	29	1	6	57	95	58	16	100	28.3	9.2	164	13.7	3.29	5.9	3.1	13	8.6	107	87	3.5	24	1.07	0.9	36	7.42	142	1.3	13.8	150	9
18352619	65.05020338	30	No	M	Yes	36.58	Yes	No	Yes	No	No	No	No	No	No	7	75	2	30	32	1	16	120	115	80	44	99	27.8	8.4	107	15.2	3.05	5.3	2.3	12	8	109	102	3.4	28	1.11	1.8	54	7.3	42	1.8	19.4	50.7	62
17517983	61.88001087	30	No	F	No	80.07	Yes	No	No	No	Yes	Yes	No	No	No	5	53	3	26	31	2	14	123	142	94	19	100	33.4	10.6	134	14.8	3.87	7	2.2	17	7.2	101	152	4	16	1.17	7.7	37	7.22	305	1	11.1	28	31
14067967	73.80302439	31	No	M	Yes	26.51	No	No	Yes	No	No	No	No	No	No	18	97	4	57	39	6	36	108	113	54	16	100	26.8	8.9	130	18.5	2.79	20	2.6	24	7.5	88	137	4.9	22	0.99	5	45	7.3	106	2.2	24.3	52.8	55
15208868	76.69282846	31	No	M	Yes	28.31	No	No	No	No	No	No	No	No	No	3	44	3	26	36	0	9	116	103	44	18	94	34.8	11.1	195	13	4.3	22.5	3.2	10	8	107	159	3.4	22	1.15	1.3	32	7.44	245	1.6	17.1	26.6	17
12415967	92.24903117	32	No	F	No	23.63	No	No	Yes	No	No	No	No	No	No	11	64	3	39	29	5	20	119	100	69	24	91	26.7	8.8	191	19.6	3.13	11.7	3.4	18	8.5	98	91	5	24	1.04	5.4	45	7.34	51	1.8	19.5	40.8	27
15635831	68.15278448	32	No	M	No	29.17	No	No	Yes	No	No	No	No	No	No	5	56	4	34	41	4	23	108	147	95	27	100	26.7	8.6	178	17.1	2.89	12.4	2.7	14	7.8	108	126	4	22	1.06	2.2	43	7.3	154	1.5	17	33.6	19
16742247	79.97112662	32	No	F	Yes	31.25	Yes	No	No	No	No	No	No	No	No	2	40	4	20	28	2	18	113	117	67	24	100	33.7	11.2	124	12.8	3.75	2.9	3.6	10	7.4	102	140	4.3	28	1.01	1	37	7.47	141	1.1	11.7	36.7	329
11449191	62.89973239	33	No	F	Yes	21.67	No	No	Yes	No	No	No	No	No	No	5	55	3	44	37	7	10	124	99	72	26	96	32.8	11.3	60	21.1	3.88	10.3	2.4	16	7.9	100	80	4.9	18	1.04	4.3	35	7.31	45	1.3	14.5	31	112
13342293	83.06923077	33	No	M	Yes	25.25	No	No	No	No	No	No	No	No	No	1	31	2	15	33	0	5	67	108	73	20	100	27.5	9.2	725	15.3	2.91	13	3.5	16	8.7	103	132	4.2	27	1.17	1.2	34	7.5	91	1.1	12.2	30.3	17
14324214	75.74066667	33	No	M	No	26.93	No	No	No	No	No	No	No	No	No	7	62	3	16	41	2	7	103	89	47	12	99	35.2	11.5	210	13.6	4.16	15.9	2.7	13	7.1	115	129	3.6	21	1.12	1.2	30	7.44	159	1.3	14.6	37	63
15433155	84.66220339	33	No	M	Yes	28.73	No	Yes	Yes	No	No	No	No	No	No	4	40	1	34	27	6	14	68	153	73	17	99	37.1	12.1	106	15.6	4.5	6.1	3.5	13	9	100	95	3.5	12	1.18	1.4	19	7.39	132	1	11.3	30.2	67
15962556	80.20032487	33	No	M	No	29.74	No	No	No	No	No	No	No	No	No	7	23	4	28	26	2	13	60	130	52	20	98	42.5	13.6	275	12.7	4.6	21.8	3.3	14	8	106	129	4.8	20	1.12	1.8	44	7.25	116	1.1	11.7	23.5	76
16170098	92.70743866	33	No	M	No	30.09	Yes	No	No	Yes	Yes	No	No	No	No	5	66	4	35	26	4	21	115	162	73	22	100	20.5	7.2	182	13.9	2.44	24.9	3.6	23	7	93	257	2.7	26	0.94	2	42	7.36	141	1.2	13.4	42.3	26
17630664	86.3201789	33	No	F	No	33.65	Yes	No	Yes	No	No	No	No	No	No	12	76	2	36	28	3	25	82	109	67	23	99	23.6	8.2	100	21.8	2.28	15	3.7	14	9	102	148	3.2	29	1.17	1.6	44	7.41	120	3.3	33.6	72	16
17696318	82.45404839	33	No	F	No	33.84	Yes	No	Yes	No	No	No	No	No	No	18	117	4	48	46	1	29	98	124	95	21	95	22.1	7.5	55	23.4	2.58	15.7	3.2	20	9.1	100	64	3.6	18	1.04	2.5	40	7.23	44	4.9	54.7	90	19
19792399	86.61627446	33	No	F	No	46.71	Yes	No	No	No	No	No	No	No	No	5	35	2	27	29	0	14	76	162	97	24	90	40.2	13.2	281	13.8	4.45	35.7	3.5	11	8.8	104	147	4.6	23	1.32	0.8	60	7.22	81	1.4	15	28.6	42
13233757	77.00127753	34	No	M	Yes	25.08	No	Yes	Yes	No	No	No	No	No	No	6	51	4	21	27	0	19	149	108	54	33	84	47.4	16.1	205	12.7	5.61	2	3	16	7.6	109	116	4.2	16	1.07	3.1	32	7.3	60	1.1	11.8	29.8	17
17866544	98.66592874	34	No	M	No	34.52	Yes	No	Yes	Yes	No	No	No	No	No	17	100	3	63	44	5	35	90	120	52	29	91	19.8	6.7	126	20.2	2.06	35.6	4	21	8.8	100	98	3.8	13	1.11	1.5	30	7.27	60	2.4	26.6	51	12
18049201	69.38643966	34	No	F	Yes	35.49	Yes	No	No	No	No	No	No	No	No	6	55	4	21	21	3	16	103	107	52	14	95	24.6	8	154	19.5	2.48	13	2.3	17	6.6	94	115	2.9	25	0.83	2.6	37	7.41	227	1.3	14	31.5	59
18274981	96.40328037	34	No	M	No	36.42	Yes	Yes	No	No	Yes	No	No	No	No	2	15	1	12	30	4	3	85	139	82	19	94	35	11.1	238	14.5	4.74	9.8	3.7	14	8.7	105	171	4	26	1.16	1.2	46	7.34	134	1.1	12.3	31.4	13
18877812	73.65849294	34	No	F	Yes	38.91	Yes	No	Yes	Yes	No	No	No	No	No	13	86	4	46	51	5	34	124	152	80	28	97	30	8.9	122	20.7	2.86	24	3	43	8.6	89	132	4.8	11	0.88	16.8	35	7.1	162	2.5	26.8	28.3	1978
14564149	67.22944118	35	No	M	No	27.32	No	No	Yes	No	Yes	No	No	No	No	7	68	3	39	38	4	25	97	122	98	22	100	30.6	9.7	87	16.7	3.33	12.1	2.6	22	7.8	105	120	4.1	17	1.03	1.5	35	7.28	333	1.2	12.8	30.6	17
16958675	84.95909774	35	No	M	No	31.88	Yes	No	Yes	No	No	Yes	Yes	Yes	No	10	58	4	32	32	5	25	97	98	65	21	100	34.8	10.2	380	16	3.93	12.6	3	22	7.2	100	167	5.5	17	0.94	1.7	37	7.25	149	1.6	17.2	35.8	2627
17497717	79.85057813	35	No	M	Yes	33.32	Yes	No	No	No	No	No	No	No	No	1	47	3	15	31	0	10	147	168	117	33	97	53.1	17.8	360	13.1	6.26	17.5	2.7	25	7.1	100	193	4	15	1	7	26	7.34	110	1.3	13.8	30.9	36
12265737	71.5875473	36	No	M	No	23.38	No	Yes	Yes	No	Yes	No	Yes	Yes	No	16	103	4	59	50	6	38	109	113	51	21	100	25	7.6	141	16.9	2.7	22.9	3.1	15	8	99	161	4.7	24	1.11	5.5	46	7.31	31	3.1	34.2	49.7	211
13060785	65.284	36	No	F	No	24.73	No	No	Yes	No	No	No	No	No	No	17	109	3	48	51	5	30	118	95	61	42	95	26.9	8.7	469	17.8	2.72	33.9	2.2	17	6	86	124	3.5	19	0.94	2.2	39	7.3	46	1.7	18.2	42.5	29
13902474	66.03685841	36	No	M	No	26.14	No	No	No	No	Yes	No	No	No	No	7	61	4	30	29	6	19	107	153	94	17	88	44.5	14.3	153	17.9	5.28	14.8	2	29	7.2	92	299	4.1	20	0.91	1.3	30	7.42	60	1.3	14	37.7	23
11975832	62.88352158	37	No	M	No	22.9	No	No	Yes	No	No	No	No	No	No	11	57	2	28	22	3	21	100	165	84	15	100	28.5	9.8	83	15.7	3.28	19.1	1.6	19	7.9	108	142	3.3	23	1.09	1.6	37	7.39	44	1.5	15.9	22.4	236
14194078	102.9383316	38	No	M	No	26.68	No	Yes	Yes	No	No	No	No	No	No	5	30	2	15	26	3	14	76	120	74	22	100	41.4	14.3	84	13.6	4.56	8.5	4.2	17	9	100	100	3.1	24	1.11	1.2	27	7.55	136	1.2	12.5	25.4	29
14367208	61.33	38	No	M	No	27.04	No	No	Yes	No	No	No	No	No	No	19	133	4	68	48	1	47	97	119	74	22	100	22.3	7.7	132	20.7	3.04	25.8	2.5	21	7.2	100	140	3.5	18	0.89	1.8	29	7.39	128	1.4	15.2	31	88
17379189	87.71602041	38	No	F	No	33.06	Yes	No	No	No	No	No	No	No	No	2	36	3	15	24	2	13	113	118	74	16	94	32	10.8	119	13.2	3.56	10.3	3.5	11	8.4	100	144	3.4	19	1.11	1.5	33	7.38	51	1.5	16	26.6	15
18435943	78.0855625	38	No	M	Yes	36.92	Yes	Yes	Yes	No	Yes	No	No	No	No	11	84	3	49	28	4	20	91	125	51	23	97	25.9	8.4	82	17.7	2.68	15.4	3.1	17	8	98	215	5	16	0.97	2.4	30	7.33	43	2.2	24.5	39.1	21
19178665	69.99996415	38	No	F	Yes	40.07	Yes	No	No	No	No	No	No	No	No	6	80	2	35	33	3	14	117	128	70	18	98	28.1	9.5	312	22.8	4.47	9.3	2.5	17	7.9	97	101	5.5	20	0.94	4.6	27	7.46	142	3.7	37.9	39.3	691
15305676	82.07552239	38	No	F	Yes	65.94	Yes	No	Yes	Yes	Yes	Yes	No	No	No	4	35	1	8	25	6	11	93	172	87	0	100	29.3	9.3	92	15.1	3.35	5.1	3	11	7.9	104	165	4.2	24	1.18	0.8	65	7.19	225	6.7	55	64.2	9
15663860	81.54739604	38	No	F	No	66.6	Yes	Yes	Yes	No	No	No	No	No	No	7	46	1	23	26	3	18	71	129	76	19	99	22.2	7.3	48	29.2	2.07	7	3.3	16	8	96	142	4	25	1.06	1.4	42	7.37	38	1.7	18.8	27.8	25
16630240	88.01946588	38	No	F	Yes	71.09	Yes	No	Yes	No	Yes	Yes	No	No	No	8	63	2	24	30	3	21	112	113	51	12	94	33.8	10.9	156	14.7	3.6	6.2	3.2	16	8.3	100	281	4.2	18	1.03	1.1	49	7.19	52	1.1	12.2	28	118
11765816	99.76124855	39	No	F	Yes	22.39	No	No	Yes	No	No	No	No	No	No	7	66	3	35	40	1	15	90	114	68	22	97	44.5	15.3	272	12.9	4.86	9.1	4.3	17	9.1	103	98	3.9	21	1.11	1.8	34	7.39	93	3.9	37.4	32.2	9240
12332691	70.53227273	39	No	M	No	23.51	No	No	Yes	No	Yes	No	No	No	No	15	104	4	37	46	2	38	119	93	49	14	76	14	4.9	15	13.9	1.47	2.8	2	18	4.8	125	256	3.7	13	0.5	6.8	34	7.15	391	3.6	34.1	150	19
13564316	73.39430769	39	No	M	Yes	25.75	No	No	No	No	No	No	No	No	No	11	60	3	28	33	3	18	84	152	87	22	96	37.1	12.7	48	12.8	4.15	3.2	2.4	16	7.6	96	119	3.3	23	0.99	1.6	35	7.41	107	5.1	55.9	35.9	8394
14077750	71.71667832	39	No	F	No	26.53	No	No	No	No	No	No	No	No	No	6	64	3	29	34	3	18	87	141	78	19	97	31.3	10.1	90	22.9	3.4	17.4	3	18	8.6	105	50	5.6	21	1.09	3.8	30	7.43	108	2.7	28.4	37.6	2810
14228169	89.43907692	39	No	M	No	26.74	No	Yes	Yes	No	No	No	No	No	No	4	21	1	20	30	1	9	86	124	66	18	100	36.4	12.2	104	14.5	3.84	6.9	3.4	10	7.8	111	106	3	27	1.06	1.4	40	7.43	122	1.2	12.8	28.7	16
14444255	71.06170803	39	No	F	No	27.14	No	No	No	No	No	No	No	No	No	5	43	4	28	35	0	19	99	121	65	19	100	33.7	11	178	13.7	3.53	12.5	2.3	13	7	119	143	4.3	17	1.14	2	52	7.09	184	1.2	12.7	26.5	61
16376075	88.05966337	39	No	F	Yes	30.47	Yes	No	Yes	Yes	No	Yes	No	No	No	11	44	3	25	29	6	21	114	175	127	19	97	42.2	14.6	66	13.2	4.67	9.3	3.4	17	8	106	182	3.6	25	0.98	1.8	44	7.35	401	1.4	15.6	32	168
17793030	69.05850522	39	No	F	Yes	34.16	Yes	No	No	No	No	No	No	No	No	11	60	2	40	39	0	17	84	118	77	17	100	32.5	10.3	192	13.4	3.44	10.3	2.9	15	7.5	111	102	4.5	23	1.07	1.2	35	7.41	43	1.2	12.7	24.8	23
17795062	90.4523331	39	No	M	Yes	34.18	Yes	No	No	No	No	No	No	No	No	8	56	4	31	42	2	20	115	88	49	22	89	28.1	8.6	459	17	2.88	16.3	3.5	15	8.7	95	157	4.1	31	1.08	1.4	53	7.36	88	1.3	13.9	36.9	33
18607379	78.55951215	39	No	M	No	37.76	Yes	Yes	No	No	Yes	No	No	No	No	5	37	2	25	33	4	11	79	154	88	23	96	35.2	11.7	224	12.7	3.9	6.8	3	16	6.9	107	137	2.6	26	1.1	2.8	30	7.53	89	1.2	13.5	27.8	20
18674404	82.7455	39	No	M	Yes	37.89	Yes	Yes	Yes	No	Yes	No	No	No	No	7	50	4	17	28	1	16	92	102	56	19	100	26.4	8.1	216	17.5	3.64	14.6	3.2	15	7.8	98	58	3.2	23	0.98	2.2	44	7.3	37	1.6	17.9	37.4	13
19099515	115.6221585	39	No	F	No	39.81	Yes	No	Yes	No	No	No	No	No	No	12	96	1	49	28	5	27	62	96	20	23	100	22.4	7.4	100	21	2.04	6.2	5.4	27	10.6	94	107	5.1	19	1.15	2.7	36	7.32	75	2.3	25	39.4	40
19134512	77.24061135	39	No	F	No	40	Yes	No	Yes	No	Yes	No	No	No	No	9	53	4	23	28	4	20	103	97	55	25	97	21.5	7.1	128	22.7	2.14	9.7	2.5	4	8	101	162	5.1	24	1.13	1.1	55	7.27	54	2.8	31.2	41	106
19268612	79.01354545	39	No	F	No	40.7	Yes	No	Yes	Yes	Yes	No	No	No	No	5	40	3	18	25	5	10	97	176	73	18	100	27.6	8.6	342	19.2	3.76	9.8	3.1	14	8.2	111	110	3.5	21	1.2	1	34	7.38	149	1.3	15.1	25.7	10
10501162	81.45881073	39	No	M	Yes	54.01	Yes	No	Yes	Yes	No	No	No	No	No	9	68	3	31	34	2	26	106	96	55	24	100	22.7	8.1	171	14.4	2.31	9	3.6	22	7.5	97	93	6	20	1	0.5	42	7.27	209	1.3	14.8	25.3	59
13961294	67.07307042	40	No	M	No	26.28	No	No	Yes	No	No	No	No	No	No	9	76	3	50	31	4	22	98	151	91	30	98	37.2	13.8	127	19.5	4.01	28.9	2.7	26	7.7	80	122	3.8	20	0.83	4.2	31	7.42	48	2	21.7	35.8	44
14067830	77.87036242	40	No	F	Yes	26.5	No	No	No	No	No	No	No	No	No	5	80	0	45	44	2	20	61	110	59	19	97	34	11.8	81	15.5	3.66	14.3	2.9	14	8.3	91	70	3.9	29	1.2	2.3	42	7.44	45	1.3	13.6	45.8	28
16416951	96.9241968	40	No	F	No	30.6	Yes	Yes	No	No	No	No	No	No	No	2	29	4	9	33	1	9	102	144	98	21	96	36.5	12.9	243	13.7	4.27	13.7	4.3	18	9.6	103	176	3.9	21	1.07	2.6	29	7.45	281	1	10.8	31.1	47
16895878	81.23616505	40	No	F	Yes	31.62	Yes	No	No	No	Yes	No	No	No	No	2	50	3	21	38	2	15	129	159	82	22	97	35.4	10.5	735	18.4	4.2	14.3	3.2	16	10.6	119	380	4.2	35	1.37	1.9	57	7.41	50	1.3	14.5	43.2	363
19935817	85.07863915	40	No	F	No	49.7	Yes	Yes	No	No	No	Yes	No	No	No	2	39	2	28	28	2	11	91	142	69	27	100	39.5	13.2	277	14.4	4.86	7.3	3.8	12	8.2	99	80	3.3	31	1.05	1.2	63	7.28	109	1.3	15	35.2	152
16454295	80.01297365	40	No	M	Yes	68.16	Yes	No	Yes	No	No	Yes	No	No	No	12	54	2	40	31	2	16	84	126	81	12	87	52.8	16.4	146	17.9	5.48	7.2	3	14	8.4	94	81	3.5	44	1.1	2.1	102	7.22	85	2.4	25.3	150	19
10173219	88.09964865	41	No	F	Yes	17.41	No	No	Yes	Yes	Yes	Yes	No	Yes	No	6	92	4	63	39	7	28	108	185	94	10	98	28.2	8.8	279	19.9	3.38	14.6	3.4	21	9	104	338	5.2	19	1.17	1.3	29	7.4	183	1.1	12.1	26.8	9
14061805	74.77010526	41	No	F	No	26.47	No	No	No	No	No	Yes	No	No	No	5	46	3	38	32	1	18	95	92	57	14	100	24	7.5	150	17.2	2.63	32	2.7	9	8.9	106	104	5.3	23	1.24	0.8	41	7.36	310	1.6	17.4	21.7	7
14800685	57.69108126	41	No	F	No	27.76	No	Yes	No	No	No	No	No	No	No	7	85	2	44	48	2	25	101	123	69	30	97	30.3	9.7	173	16.8	2.81	9.9	1.9	12	8	111	105	4.3	30	1.09	2	36	7.52	89	1.5	17.1	44.1	34
15013421	75.49209091	41	No	M	Yes	28.08	No	No	Yes	No	Yes	No	No	No	No	12	75	4	56	44	8	32	107	131	68	16	100	28.5	8.9	100	19.6	2.83	12.3	2.3	16	7.3	116	130	6	17	1.02	1	41	7.21	218	2	21.3	44.6	27
15764474	76.35941151	41	No	M	Yes	29.4	No	Yes	Yes	No	No	Yes	No	Yes	No	13	81	4	36	39	6	16	130	168	130	25	99	30.4	10.4	123	14.5	3.2	2	2.6	20	7.2	105	151	4.6	16	1.05	3.3	29	7.33	370	1.1	13.4	24.9	61
16560628	74.73233696	41	No	F	No	30.9	Yes	Yes	No	No	Yes	No	No	No	No	11	60	4	44	43	5	24	98	108	68	14	100	23.2	7.3	137	13.9	2.81	15.2	2.5	20	7.2	108	427	3.7	17	1.14	1.5	30	7.33	59	1.6	17.4	31.1	20
17853271	87.96822059	41	No	F	Yes	34.44	Yes	No	Yes	No	No	No	No	No	No	12	99	3	50	49	4	30	112	106	51	24	96	24	7.2	157	21	2.12	21.6	3.2	12	12.4	101	143	3.3	31	1.44	3.8	79	7.22	62	1.4	14.8	29.4	91
13160555	68.68268891	42	No	F	No	24.9	No	No	No	No	No	No	No	No	No	1	28	2	17	19	4	5	75	154	79	24	100	32.5	10.8	325	14	3.61	10.6	2.9	11	7.2	112	103	3.6	21	1.13	0.9	28	7.47	66	1.1	13.3	73.8	27
13245747	76.56528754	42	No	F	No	25.16	No	No	No	No	No	No	No	No	No	3	21	3	28	30	0	8	135	136	75	18	100	34.6	11.3	90	14.1	3.49	5.7	3.3	16	7.5	105	89	3	24	0.99	0.9	32	7.47	137	1	11.6	25.1	60
15010968	81.82910345	42	No	M	Yes	28.07	No	No	No	No	No	No	No	No	No	6	34	3	26	32	0	7	50	113	75	18	100	37.3	12.3	226	13.2	4.33	5.2	3.4	12	8.6	105	89	3.6	28	1.2	0.6	49	7.35	92	1	11.1	29.2	184
16224237	90.49205515	42	No	F	Yes	30.11	Yes	Yes	Yes	No	No	No	No	No	No	8	70	2	38	34	3	19	104	158	97	19	98	35.6	12	152	14.4	3.78	6.8	3.3	20	6.9	96	137	3.4	23	0.9	2.5	38	7.38	48	3.3	32.6	37.3	3998
17363753	86.64809821	42	No	F	Yes	32.94	Yes	No	Yes	No	No	No	No	No	No	2	30	3	23	24	0	9	86	101	66	14	100	36.2	12	457	14.8	4.17	18.7	3.4	11	9.8	116	106	4.1	20	1.2	1.5	33	7.37	189	1	11.2	32.8	42
18336329	67.84392526	42	No	F	Yes	36.55	Yes	No	Yes	No	Yes	Yes	Yes	Yes	No	10	64	3	54	25	5	23	113	104	61	28	94	37.7	12.4	42	14.7	4.26	32.7	2.4	12	7.6	101	291	9.3	26	1.06	4.4	46	7.34	44	2	21.3	26.5	70
19106423	86.77640385	42	No	F	No	39.82	Yes	Yes	Yes	No	Yes	No	No	No	No	5	19	2	29	26	3	7	75	153	99	16	99	34.9	11.1	402	13.1	3.74	16.8	3.1	17	8.7	99	228	4.2	26	1.12	2.8	44	7.37	87	1.1	11.9	29	103
19928591	99.93467321	42	No	F	No	49.33	Yes	No	Yes	No	Yes	No	No	No	No	5	69	1	28	34	1	17	92	156	88	9	100	28.6	9.4	283	18.4	3.56	10.2	4.1	14	9.5	99	207	3.6	35	1.23	1	60	7.35	119	1.1	13.4	27.4	9
19984259	76.45890909	42	No	F	No	52.67	Yes	No	Yes	No	No	No	No	No	No	15	101	2	52	34	4	22	82	129	89	20	97	24.4	7.7	28	22.7	2.38	13.3	3.2	22	9.2	97	75	5.3	13	1.12	4.1	25	7.29	51	1.7	17.9	52.1	22
10232286	71.19033735	43	No	M	Yes	17.86	No	No	Yes	Yes	No	No	No	No	No	9	61	3	50	28	3	16	59	95	71	14	100	24.7	7.6	177	15.9	2.62	6.4	2.9	12	7.7	108	171	3.7	14	0.97	2.2	34	7.25	35	1.4	15.5	30.1	6
11833586	68.55741944	43	No	F	Yes	22.56	No	No	No	No	No	No	No	No	No	3	55	2	36	35	6	20	117	104	73	35	100	29.2	10.1	329	15.6	3.33	6.8	2.4	17	8.3	102	83	4.4	28	1.15	1.6	42	7.41	78	1.2	14	31.4	34
12059353	60.05569466	43	No	M	Yes	23.03	No	No	Yes	No	No	No	Yes	Yes	No	6	60	4	41	33	2	25	146	197	171	16	94	35.2	11.2	120	17.5	3.81	15	2.4	17	10.1	109	270	5	18	1.37	4.9	47	7.18	186	1.6	17.7	35.3	38
12466651	68.21004153	43	No	F	No	23.72	No	No	No	No	Yes	No	No	No	No	9	71	3	37	47	2	17	75	131	77	28	100	25.3	7.6	132	17.2	2.69	4.9	2.4	16	7.4	122	36	3.5	26	0.99	2.9	41	7.39	42	1	10.9	30.8	48
12605824	84.90646659	43	No	M	No	23.96	No	No	No	No	No	No	No	No	No	3	29	3	26	36	0	9	85	115	66	24	100	42	13.3	154	11.8	4.1	20.2	3.8	15	7.5	111	115	4.6	18	0.97	6.6	35	7.34	151	1.2	12.9	23.3	23
13412164	69.87186517	43	No	F	Yes	25.39	No	No	Yes	No	Yes	No	No	No	No	8	73	3	36	35	5	24	101	151	64	21	82	26.5	8.7	73	14.2	2.8	21.7	2.6	14	7.7	113	110	4.4	19	0.96	1.6	53	7.13	97	1.2	12.5	27.8	21
14832173	80.92053659	43	No	F	No	27.84	No	Yes	No	No	Yes	No	No	No	No	2	30	1	18	22	3	7	76	114	66	16	99	32.4	11.2	176	12.8	3.73	6.7	3.3	12	8.9	100	148	3.8	27	1.11	1.8	41	7.41	189	1.1	12.8	27.3	59
15297415	82.1581875	43	No	F	Yes	28.44	No	No	Yes	No	No	No	No	No	No	2	30	4	15	21	0	5	101	110	73	17	97	32.3	10.2	526	13.5	3.57	14.2	3.3	9	8.6	106	133	4	25	1.11	0.6	37	7.45	78	1.3	14.2	33.5	86
15895725	70.71416857	43	No	F	Yes	29.65	No	Yes	Yes	No	No	No	No	No	No	7	81	4	54	39	0	27	100	104	68	19	100	26.9	9.2	166	13.6	3.19	4.3	2.2	23	6	107	75	5.6	15	0.72	2	41	7.16	388	1.4	15.7	47.4	1725
16415791	78.87519068	43	No	M	No	30.59	Yes	Yes	No	No	No	No	No	No	No	2	34	3	28	29	0	8	90	103	64	18	100	29	9.4	207	13.6	3.4	11.9	3	11	7.9	104	154	4.8	20	1.06	2.4	38	7.35	214	2	21.9	27.3	33
16672169	75.78947786	43	No	F	Yes	31.07	Yes	No	Yes	No	No	No	No	No	No	4	65	4	28	41	0	20	106	124	72	21	95	32.3	10.8	215	14.6	3.44	17.2	3	11	5.7	116	123	4.4	18	0.89	2	42	7.23	73	1	13	33.4	18
17229796	75.1533448	43	No	F	No	32.6	Yes	No	No	No	No	No	No	No	No	9	63	2	34	36	3	26	116	142	69	27	98	20.7	6.4	129	18.9	1.75	6.5	2.4	14	7	101	84	2.5	33	0.91	2.1	46	7.45	158	1.3	14.9	30.6	81
18152000	75.82530739	43	No	F	Yes	35.89	Yes	No	Yes	No	Yes	No	No	No	No	14	81	4	61	42	1	26	113	97	62	24	91	35.8	11.3	184	16.3	4.23	27.5	2.3	12	8.5	107	216	4.6	23	1.12	2.5	59	7.22	80	1.7	18.9	25.2	439
19021878	69.42043936	43	No	F	No	39.65	Yes	No	No	No	No	No	No	No	No	8	66	2	34	29	3	18	115	98	84	24	99	22.6	7.6	81	17.2	2.24	11.7	2.4	14	6	104	63	3	24	0.98	3.8	37	7.43	87	2	21.9	35.9	41
10245082	53.6494094	44	No	F	Yes	17.87	No	No	Yes	No	No	No	Yes	Yes	No	11	98	4	52	50	6	28	129	135	104	19	98	32.6	11.1	143	20	3.05	4.5	1.7	23	4.2	95	88	3.4	13	0.63	5.4	46	7.07	65	1.6	17.6	84.3	571
14363499	84.881	44	No	F	No	27.03	No	Yes	Yes	No	No	No	No	No	No	8	63	3	46	42	4	18	116	132	77	20	98	29.9	10	122	13.2	3.27	8.1	2.9	12	7.4	112	187	3.8	14	1.05	5.5	23	7.4	144	5	54.8	41.7	1473
15479539	74.51507293	44	No	F	Yes	28.87	No	Yes	No	No	No	No	No	No	No	2	38	3	27	23	1	10	97	82	56	22	98	38.1	12.1	108	21.2	4.53	13.2	2.5	17	3.7	108	116	3.6	14	0.67	1.1	24	7.35	84	1	12.1	28.4	25
17938197	96.35149754	44	No	F	Yes	34.84	Yes	Yes	No	No	No	No	No	No	No	1	22	2	36	26	2	14	83	140	81	17	97	33.3	11.1	367	14	3.64	8.9	3.9	12	8.1	100	112	3.8	26	0.98	0.8	33	7.49	202	1.1	12.4	32.9	26
18299760	93.70199312	44	No	F	Yes	36.43	Yes	Yes	No	No	No	No	No	No	No	6	46	3	39	38	5	23	87	162	70	29	100	41	12.5	319	21.5	4.99	20	3.6	26	8.8	108	107	4.7	18	0.9	7.6	25	7.44	239	6.3	65.7	32.5	5065
19143018	66.54740984	44	No	F	No	40.01	Yes	No	Yes	No	No	No	No	No	No	11	103	4	56	42	5	27	85	94	70	22	99	17.7	6.6	136	15.6	1.87	38.9	2.3	16	6.9	81	93	3.7	19	0.89	3.9	38	7.32	136	2.3	25.2	37.2	82
12562823	100.0879067	44	No	M	No	56.35	Yes	Yes	No	No	No	No	No	No	No	0	25	2	15	15	2	7	97	153	110	22	95	50.3	17.1	240	14.1	6.07	11.3	4.1	13	8	102	110	3.4	32	1.11	1.8	56	7.34	108	1.3	13.7	28.4	40
10785700	75.86831365	45	No	M	No	20.05	No	No	Yes	No	No	No	No	Yes	No	4	44	3	31	38	2	10	106	88	67	19	96	29.6	9.3	278	21.8	2.92	11.7	3.3	24	9.2	93	78	5.3	25	1.11	5.5	42	7.36	20	1.9	21.2	32.5	87
11207250	77.48787919	45	No	F	Yes	21.04	No	Yes	Yes	No	No	Yes	No	No	No	12	76	4	60	50	2	26	103	91	66	25	100	34.1	11.8	206	13.8	3.72	18.6	2.9	17	8.4	92	142	3.5	33	0.9	2.8	37	7.55	162	1.2	14.1	24.8	3837
13514465	83.7297874	45	No	M	Yes	25.69	No	No	No	No	No	No	No	No	No	4	19	2	28	26	1	15	89	141	97	18	100	29.9	10.2	100	15	2.99	7.6	3.6	14	8.2	101	100	3.2	32	0.91	0.8	35	7.56	123	1	10.3	25.8	32
13588195	84.93496319	45	No	M	No	25.77	No	No	Yes	No	No	Yes	No	No	No	7	47	2	32	22	2	12	97	64	29	19	100	41.2	14	180	14.6	4.66	5.9	3.2	15	9.1	96	107	4.5	26	1.16	2	37	7.44	25	3.9	44.2	33	231
14113317	80.90044776	45	No	F	No	26.56	No	No	No	No	No	No	No	No	No	6	62	2	33	30	2	21	61	109	67	18	100	31.9	10.3	167	16.6	3.32	7.7	3.5	14	8.5	105	106	3.4	32	1.25	0.7	60	7.32	35	1.3	15.1	50.2	22
15272000	56.47016667	45	No	M	No	28.41	No	Yes	Yes	No	Yes	Yes	No	Yes	No	8	88	3	39	27	3	23	104	107	66	20	96	25.5	8.2	277	16.1	2.94	15.4	2.4	14	8.2	103	87	4	26	1.24	1.5	38	7.43	94	1.6	17.4	31	131
16695567	63.44859375	45	No	F	No	31.11	Yes	Yes	Yes	No	No	No	No	Yes	No	8	75	4	41	30	1	24	76	89	43	20	100	22.4	7.5	153	14.7	2.45	14.8	1.5	11	7	111	134	5.1	20	1.05	3.1	48	7.2	150	1.5	16.6	32.5	24
16898599	74.20978571	45	No	F	No	31.64	Yes	No	No	No	No	No	No	No	No	11	88	4	48	41	2	24	97	91	60	29	96	44.5	14.4	160	14.5	4.85	21.9	2.2	21	7.1	108	282	2.9	17	1.07	4.3	45	7.15	116	1.2	13.2	31.1	183
17059566	73.17327586	45	No	F	Yes	32.12	Yes	No	Yes	No	No	No	No	No	Yes	17	85	3	60	37	4	33	104	115	65	20	99	28.3	9.6	123	16.6	3.07	19.5	2.5	16	7.6	101	201	5.6	16	1.09	3	38	7.22	52	1.9	20.4	32	15
17134743	78.38000847	45	No	M	No	32.25	Yes	Yes	Yes	No	Yes	No	No	No	No	5	56	3	29	32	4	16	70	97	59	16	97	38.4	12.8	134	15.6	4.07	7.2	3.3	8	8.1	106	188	3.5	23	1.17	6.6	34	7.42	68	2	21.6	46.5	191
17655982	60.26396154	45	No	F	Yes	33.68	Yes	No	Yes	No	No	No	No	No	No	9	74	3	50	41	3	18	97	90	62	16	100	20.1	6.9	103	17.5	2.28	5.3	2.2	16	11.8	97	232	3.6	26	1.23	4.7	40	7.42	329	2	21.6	29.7	1738
18555083	67.03821154	45	No	F	No	37.32	Yes	No	Yes	Yes	No	No	No	No	No	18	91	3	59	51	5	33	100	93	54	21	100	25.9	8.5	71	21.2	2.68	8.8	2.9	18	7.6	113	115	3	20	1.07	2.5	40	7.28	165	2.1	22.4	65.9	31
18865367	57.83446739	45	No	F	Yes	38.87	Yes	No	Yes	No	No	No	No	No	No	7	84	4	22	29	3	24	106	124	66	20	98	30.4	9.2	245	18.6	3.23	13.7	1.7	23	6.9	96	147	3.7	17	0.91	5.3	31	7.32	72	7.7	84.1	39	3854
19392881	81.73302537	45	No	F	No	42.12	Yes	No	Yes	No	No	Yes	No	No	No	9	44	3	30	40	1	15	86	112	69	24	99	35.7	10.6	328	18.1	3.65	10.8	2.9	13	9.6	98	110	4.3	46	1.15	1.4	52	7.54	63	1.2	13.5	26.8	46
10440899	80.40650509	45	No	M	Yes	53.97	Yes	Yes	Yes	Yes	Yes	Yes	No	No	No	5	42	2	40	31	5	20	80	132	100	19	87	24	7	308	18	2.76	16.4	3.1	10	8.4	102	183	4.9	26	1.18	0.4	53	7.28	154	1.3	14.3	60.8	24
11374680	77.94409677	46	No	F	No	21.47	No	No	Yes	No	No	No	No	No	No	18	72	3	54	35	3	25	86	110	62	13	100	26.9	9.6	45	23	2.9	15.2	2.8	22	7.1	109	223	3.9	14	0.96	2	28	7.29	76	1.8	20	42.9	46
12668169	83.50416102	46	No	F	Yes	24.09	No	No	Yes	No	No	No	No	No	No	9	32	3	36	35	4	15	110	133	82	14	100	24.1	8.2	235	19	2.63	8.3	3.3	15	8.5	100	83	3.9	26	1.03	1.7	35	7.47	40	1.8	19.9	38.5	30
13402290	75.19019885	46	No	F	Yes	25.37	No	No	Yes	No	No	No	No	No	No	12	87	3	43	23	2	26	111	114	71	28	95	20	6.5	61	19.3	2.12	1.8	2.8	21	9.6	94	51	4.4	15	1.31	4.4	35	7.24	49	1.4	15.5	36.3	28
13899668	64.73618669	46	No	M	No	26.14	No	No	Yes	No	No	No	No	Yes	No	20	146	3	86	56	1	41	121	117	66	39	92	28.7	9.9	17	15.4	3.41	23.9	2	25	7.8	91	74	5.7	17	1.03	1.5	27	7.39	78	2.4	25.9	40.2	42
16134586	65.75196324	46	No	M	No	30.04	Yes	Yes	Yes	Yes	Yes	Yes	Yes	Yes	No	13	52	3	36	37	7	28	62	125	69	18	100	32.4	10.4	119	15.9	3.77	17.5	2.3	15	8.2	101	162	4.7	18	1.11	1.4	37	7.3	261	1.7	18.8	27.2	221
16164779	69.85587435	46	No	F	No	30.06	Yes	Yes	No	No	Yes	No	No	No	No	7	37	4	35	35	1	18	117	181	87	31	94	27	8.4	302	14.8	3.8	7.4	2.8	13	8	89	182	4.1	20	1.04	4.4	26	7.48	72	1.6	17.1	22.5	34
18589693	78.82186961	46	No	F	Yes	37.69	Yes	Yes	No	No	Yes	No	No	No	No	3	29	3	27	22	6	7	75	167	95	17	100	35.8	12.2	402	14.2	4.39	19.1	3.2	15	8.7	101	293	4.1	29	1.05	2.2	46	7.39	258	1.5	15.9	20.2	35
19570499	79.63312069	46	No	F	No	44.08	Yes	No	Yes	Yes	No	No	No	No	No	14	70	2	52	48	6	35	63	115	67	14	100	26	8.8	71	21.8	2.72	7.9	3.3	19	8.5	101	98	5.6	19	1.14	1.3	38	7.28	252	1.8	19.8	53.2	12
10150335	74.78375091	47	No	F	Yes	17.18	No	No	No	No	No	No	No	No	No	16	55	3	41	30	5	26	82	76	40	17	92	17.5	5.6	91	21.5	1.77	19.8	2.9	19	8.9	96	100	2.9	25	1.15	2.6	41	7.38	69	1.9	21	40.4	18
11397443	89.61052941	47	No	M	No	21.56	No	No	Yes	No	No	No	No	No	No	4	52	2	42	26	0	19	91	115	78	13	100	27.3	8.9	453	15.8	3.32	11.2	3.3	24	8.7	72	93	3.4	16	1.25	2	35	7.31	158	1.6	17.4	30.5	11
11636652	88.62839823	47	No	M	Yes	22.06	No	No	Yes	No	No	Yes	No	No	No	9	73	2	53	42	4	28	108	134	86	18	99	28.3	8.9	139	14.9	2.92	4.2	3.2	13	9.5	96	72	3.3	47	1.17	3.9	57	7.51	36	1.3	13.8	27.6	15
12871475	80.24542988	47	No	F	Yes	24.49	No	No	No	No	Yes	No	No	No	No	1	50	4	39	48	2	21	110	95	54	12	99	27.5	9.6	561	15.3	3.17	15.3	2.8	9	6.9	111	141	4	24	1.03	1	38	7.45	140	1.3	15.1	23.8	3
13500689	78.5375	47	No	F	Yes	25.62	No	No	No	No	No	No	No	No	No	7	41	3	30	34	3	17	105	110	77	22	94	27.7	9.1	34	19.3	2.53	11.6	2.6	34	7.4	92	184	3.3	31	0.98	3.6	52	7.36	73	1.6	17.1	33	36
14117743	98.44591489	47	No	F	Yes	26.57	No	No	Yes	No	Yes	No	No	No	No	11	98	3	55	50	4	31	129	128	71	29	99	30.9	9.7	75	18.5	3.97	16.5	4.1	12	10.3	99	293	5.8	20	1.57	1.4	47	7.25	69	1.8	20.1	31.9	14
14283608	90.46677311	47	No	F	No	26.85	No	No	No	No	No	No	No	No	No	5	15	2	14	29	3	8	90	176	138	22	99	39.9	13	111	13.4	4.51	8.1	4.1	17	8.4	105	105	3.3	22	1.13	0.9	39	7.35	122	1.6	18	150	10
15076612	96.39095349	47	No	F	Yes	28.19	No	No	No	No	No	No	No	No	No	0	21	2	25	22	1	6	58	121	68	13	100	34.6	11.9	304	12.4	3.67	15.4	3.8	14	8.1	106	118	4	27	1.16	1.5	33	7.5	313	1.2	12.9	51.5	19
15578367	87.04042543	47	No	F	Yes	29.05	No	Yes	Yes	No	Yes	No	No	No	No	4	61	4	32	21	4	23	95	138	59	24	97	31.8	10.4	170	15.6	3.83	21.1	3.2	15	7.9	101	192	4.6	19	1.03	1.8	35	7.28	62	1.7	18	31.9	26
15684838	75.71892737	47	No	M	No	29.3	No	No	No	No	Yes	No	No	No	Yes	1	24	3	17	37	2	13	100	127	74	18	100	26.2	8.4	142	16.3	3.09	12.5	3.2	10	8.2	102	181	3.9	26	1.12	2	46	7.37	245	1.2	13.1	26	21
15839393	77.3861789	47	No	M	No	29.53	No	No	No	No	Yes	No	No	Yes	No	12	81	3	59	35	5	27	115	98	53	16	98	23.1	7.8	179	18.6	2.59	28.5	3.1	17	10	104	188	5.4	22	1.21	4.9	40	7.32	493	1.6	18.3	55.7	85
17050489	74.66253804	47	No	M	Yes	32.1	Yes	No	No	No	No	No	No	No	No	10	54	4	37	35	0	20	89	124	73	18	100	44	15.6	238	12.8	4.84	19.2	3.7	20	7.8	104	191	4.7	20	1.05	3.6	47	7.22	115	0.9	10.3	26.8	222
17998952	67.9036414	47	No	M	No	35.19	Yes	No	Yes	No	No	No	No	No	No	7	74	4	34	38	2	23	67	92	60	24	86	33.7	10.2	295	12.3	3.7	20.7	1.9	5	8	105	108	4.7	30	1.1	1.4	71	7.24	47	1.4	14.9	33.1	39
19068849	87.919625	47	No	F	No	39.68	Yes	No	Yes	No	Yes	No	No	No	No	8	81	2	43	29	2	27	50	133	72	18	96	31.4	9.1	127	22.7	3.84	12.6	3.6	23	8.7	98	285	5.3	14	1.2	15	34	7.23	223	2.2	23.8	40.4	5813
19297868	80.04190219	47	No	F	No	40.92	Yes	Yes	Yes	No	No	No	No	No	Yes	8	55	4	46	36	2	28	105	125	68	32	94	32	10.1	138	15.4	3.43	10.9	2.7	18	7.2	102	144	4.2	22	0.93	3.8	43	7.29	71	1.6	17.4	31.3	93
19507539	61.85480159	47	No	M	Yes	43	Yes	No	Yes	Yes	No	No	No	No	No	10	44	1	43	31	6	23	74	101	55	18	98	27.8	9.5	253	20.5	3.06	26.1	2	16	6.4	114	63	4.3	15	0.82	2.6	31	7.27	126	2.5	25.6	47.3	20
19507787	87.30398081	47	No	M	Yes	43.06	Yes	Yes	Yes	No	No	No	No	No	No	12	111	3	56	40	3	35	82	91	49	17	99	28.1	10.2	79	18.6	2.86	12	3.8	15	8.5	92	148	6	18	1.11	2.9	33	7.32	39	2.7	29.2	43.5	207
19960731	62.03279145	47	No	M	Yes	51.28	Yes	No	Yes	Yes	Yes	No	No	No	No	9	72	3	53	37	4	28	131	100	61	16	93	17.9	5.7	290	14.2	2.02	14.4	2.2	17	8.5	91	724	5.8	24	0.97	2.7	45	7.31	62	1.2	13.4	22.3	12
17344280	71.813375	47	No	M	No	76.85	Yes	Yes	Yes	No	No	No	No	No	No	15	87	4	53	45	0	39	82	120	68	26	88	48.4	14.3	215	17.3	5.73	18.5	2.6	19	7.6	92	206	5.4	29	1.06	1.8	95	7.06	106	1.1	11.9	31.1	126
11092156	69.90110264	48	No	F	Yes	20.81	No	No	Yes	No	No	No	No	No	No	8	69	3	52	34	6	23	103	123	79	20	100	21.7	6.9	103	15.7	2.49	3.2	3	11	7.2	97	888	3.6	16	1.22	0.9	37	7.22	249	1.2	13.4	26.8	49
11870644	84.9156	48	No	M	Yes	22.66	No	No	No	No	No	No	No	No	No	1	35	1	20	31	2	14	56	108	56	16	100	29.4	9.4	620	13.2	3.08	9.3	3.3	15	9.9	101	101	4.7	31	1.22	1	42	7.46	60	1.5	15.9	38.3	53
12713061	91.57724309	48	No	M	No	24.21	No	No	No	No	No	Yes	No	No	No	12	120	3	81	42	9	38	91	169	109	31	99	31.6	10.3	302	13.5	3.01	14.5	3.4	28	10.1	98	205	5.8	22	0.97	1.4	50	7.23	150	1.2	12.9	37.9	14
14536480	74.40667268	48	No	M	Yes	27.26	No	No	No	No	No	No	No	No	No	4	48	3	29	28	0	7	74	152	98	14	100	37.3	11.5	211	15	3.68	6	2.7	6	8.6	103	86	3.7	34	1.2	1.1	44	7.48	81	1	11.6	21.9	27
14723793	78.34746914	48	No	M	No	27.62	No	Yes	Yes	No	Yes	No	Yes	Yes	No	7	57	3	36	41	3	14	99	109	73	22	98	36.9	12.2	282	13	4.26	7.1	3	11	8	100	209	4.8	30	1.14	1.1	56	7.32	44	1.1	12.2	28.1	52
14750692	61.61068232	48	No	F	No	27.66	No	No	Yes	No	No	No	No	No	Yes	16	100	3	60	49	3	28	149	138	118	36	98	38.9	13.1	24	13.5	4.21	6.6	1.9	16	6.3	111	121	2.8	19	0.95	4.3	33	7.34	39	1.9	20	35.1	19
14796314	84.81632287	48	No	F	Yes	27.75	No	No	Yes	No	Yes	No	No	No	No	9	50	3	35	31	6	23	81	111	55	23	94	33	10.4	149	14.9	3.61	15	4.5	15	9.5	99	222	5	30	1.21	1.4	56	7.31	57	1.5	16.8	36.7	7
16132649	76.87723214	48	No	M	Yes	30.02	Yes	No	Yes	No	No	No	No	No	No	10	83	4	38	33	0	25	127	108	71	23	92	32.4	11.1	149	12.6	3.47	15.1	2.5	19	8	95	78	4.7	17	1.07	1.2	31	7.36	65	1.4	15	28.9	62
16343751	82.6778125	48	No	F	No	30.33	Yes	Yes	Yes	No	No	No	No	No	No	7	79	4	38	37	4	21	110	103	65	13	98	24.1	8	136	21.4	2.3	5.2	3	15	7.3	95	115	3.2	28	1.02	2.3	36	7.49	126	1.6	17.5	27.9	28
17266376	91.92149013	48	No	M	Yes	32.75	Yes	No	No	No	No	No	No	No	No	4	18	4	26	30	1	11	71	125	91	19	100	39.8	13.6	172	13.1	4.33	11.8	3.4	13	8.4	110	142	4.2	22	1.19	1.7	35	7.39	91	1.4	15.5	30.1	130
18103492	84.31655576	48	No	M	No	35.75	Yes	No	Yes	No	No	No	No	No	No	10	77	3	52	31	2	25	132	126	67	20	100	39.9	12.7	155	18.6	4.22	14.1	3.2	26	7.9	104	113	5.2	15	0.9	1	38	7.19	164	1.2	14.4	32.6	8
18562484	82.30794665	48	No	F	No	37.47	Yes	No	Yes	Yes	No	No	No	No	No	13	82	3	50	31	5	28	114	96	51	14	99	25.3	8.1	124	21.2	3.1	35.5	3.2	18	8	106	62	4	21	1	2	39	7.33	49	3.3	35.5	73.3	33
18969221	87.71011929	48	No	M	No	39.33	Yes	No	Yes	No	Yes	Yes	Yes	Yes	No	5	34	3	30	30	6	9	95	129	83	26	94	43.3	12	278	19.7	5.49	11.2	3.4	18	8.6	98	106	5.2	31	1.12	1.9	50	7.38	155	1.2	14.2	36	64
19324671	72.46747611	48	No	F	No	41.4	Yes	Yes	Yes	No	No	No	No	Yes	No	15	84	3	56	40	4	25	100	126	101	18	97	23.8	8.2	80	19.3	2.43	13.9	2.5	16	8.8	98	141	3.1	16	1.14	1.7	35	7.25	50	4.8	51.9	61.7	20
19342453	88.11519668	48	No	F	No	41.6	Yes	Yes	Yes	No	Yes	No	No	Yes	Yes	4	45	4	30	36	3	17	114	109	59	26	90	32.8	10.3	338	15.8	3.62	13.2	3.6	16	7.8	99	257	4.9	27	1.09	1.5	54	7.29	90	1.2	13.4	31.3	31
19299449	67.72289153	48	No	M	Yes	91.6	Yes	No	Yes	No	Yes	No	No	No	No	11	66	3	53	36	1	30	79	134	92	17	93	30.7	9.4	389	15.3	3.5	16.2	2.6	19	8.7	98	221	6.4	21	1.15	2.8	48	7.1	124	1.5	17	53.9	60
10098215	80.10838111	49	No	F	Yes	16.68	No	No	No	No	No	No	No	No	No	4	50	4	40	36	1	24	95	123	68	10	100	24.3	11.6	265	17.8	3.93	14.2	2.6	12	8.2	101	125	3.2	32	1.07	0.9	38	7.45	158	1.4	15.1	27	16
10388400	71.73450264	49	No	F	No	18.59	No	No	No	No	No	No	No	No	No	6	30	2	35	32	4	11	81	112	57	14	96	28.3	7.7	704	18.6	4.11	12.8	2.7	13	8.5	108	119	4.3	18	1	1.4	25	7.46	380	1	11.3	39	67
13358526	93.329489	49	No	M	Yes	25.26	No	Yes	No	No	No	No	No	No	No	5	52	2	55	38	0	20	72	122	100	11	98	37.1	12.3	216	12.8	4.2	24.2	3.5	12	7.7	111	116	4.1	20	1.16	2.8	36	7.33	99	3.9	39.3	42.3	28
14321092	114.541	49	No	F	Yes	26.89	No	No	Yes	No	No	No	No	No	No	12	89	1	43	28	3	21	75	126	55	20	94	18.8	6.7	42	22.1	1.95	6.2	5.2	22	10.9	96	88	4.3	32	1.13	2.3	54	7.36	116	2.9	29.1	64.1	25
14391648	91.909	49	No	M	Yes	27.11	No	No	No	No	No	No	No	No	No	3	43	3	27	24	0	12	160	133	83	10	92	36.1	12.2	212	12.1	3.97	12.8	3.4	11	8.3	105	122	3.8	23	1.03	0.9	41	7.33	104	1.1	12.1	28.7	20
15104018	65.37234426	49	No	F	Yes	28.23	No	No	Yes	No	No	No	No	No	No	17	113	3	58	47	3	34	99	86	45	25	100	31.2	9.9	39	18.6	2.94	2.1	1.7	33	7.6	95	83	4	12	1.04	13.3	37	7.1	121	2.6	28.5	49.1	31
17753504	63.51519391	49	No	F	No	34.04	Yes	Yes	Yes	No	Yes	No	No	No	No	18	129	3	53	51	6	32	131	147	59	17	100	17.8	6.1	63	17.1	1.76	38.5	1.5	17	6.8	111	281	4.4	12	1.1	3.8	27	7.22	41	1.9	20.8	45	24
18049978	61.45749533	49	No	F	Yes	35.55	Yes	No	No	No	Yes	No	No	No	No	4	29	3	29	32	1	5	89	127	78	22	100	41	14.4	111	15.9	4.97	11.4	2.4	12	7.9	114	157	3.5	24	1.1	2	36	7.41	182	1	11	32.9	13
19132043	90.2965625	49	No	F	Yes	39.99	Yes	No	No	No	No	No	No	No	No	11	56	2	35	33	5	21	71	94	46	17	92	25.4	7.6	39	22	2.37	3.9	3.5	9	9.2	101	147	3.6	35	1.22	1.1	55	7.39	158	3.1	31.3	55.7	8
19236535	82.7672809	49	No	F	No	40.53	Yes	Yes	Yes	No	Yes	No	No	No	No	6	52	2	47	19	7	11	74	100	63	19	99	44.1	15.3	388	19	5.32	13.7	2.8	17	8.4	110	56	3.4	17	1.22	1	30	7.34	92	1.8	19.3	30.1	31
19747328	75.58196203	49	No	F	No	46.2	Yes	Yes	Yes	No	Yes	No	No	No	No	2	27	4	25	24	1	15	88	115	51	16	100	26.1	8.6	151	15.1	2.81	19	2.5	12	7.6	111	187	4.7	22	1.07	2.5	42	7.28	221	1.3	14.5	28.6	58
19913577	73.88376923	49	No	F	Yes	48.93	Yes	No	No	Yes	No	Yes	No	No	Yes	13	44	3	43	27	4	20	50	90	50	10	100	30.6	10.3	57	14	3.34	7	2.7	8	8.2	103	157	2.6	32	1.12	0.6	56	7.34	53	1.8	19.6	48.1	24
19714547	93.99067568	49	No	F	Yes	97.43	Yes	Yes	Yes	No	Yes	Yes	No	No	No	4	42	3	27	31	3	12	83	95	29	14	100	33.9	10.9	270	14.3	3.69	10.1	4	11	9.5	93	239	4.2	44	1.17	1.1	85	7.3	246	1.2	13.8	25.5	88
10745072	65.92945205	50	No	M	Yes	19.88	No	Yes	Yes	No	Yes	Yes	No	Yes	No	5	38	4	25	28	3	17	125	102	79	26	99	46.4	15.3	122	14.6	4.83	19.4	2.5	13	7.8	98	130	3.6	24	1.04	1.6	34	7.45	145	1.8	19.6	31	46
11093194	89.135875	50	No	F	No	20.81	No	No	No	No	No	No	No	No	No	4	54	3	23	32	4	23	119	107	68	27	96	26.9	8.3	191	17.8	2.99	10.3	3.6	13	7.5	116	128	3.3	16	1.21	2	23	7.44	60	1.6	17.6	39.5	13
12246707	72.02246585	50	No	F	No	23.28	No	No	No	No	No	No	No	No	No	7	26	2	29	28	4	18	90	96	44	15	99	25.5	8.7	88	16.7	2.75	13.1	2.5	21	9.7	105	104	3.9	19	0.93	4.2	43	7.23	447	1.5	16.7	34.8	12
12290973	63.92445673	50	No	F	Yes	23.43	No	No	Yes	Yes	No	No	No	Yes	No	6	46	4	45	27	4	30	97	185	126	16	98	26.7	8.3	241	14	3.02	12.3	2.6	12	8.3	112	146	3.9	19	1.13	0.8	33	7.34	121	1	11.1	30.3	28
12332998	86.37191486	50	No	F	Yes	23.51	No	No	Yes	No	No	Yes	Yes	Yes	No	2	30	2	32	19	3	9	61	116	105	18	99	42.2	14.1	321	12.4	4.52	24.3	3.2	17	8.1	107	164	4.3	21	1.12	1.2	31	7.42	129	1.3	13.7	150	29
12670557	62.59572259	50	No	F	Yes	24.09	No	No	Yes	No	No	No	No	No	No	13	83	3	56	48	3	30	114	105	51	14	100	15.3	5.2	68	16	1.57	10.7	1.9	22	6.9	96	194	4.3	17	0.93	8	34	7.3	162	2.2	24.1	57.6	83
13818699	77.95157274	50	No	F	No	26.05	No	Yes	No	No	No	No	No	No	No	1	16	2	20	29	4	7	87	192	107	17	100	34.3	11.3	209	12.6	3.97	10.5	3.3	17	7.6	102	220	3.3	23	1.21	1.4	29	7.5	157	1.1	11.9	25.3	33
14595767	85.5844808	50	No	F	No	27.36	No	Yes	No	No	No	Yes	No	No	No	5	42	3	30	30	3	14	90	95	55	13	100	22.7	7.8	56	15.7	2.42	4.4	3.3	24	8.6	96	198	2.8	19	0.86	5	25	7.48	509	1.3	13.8	28.1	15
15803732	78.95503521	50	No	F	No	29.45	No	No	Yes	Yes	Yes	No	No	No	No	6	58	2	42	42	6	17	95	100	51	13	94	32.5	11.1	102	14.4	3.41	8.3	3	15	8.4	116	97	4.3	17	1.21	1.6	38	7.25	105	1.1	12.4	28.8	54
16387187	80.34881818	50	No	F	No	30.51	Yes	No	No	No	No	No	No	No	No	8	45	4	31	22	1	15	87	114	62	18	94	39	12.9	152	15.5	4.21	9.6	3.3	9	10.2	108	83	4.1	28	1.51	1.6	49	7.35	51	1	11.3	39.5	81
16772304	75.74634631	50	No	M	Yes	31.34	Yes	No	Yes	No	No	No	No	Yes	No	10	69	4	36	32	4	23	111	133	68	19	97	35.8	11.9	293	15.7	4.32	12.8	3.1	26	7.1	99	249	6	21	0.97	3.3	39	7.33	129	1.2	12.7	30	214
17277688	74.37289334	50	No	F	Yes	32.77	Yes	No	No	No	No	No	No	No	No	9	58	3	53	35	0	23	140	102	77	29	90	22.3	6.9	376	13.8	2.55	31.9	2.5	21	7.5	95	109	4.2	26	1.01	2.1	45	7.35	71	1.6	18	42.3	5
17753867	66.67232007	50	No	F	Yes	34.04	Yes	No	Yes	No	No	No	No	No	No	9	48	2	39	33	3	24	83	109	35	13	100	42.4	14.2	224	14.6	5.19	21.5	2.8	17	8.4	113	144	3.6	9	1.05	10	23	7.17	106	1.2	14.4	25.8	22
17909008	83.97564796	50	No	M	Yes	34.66	Yes	No	Yes	No	No	No	No	Yes	No	9	74	2	54	27	4	25	72	123	56	19	98	29.9	10.6	212	17.3	3.23	23.8	3.3	26	8.3	88	84	4.8	15	1	7.3	29	7.29	83	1.5	16.5	46.7	28
19480985	68.10186411	50	No	F	No	42.61	Yes	No	Yes	No	Yes	No	No	No	Yes	20	99	3	57	47	5	33	100	128	64	25	99	22.2	7.3	22	17.5	2.23	35.1	2	16	8.3	93	101	4.4	23	1.14	3.5	42	7.33	48	4.1	45.5	81.8	37
19819485	92.08511425	50	No	M	Yes	46.9	Yes	No	Yes	Yes	Yes	Yes	No	No	No	4	33	1	19	14	5	8	119	103	73	25	100	37.8	12.5	282	17.9	4.16	13.2	3.4	16	9.4	102	136	3.5	29	1.17	1	40	7.45	104	4.1	37.9	38.3	48
19872267	77.65826447	50	No	M	Yes	48.26	Yes	No	Yes	No	No	Yes	No	No	No	12	78	4	46	26	6	34	105	142	83	22	76	52	15.6	154	19.2	6.47	29.1	3.1	21	7.5	98	119	5.4	22	1.06	1.8	58	7.17	48	1.6	17.8	41.6	28
10888222	71.82657194	51	No	F	Yes	20.37	No	No	No	No	No	No	No	No	No	6	59	2	45	37	2	15	114	119	100	20	95	33.6	11.3	188	15.8	4.01	8.9	2.8	16	8.5	110	137	5.3	19	1.07	1	47	7.2	51	1.5	16.8	35	41
10916264	86.6251875	51	No	M	No	20.41	No	Yes	Yes	No	Yes	No	No	No	No	13	93	4	57	40	5	29	115	134	61	34	97	28.2	9.7	107	17.4	2.7	11.6	3.6	20	8.5	102	46	2.7	27	1.15	1.7	39	7.43	76	1.6	17.1	37.7	88
11039006	66.27176875	51	No	F	No	20.58	No	No	No	Yes	No	No	No	No	No	17	106	3	72	41	6	42	80	100	62	20	93	20.4	6.3	39	17	2.1	20.8	2.2	22	7.8	95	78	6.3	28	1.27	1	50	7.34	83	1.7	18.6	37.7	32
11928692	75.20366667	51	No	M	No	22.72	No	Yes	Yes	No	Yes	No	No	No	No	10	71	1	44	29	5	20	72	152	86	16	99	52.8	17.4	41	15.9	4.9	5.5	3	11	9.6	106	128	5.1	26	1.04	2.9	36	7.45	78	1.8	19.8	35.7	167
12749913	93.58265232	51	No	F	No	24.27	No	Yes	Yes	No	No	No	No	No	No	8	55	3	34	44	6	26	84	100	57	20	100	27.1	9.5	115	15.5	2.5	15.3	3.7	21	8.1	87	100	3.2	31	1.11	1.4	34	7.56	78	1.6	17.3	28	44
12910085	69.04196662	51	No	F	No	24.51	No	Yes	Yes	No	No	No	No	No	No	5	54	4	40	29	1	16	77	92	78	17	100	34	12.3	301	11.8	4.03	27.8	2.8	17	8.3	99	110	3.4	25	1.1	3.7	55	7.25	45	1.1	12.4	24.8	47
14677959	74.97133773	51	No	M	Yes	27.53	No	No	No	No	No	No	No	No	No	7	41	4	18	30	1	7	105	116	67	24	99	30.8	10.2	54	15.9	3.14	8.4	2.7	11	8.2	112	64	3.5	28	1.18	0.9	40	7.36	78	1.2	14.1	37.2	34
14723331	70.51966667	51	No	M	Yes	27.62	No	No	No	No	No	No	No	No	No	5	55	3	29	32	4	11	94	120	104	13	96	32.6	10.6	188	14.6	3.39	17.4	2.2	12	7.7	104	103	3.7	26	1.14	1.2	40	7.41	94	1.7	18.1	41.4	21
16734529	86.48334919	51	No	F	Yes	31.24	Yes	Yes	No	No	No	No	No	No	No	0	31	3	24	29	4	13	76	121	89	22	100	38.5	11.9	361	14.5	4.26	21.4	3.1	7	7.3	112	141	4.1	19	1.17	3.1	24	7.49	69	1.1	12.4	74.5	49
17739770	70.1568865	51	No	F	Yes	33.98	Yes	No	No	No	No	No	No	No	No	5	35	2	22	25	4	18	60	148	80	22	99	33.2	10.7	91	16.8	3.68	2.9	3	9	8	112	97	3.2	26	1.17	1.6	45	7.38	60	2.1	23.4	37.2	21
18148694	77.45728614	51	No	F	Yes	35.89	Yes	Yes	Yes	No	No	No	No	No	No	10	55	3	49	42	5	26	100	108	63	20	94	35.7	11.9	190	13.1	4.15	14.1	2.8	12	8.5	98	129	4.1	22	1.14	1.5	44	7.29	75	1.5	15.9	38.8	174
18960171	77.19964638	51	No	F	Yes	39.28	Yes	No	No	No	No	No	No	Yes	No	5	47	4	29	33	6	16	70	133	50	15	100	21.7	6.9	144	14.2	2.35	15.2	2.8	10	8.8	114	99	3.2	25	1.34	4.4	38	7.41	281	1.3	14.1	28.9	36
19047028	76.71939478	51	No	M	Yes	39.65	Yes	No	Yes	No	No	No	No	No	No	12	78	0	58	31	7	30	64	106	54	13	97	27.2	9.8	85	24.7	3.5	5.5	2.8	25	7.8	95	84	7.7	22	0.84	2.1	48	7.24	47	3.9	43.9	99.1	57
19301183	82.52606275	51	No	F	No	41.09	Yes	No	Yes	No	No	No	No	No	No	10	71	2	47	26	4	23	87	114	56	17	99	28.4	9.6	63	13	2.47	10.1	3.2	16	8.8	84	93	4.6	19	0.98	2.7	36	7.31	41	1.8	18.7	53.3	25
19351106	68.77357317	51	No	M	No	41.68	Yes	No	Yes	Yes	Yes	No	Yes	Yes	No	7	62	4	46	33	6	22	128	101	56	31	95	31.4	10	62	17.2	3.67	12.5	2.1	25	8.6	95	156	3.9	25	1.05	1	40	7.38	74	1.3	13.8	25.8	33
19884808	88.89400743	51	No	M	Yes	48.28	Yes	Yes	No	No	Yes	No	No	No	No	6	54	3	47	29	2	20	97	128	57	28	99	35.1	11.7	229	14.1	3.93	21.4	3.4	11	7.9	104	329	7.3	25	1.1	2.5	56	7.23	149	1.4	15.6	25.8	48
19991446	67.84581445	51	No	F	No	53.28	Yes	No	No	No	No	No	No	No	No	4	30	3	24	24	3	10	93	108	46	20	100	27.1	9.4	365	13.4	3.02	12.1	2.4	14	8.7	98	128	4.2	32	1.12	0.9	43	7.46	115	1.2	12.6	24.2	27
10697746	84.90905882	52	No	F	Yes	19.56	No	No	Yes	Yes	No	Yes	No	No	No	6	81	2	47	25	7	27	123	71	60	18	96	26.8	8.3	158	19.1	3.57	5.7	3.3	21	9	85	98	5.8	30	0.91	1.6	46	7.4	26	1.4	15.5	52	8
12265028	68.1298	52	No	F	Yes	23.37	No	Yes	Yes	No	Yes	No	No	No	No	4	42	3	24	26	4	16	97	94	56	29	89	28.2	9.2	262	14.1	3.05	22.7	2.8	22	6.8	98	258	4.1	25	0.94	2	49	7.3	33	1.2	13.4	107.6	22
13110443	77.54907472	52	No	F	Yes	24.81	No	Yes	Yes	No	No	No	No	No	Yes	14	106	4	63	42	6	34	118	98	44	30	95	23.3	7.5	152	15.8	2.32	27.8	2.5	22	8.7	118	81	3.7	19	1.12	6.2	55	7.11	202	1.8	19.3	44.9	22
13168718	82.14287342	52	No	F	Yes	24.93	No	No	No	Yes	Yes	No	Yes	Yes	No	6	65	4	36	47	9	18	123	85	59	32	100	22.4	7.4	153	20.7	2.66	14	3.2	19	8.2	100	156	3.5	21	1.24	1.2	27	7.48	42	1.9	21	42.3	5
13473043	88.54248488	52	No	M	No	25.55	No	No	Yes	No	No	No	No	No	No	12	98	3	57	45	4	34	138	151	105	22	97	40.7	13.2	91	18.7	3.5	10	3.2	16	9.1	92	94	4	30	1.22	3.9	45	7.42	82	4.4	45.1	103.1	107
13670237	67.24179508	52	No	M	Yes	25.88	No	No	Yes	No	No	No	No	Yes	No	8	30	2	28	12	4	14	98	141	66	12	97	45.4	15.9	128	13.7	4.85	12.8	2.8	20	6.7	113	150	5.5	21	0.84	1.3	52	7.2	364	1.7	18.6	36	3739
14033558	86.52745276	52	No	F	No	26.45	No	No	Yes	No	No	No	No	No	No	5	67	2	40	23	6	15	93	108	61	13	97	27.4	10	118	25.9	2.88	7.4	3.3	13	9	98	93	5.6	26	1.04	2	36	7.45	77	2.1	22.5	43.3	23
14065959	99.83995313	52	No	F	Yes	26.48	No	Yes	No	No	Yes	No	No	Yes	No	1	41	2	19	22	7	5	95	170	79	14	99	42.3	14	296	14	5.12	12	4.2	21	9.3	107	236	4	23	1.23	1.3	37	7.39	66	1.2	12.5	30.2	11
14676831	81.8234141	52	No	M	No	27.52	No	Yes	Yes	No	Yes	No	No	No	No	3	47	3	25	29	5	18	124	137	94	27	92	26.9	7.6	217	18.5	2.97	8.8	3	41	5.7	74	537	2.6	24	0.91	2.8	36	7.44	64	1.7	18.8	37.9	23
14878680	71.33416129	52	No	F	Yes	27.89	No	Yes	No	No	No	No	No	No	No	6	45	2	34	25	5	17	109	110	70	18	95	30.2	10.4	156	18.1	3.11	5.8	2.6	20	7.4	97	99	3.7	22	0.96	1.3	24	7.47	245	1.7	18.9	37.5	84
15003038	76.61550826	52	No	F	Yes	28.06	No	No	Yes	No	No	No	No	No	No	8	53	3	25	23	4	17	103	145	96	27	95	24	8.4	183	20.4	2.32	22.6	3.1	15	9.1	101	133	3.8	23	1.31	1.6	36	7.4	108	2.2	23.9	51.4	16
15281657	69.34612741	52	No	M	Yes	28.41	No	No	No	No	No	No	No	No	Yes	9	75	3	49	40	2	21	191	146	98	30	92	35.7	11.2	156	15.8	4.06	21.6	2.2	19	8.3	107	95	3.6	21	1.17	1.7	38	7.33	57	1.3	13.7	29.3	43
15552902	70.95675	52	No	M	Yes	29.01	No	No	No	No	No	No	No	No	No	8	75	4	40	33	1	22	76	117	49	25	99	28.3	9.1	246	15.2	3.11	31.6	2.7	11	7.2	112	152	5.5	17	1	3	34	7.3	319	1	11.3	23.5	46
15964158	69.68382115	52	No	M	Yes	29.74	No	Yes	No	No	No	No	No	No	No	7	39	3	34	40	5	23	90	127	68	29	100	28.8	10.2	132	15.5	3.48	8.9	2.7	20	7.5	106	137	4.2	24	1.02	4.1	41	7.35	220	1.1	13.3	26.8	23
16260703	68.38301838	52	No	M	Yes	30.24	Yes	No	No	No	No	No	No	No	No	11	76	3	44	38	1	20	99	119	76	23	100	35.9	12.1	158	14.5	4.37	9.9	3.2	15	9.5	106	111	4.4	24	1.3	1.9	45	7.34	220	1.3	14.6	150	242
17134675	76.68703411	52	No	F	No	32.25	Yes	No	Yes	No	Yes	No	No	No	No	9	121	4	60	42	5	30	102	134	72	26	91	37.2	11.8	406	14.6	4.15	39.5	2.4	13	7.9	102	345	4.4	25	1.11	2.3	48	7.33	67	1.1	11.7	27.5	30
17393871	69.03994024	52	No	F	Yes	33.08	Yes	Yes	Yes	No	No	No	No	No	No	9	43	3	31	28	2	17	79	87	48	14	91	26.4	8.2	66	14.6	2.64	16.7	2.5	19	7.6	109	127	4.6	20	1.17	7.9	54	7.15	681	1.3	14.9	34	16
17396346	77.12067308	52	No	F	No	33.09	Yes	Yes	No	No	No	No	No	No	No	13	51	4	38	39	4	18	107	117	82	23	89	17.5	6	118	22.1	1.88	17.2	2.5	13	8.8	100	106	3.9	33	1.08	1.2	42	7.49	54	2.4	26.1	44.6	20
17795077	63.94123731	52	No	F	Yes	34.18	Yes	Yes	No	No	No	Yes	No	Yes	Yes	2	47	1	24	19	6	13	68	99	66	17	95	30.7	11.1	108	15.5	3.51	11.8	2	9	7.3	105	85	3.3	33	1.04	1	63	7.31	29	1.6	17.4	28.8	16
17862835	79.29675	52	No	M	Yes	34.5	Yes	No	Yes	No	No	No	No	No	Yes	12	53	4	41	34	5	15	104	132	73	20	98	25.2	8.4	53	18.7	2.46	16.2	2.7	16	7.3	98	132	3.7	29	0.98	2.1	45	7.4	48	2	21.1	45	32
18119340	68.79796749	52	No	F	Yes	35.78	Yes	No	Yes	Yes	No	No	No	No	No	3	40	3	26	22	3	14	107	126	64	10	97	20.8	6.4	358	19.1	2.26	17.6	2.3	7	7.2	102	88	3.1	30	1.08	0.8	53	7.34	43	2.4	25.2	43	10
19211213	76.79501599	52	No	F	Yes	40.31	Yes	Yes	Yes	No	No	No	No	No	No	15	66	3	54	41	6	27	72	95	53	14	92	14.1	4.7	25	19.1	1.38	8.6	2.9	13	9.1	113	112	4.9	20	0.82	2.7	33	7.37	120	3.2	34.2	59	17
19559928	54.07886585	52	No	F	No	43.56	Yes	No	Yes	No	No	No	No	No	No	14	103	4	65	49	1	37	161	97	56	40	96	50.6	16.3	248	13.4	5.49	3.7	1.4	21	7	108	135	4.6	16	1.06	6.5	37	7.21	77	1.5	16.2	24.5	27
19942060	91.83570196	52	No	F	Yes	49.95	Yes	Yes	No	No	No	No	No	No	No	5	59	3	29	26	1	21	84	109	65	24	96	42	13.9	327	13.8	4.97	21.1	3.7	11	7.9	103	161	4.2	22	1	1	47	7.25	240	1	12	26.1	38
11349716	71.10371278	53	No	F	No	21.42	No	No	Yes	No	No	No	No	No	No	11	69	3	40	32	4	23	98	106	76	18	100	26.3	8.9	64	19.8	2.74	18	2.7	17	9.3	102	261	3.9	21	1.24	4.1	48	7.26	126	2.4	26	38.9	293
11372027	73.56042363	53	No	F	Yes	21.47	No	No	No	No	No	No	No	Yes	No	5	54	3	31	28	5	19	107	123	91	21	96	23.4	7.6	186	16.1	2.31	15	2.4	19	6.6	89	72	4.8	33	1.08	3.9	42	7.49	67	1.2	12.6	28.6	45
11388341	65.46179088	53	No	F	Yes	21.52	No	No	Yes	No	No	No	No	No	No	12	113	4	50	45	5	29	98	118	70	27	92	27.6	9.3	221	24.8	2.63	21.8	2.5	27	6.9	101	152	5.6	10	0.89	11.1	37	7.03	56	2	21.5	53.5	64
12201373	73.12983088	53	No	M	Yes	23.18	No	Yes	Yes	No	No	No	No	No	No	4	73	1	37	39	5	15	86	192	93	14	100	38.2	13.9	152	14.8	3.88	8.4	3.3	14	8.5	96	120	3.7	28	1.09	0.7	42	7.42	209	1.1	12.6	26.7	85
12252736	65.21585492	53	No	F	No	23.32	No	No	No	No	No	No	No	No	No	6	55	3	27	36	6	20	114	175	125	14	99	31.9	10.5	116	11.8	3.06	9.7	2.5	10	7.4	114	91	3.5	29	1.12	2.6	67	7.22	26	1.6	17	34.1	12
12679486	76.20609922	53	No	F	Yes	24.1	No	Yes	Yes	No	Yes	No	No	No	No	5	45	3	29	35	3	15	114	156	74	19	100	35.2	11.9	90	16.6	4.08	10.8	2.8	16	8.4	105	204	4.2	22	1.05	4.5	35	7.4	374	1.7	18.7	34.6	79
12701018	95.09963158	53	No	M	No	24.18	No	Yes	Yes	No	No	No	No	No	No	6	57	4	29	40	4	20	100	168	97	21	100	43.3	14.4	214	13.9	5.9	14.2	3.8	18	9.3	103	132	4	25	1.19	1.7	36	7.45	167	1.1	12.8	27.4	137
13745030	82.49467961	53	No	M	Yes	25.98	No	No	No	No	No	Yes	No	No	No	5	36	3	20	33	2	15	71	110	57	13	100	30.7	10.1	86	12.2	3.38	9.1	3.1	11	8.6	107	102	4	25	1.22	2.9	39	7.4	149	1.5	16	26.2	22
13988153	76.81295652	53	No	F	Yes	26.32	No	No	Yes	No	No	No	No	No	No	7	47	2	32	21	2	19	63	122	82	15	97	38.5	13.4	138	19.9	4.14	12.6	2.9	13	8.7	103	114	4.6	27	1.17	2.5	39	7.43	48	2.4	25.7	37.4	225
14564620	79.9994788	53	No	F	Yes	27.33	No	No	Yes	No	No	No	No	No	No	13	84	3	50	37	4	20	111	104	64	25	99	20.3	7	95	23.3	2.01	13.8	3.3	14	8.7	97	108	4.3	26	1.09	2.3	42	7.39	212	1.8	19.7	37.6	30
15645206	77.72366372	53	No	M	Yes	29.21	No	No	No	No	Yes	No	No	No	Yes	4	47	3	48	40	6	16	85	130	84	16	100	39.1	13.3	189	12.7	4.25	20.8	3.2	17	8.1	104	100	3.7	25	1.09	3.5	50	7.29	121	1.4	15.4	34.2	1015
15831913	71.73294523	53	No	M	Yes	29.53	No	No	Yes	No	Yes	No	No	No	No	5	33	3	26	33	2	11	91	97	60	12	100	32	10.7	103	13.7	3.61	9.9	2.8	11	7.7	112	127	3.3	25	1.18	2.4	45	7.34	382	1.5	16.2	27.2	89
16994870	72.3174375	53	No	F	Yes	31.97	Yes	No	Yes	Yes	No	No	No	No	No	8	70	3	50	33	9	18	95	119	79	20	100	31.1	9.6	377	19.1	3.41	38.3	2.1	18	6.7	104	162	3.4	18	1	1.6	32	7.34	46	1.5	15.9	150	19
17194583	67.53605882	53	No	F	Yes	32.47	Yes	No	No	No	No	No	No	No	No	8	85	3	41	43	2	19	121	116	58	27	99	28	9.1	280	16	3.25	10.9	2.6	18	8.1	105	99	4.3	20	1.16	5.6	28	7.45	38	1.3	14	41.2	20
17898872	84.43855233	53	No	M	No	34.61	Yes	No	No	No	No	Yes	No	No	No	3	40	2	28	35	2	13	97	97	51	16	96	32.5	11	271	14.2	3.93	9.7	3.2	15	7.5	106	133	5.5	20	0.99	0.8	32	7.38	149	1.2	14	36.5	45
17906701	81.66369228	53	No	F	Yes	34.65	Yes	No	Yes	No	No	No	No	No	No	12	35	1	35	29	4	19	76	159	93	21	100	26.6	8.6	46	18.9	2.77	10.3	3.7	11	9.3	109	156	3.2	22	1.25	1.4	48	7.24	59	3	32.2	49.9	10
18049351	77.57294619	53	No	M	No	35.55	Yes	Yes	No	No	Yes	No	No	No	No	6	47	4	50	34	2	21	122	116	62	24	95	38.7	12.7	244	13.3	4.2	15.1	3.4	22	7.7	110	397	4.8	18	1.05	5.8	48	7.17	75	1.1	11.6	23.1	1200
18253389	85.1525	53	No	F	Yes	36.21	Yes	No	Yes	No	No	No	No	No	No	14	93	3	51	35	4	23	94	134	41	16	91	22.5	7.2	41	33.8	2.02	18	3.5	23	11.5	96	89	3.9	21	1.18	2.2	36	7.35	76	3.1	33.8	55.3	32
18455225	64.10549716	53	No	M	Yes	37.03	Yes	Yes	Yes	No	Yes	Yes	No	Yes	No	3	40	4	27	29	4	12	104	133	111	29	96	33.6	10.7	184	17.4	3.52	14.2	2	11	7.5	106	146	4.5	28	1.13	1.1	49	7.35	171	1.3	15.1	33.8	48
18524094	88.10952907	53	No	M	Yes	37.28	Yes	No	Yes	Yes	No	No	No	No	No	2	55	3	20	33	3	17	127	139	86	30	100	35.4	13.3	119	13.3	4.23	8	3.3	16	7.5	99	134	3.7	20	1.07	1.4	24	7.51	210	1.3	14.6	31.3	74
19561246	68.99757143	53	No	M	No	43.57	Yes	No	No	Yes	No	No	No	No	Yes	10	88	4	49	44	4	32	79	136	73	30	100	31.4	9	239	19.1	3.46	13.2	2.1	13	8.2	104	119	5.1	36	1.17	1.1	72	7.29	34	1.1	13.1	66.1	7
19689477	82.78908644	53	No	M	Yes	45.27	Yes	Yes	No	No	Yes	No	No	No	No	5	52	2	36	40	2	20	76	90	44	10	96	33.3	11.6	252	14.6	3.65	11	3.3	15	8.3	101	144	5.9	29	1.09	3	60	7.28	83	1.3	14.5	24	437
12119271	92.63176899	53	No	M	No	55.45	Yes	Yes	No	No	Yes	No	No	No	No	8	74	3	46	39	3	22	104	141	63	19	94	47	15.4	254	14.9	5.09	13.9	3.6	15	9	107	134	4.4	34	1.06	1.5	76	7.24	96	1.1	13.2	31.1	18
10063848	98.73938462	54	No	F	No	16.49	No	Yes	No	No	No	No	No	No	No	3	54	3	24	37	2	17	110	132	76	19	97	33.9	10.9	216	14.7	4.05	14.8	4.1	13	9.1	103	101	3.5	34	1.19	0.7	63	7.32	105	1.1	13.4	21.7	29
10451487	70.19459939	54	No	F	No	18.81	No	Yes	Yes	No	No	No	No	No	No	8	87	3	48	32	4	25	95	130	94	15	100	21.8	7.6	203	17.4	2.65	12.4	2.7	18	9.4	119	326	3.5	13	1.36	3.2	22	7.37	42	2.4	26.3	40.4	52
10803232	82.0801964	54	No	F	Yes	20.08	No	No	Yes	No	No	No	No	No	No	8	49	2	34	43	4	20	107	114	70	17	100	20.2	6.1	71	15.7	1.96	8.2	3.2	22	8.4	100	154	4.8	23	1.04	2.7	35	7.41	30	1.5	16.4	33.5	27
10964390	92.14671292	54	No	F	Yes	20.47	No	No	Yes	Yes	Yes	Yes	No	Yes	Yes	3	46	2	31	22	8	18	89	120	79	16	92	21.1	6.2	238	18.9	2.99	8.6	3.8	24	9.3	97	385	5.3	15	1.33	1.9	18	7.5	141	1.4	14.8	26.7	9
11934114	98.48228141	54	No	M	Yes	22.73	No	No	No	No	No	No	No	No	No	4	26	4	28	32	1	15	79	131	77	17	100	36.5	11.7	249	15.8	5.01	17.8	3.9	19	7.5	100	175	4.1	24	1.14	3.2	47	7.29	195	1.1	12.8	24.5	94
12176298	73.96302089	54	No	M	Yes	23.15	No	Yes	No	No	No	No	No	No	No	1	15	3	24	30	2	6	67	132	57	10	100	34	12.6	196	13.4	3.74	11.5	2.6	6	7.4	118	93	3.8	22	1	2.6	36	7.38	268	1	11.2	28.4	16
13185626	80.38117021	54	No	F	No	24.98	No	Yes	No	No	No	No	No	No	No	5	78	4	52	45	2	25	82	138	84	23	100	33.5	11.3	219	13	3.96	11.8	3	17	8.8	108	175	3	27	0.89	2.1	38	7.45	406	0.9	11.2	23.1	135
13534199	79.72861665	54	No	M	Yes	25.72	No	No	Yes	No	No	No	No	No	No	11	54	1	46	34	4	23	63	138	91	14	100	24	7.8	76	18.3	2.11	3	2.8	16	13.2	108	143	4.7	27	1.04	2	45	7.37	118	2.6	26.7	77.4	915
14791927	65.99238189	54	No	F	Yes	27.75	No	No	Yes	Yes	No	No	No	No	No	3	51	3	20	17	3	14	110	142	92	12	94	39.8	12.5	226	14.2	4.24	15.7	2.8	14	9.7	115	157	5.1	30	1.23	0.9	54	7.34	105	1.3	13.7	30.9	21
14874312	71.40953012	54	No	M	Yes	27.88	No	No	No	No	No	Yes	No	Yes	No	5	29	4	57	32	9	20	101	82	54	16	90	44.9	15.5	373	13.7	4.54	9.4	2.8	17	8.9	105	126	3.9	20	1.11	1.7	31	7.41	98	1.2	12.8	31.6	425
15760105	70.70293407	54	No	M	Yes	29.38	No	No	Yes	No	No	No	No	No	No	8	51	4	32	40	2	16	121	122	51	21	96	30.2	10.1	108	15.9	2.92	11.2	2.4	8	6.3	128	83	3.4	15	1.08	2.1	35	7.23	79	2.3	23.8	39.3	31
15763593	80.62272684	54	No	F	Yes	29.4	No	No	Yes	No	No	No	No	No	No	13	68	3	44	33	7	27	101	117	68	26	93	26.3	8.6	68	23.9	2.29	19	3.1	20	10	95	129	3.2	25	1.01	4.4	38	7.42	342	4.1	44.8	63.4	51
16050730	72.92622028	54	No	M	Yes	29.87	No	Yes	No	No	Yes	No	No	No	No	4	33	2	22	33	4	5	87	120	76	18	100	39.5	13.9	273	12.1	4.36	12.8	3.1	16	8.4	104	201	3.9	30	1.15	1.9	44	7.42	105	1	11	26	52
16055700	85.7965297	54	No	M	No	29.88	No	No	Yes	No	Yes	Yes	Yes	Yes	No	9	39	4	32	32	4	21	80	99	59	0	100	34.3	11.3	224	12.4	3.77	14.8	3.3	17	7.9	100	408	5	21	1.17	0.9	45	7.25	116	1.1	11.6	136.3	47
16126307	91.93563656	54	No	F	Yes	30.01	Yes	Yes	No	No	No	No	No	No	No	9	47	3	42	37	4	22	122	152	84	21	94	33.9	10.9	52	17.1	3.15	4.9	3.4	14	8	104	138	3.3	30	1.09	1.2	39	7.48	122	1.6	16.7	32.7	27
17223646	71.82583945	54	No	M	No	32.52	Yes	No	Yes	Yes	Yes	Yes	No	Yes	No	13	116	4	61	60	6	34	89	157	94	23	100	25.5	8.2	308	15.3	2.76	21.2	2.9	20	9.2	96	283	4.2	24	1.15	0.9	56	7.22	52	1.2	12.8	29.3	93
17329809	84.94781188	54	No	M	No	32.87	Yes	No	Yes	No	No	No	No	No	No	16	86	2	57	42	4	31	46	118	103	16	99	18.2	6.4	69	26.7	1.94	8.3	3.6	19	9.6	112	74	4.3	25	1.01	3.2	30	7.4	135	1.9	21.1	45.2	54
17486231	85.74372093	54	No	F	No	33.31	Yes	Yes	No	No	Yes	Yes	Yes	Yes	No	7	34	4	33	20	7	19	96	120	84	20	98	37.2	12.3	213	14.5	4.45	21.8	4	17	9.1	101	196	4.1	20	1.03	1.9	42	7.26	127	1	11.2	53.2	51
18445073	82.40062736	54	No	F	Yes	37	Yes	Yes	Yes	Yes	No	No	No	No	No	13	55	2	42	21	6	30	60	110	61	16	95	35.3	10.7	127	18.3	3.87	26.3	3.1	16	8.5	108	126	4.4	24	0.97	2.3	39	7.41	39	1.3	14.7	33.8	17
18730522	76.90185852	54	No	F	Yes	38.16	Yes	No	Yes	No	No	No	No	No	No	8	72	4	52	47	2	31	97	89	53	15	95	21.2	6.7	266	14.7	2.28	15.6	3	14	7.2	101	101	4.3	23	1	1.4	50	7.25	27	2.2	23.5	48.4	15
18834133	84.15291855	54	No	F	No	38.69	Yes	No	No	No	No	No	No	Yes	No	9	81	2	40	30	4	18	93	98	54	12	99	31.2	10.4	67	17.5	2.32	7.5	3	14	8.1	94	111	4.1	26	1.12	2.1	33	7.49	102	1.4	15.2	48.1	39
18856079	67.31981132	54	No	M	Yes	38.79	Yes	Yes	Yes	No	No	No	No	No	No	13	78	4	50	42	1	24	98	117	80	18	100	44.5	15.9	126	14.5	4.22	17.5	2.5	17	6.7	100	248	3.6	21	1.05	2.4	32	7.42	89	0.9	11.4	27.1	67
18935074	79.63422075	54	No	F	Yes	39.06	Yes	No	No	No	No	No	No	No	No	5	46	3	29	41	2	15	100	86	42	17	97	29.4	9.9	184	15.7	3.28	11	2.7	13	8.7	110	152	4	22	1.23	3	32	7.43	82	1.2	12.8	27.5	343
19239533	62.37819949	54	No	F	Yes	40.58	Yes	No	Yes	No	No	No	No	No	No	8	63	3	49	44	1	21	94	100	60	13	100	33.4	12.1	170	13.9	3.96	7.3	1.7	11	8.5	120	115	4	19	1.13	1.8	30	7.39	248	1.3	14.9	43.8	11
19395910	83.86352027	54	No	F	Yes	42.25	Yes	No	Yes	Yes	Yes	Yes	No	Yes	No	5	37	2	39	29	7	16	90	132	52	18	100	23.5	8.4	183	13.6	2.63	8.7	3.3	8	9.4	114	136	4.5	32	1.47	1.9	39	7.51	346	1.2	13.9	25.6	18
19696359	74.03638898	54	No	M	Yes	45.41	Yes	No	Yes	Yes	Yes	No	No	No	No	5	49	3	27	26	5	20	85	143	106	22	99	26.3	7.7	394	23.7	3.74	12.4	2.7	18	8.6	95	148	6	24	1.23	1.9	47	7.3	26	1.6	17.7	33.3	9
10932961	78.02187805	55	No	F	No	20.42	No	Yes	No	No	No	No	No	No	No	2	28	3	26	30	2	7	71	157	100	28	100	41.5	13.7	128	13	4.47	10.2	3.3	12	8.4	104	154	4.1	19	1.09	2.1	26	7.47	245	1.1	11.9	26.7	19
11153132	69.94634107	55	No	M	Yes	20.93	No	No	Yes	No	No	No	No	No	No	2	55	3	21	39	1	15	131	123	67	38	90	23	7.5	412	15.8	2.68	22.6	2.4	17	8.2	110	78	3.4	27	1.13	1	35	7.49	95	1.5	16.7	23.4	13
11338933	78.22153629	55	No	M	Yes	21.39	No	No	No	No	Yes	No	No	No	No	2	31	1	21	31	11	14	83	179	131	17	100	36.6	12.5	305	16.5	4.15	15.8	2.8	16	8.6	102	234	4.3	29	1.24	1.4	36	7.5	149	1.5	15.9	26.1	32
11683110	79.31078571	55	No	M	Yes	22.2	No	No	No	No	No	No	No	No	Yes	6	61	4	47	38	8	23	112	104	71	17	95	29.6	9.9	117	14.2	3.29	3.4	3	12	8.4	101	84	4	26	1.03	2.3	41	7.4	20	1.4	15.1	33.4	14
12243812	63.76925	55	No	F	No	23.27	No	No	Yes	No	Yes	No	No	No	Yes	9	51	3	32	38	5	19	91	126	60	24	100	24.2	7.7	129	19.9	3.3	12.6	1.7	9	7.5	114	64	3.8	21	1.13	1	33	7.4	260	3	33.9	47.4	15
12357767	94.20078571	55	No	M	Yes	23.56	No	No	Yes	Yes	No	No	No	No	No	9	63	3	45	26	7	31	125	109	76	25	100	25	7.7	115	14.1	2.08	4.7	4	21	8.1	110	75	6.1	17	1.17	1.7	27	7.4	517	2.1	22.1	31.9	33
12476775	65.82927094	55	No	M	No	23.77	No	No	Yes	Yes	No	No	No	No	No	11	54	4	40	33	7	26	71	81	41	14	98	33.4	11.4	66	15.7	3.78	14.8	2.6	11	9.2	113	117	5	24	1.12	1.5	47	7.29	92	1.6	16.7	34.5	37
13171410	77.11813122	55	No	M	Yes	24.93	No	Yes	No	No	No	No	No	No	Yes	8	40	3	35	29	5	13	98	103	58	14	100	25.2	9	321	19.5	2.72	14.4	2.8	10	8.1	97	67	4.2	33	1.15	0.6	58	7.35	195	1	11.8	25.3	51
14127028	72.40409852	55	No	F	Yes	26.57	No	No	No	No	No	No	No	No	No	4	36	1	35	32	4	15	70	116	66	15	100	29.4	9.5	130	13.8	3.55	5.1	2.1	17	7.7	106	124	3.9	21	0.97	0.8	28	7.47	200	1	11.2	50.2	21
14189406	69.00292308	55	No	M	No	26.64	No	No	Yes	No	No	No	Yes	Yes	No	9	57	3	39	39	3	21	105	95	76	21	89	38.4	12.2	141	13.9	3.98	7.3	2.9	11	7.7	104	138	3.9	32	1.08	1.4	97	7.1	99	0.9	10.1	25.8	47
14190579	66.31979688	55	No	M	No	26.67	No	No	Yes	No	Yes	No	No	No	No	10	91	4	42	41	6	30	133	124	71	38	99	32	9.9	45	18	3.16	15.7	2.7	23	7.8	122	201	4.4	12	1.01	6.2	22	7.34	497	3.2	31.7	45.7	295
14384482	81.80174576	55	No	M	Yes	27.07	No	Yes	No	No	No	No	No	No	No	7	52	4	35	38	3	21	120	133	111	17	98	45.2	13.9	417	17.9	4.86	60.4	2.8	20	7.6	103	169	3.2	11	1.09	4.3	25	7.25	541	1.4	15.1	31.7	25
14487388	97.17878571	55	No	F	Yes	27.19	No	Yes	No	No	No	No	No	No	No	5	22	3	32	30	2	17	87	160	91	22	100	33.8	11.4	181	13.1	3.28	6.5	4.2	19	8.4	105	172	3.5	24	0.96	0.7	34	7.45	293	1	11.3	26.8	22
15640315	87.29398399	55	No	M	Yes	29.19	No	No	Yes	No	No	No	No	No	No	7	72	4	34	38	4	24	88	130	90	25	99	22.8	7.7	83	16.8	2.24	10.6	3.3	16	8.8	102	103	3.4	24	1.14	2.2	34	7.44	42	1.4	15.7	49.4	23
16078155	74.75148364	55	No	M	Yes	29.91	No	No	Yes	No	No	No	No	No	Yes	10	65	2	38	32	3	18	90	112	57	22	96	28.1	8.9	50	17.5	2.51	14.5	3	13	9.5	100	86	4.2	25	1.27	1.2	39	7.4	64	1.6	16.5	40.5	48
16439884	69.76457101	55	No	M	No	30.62	Yes	Yes	Yes	No	Yes	No	No	No	No	6	34	3	15	25	3	10	93	142	55	16	95	29.3	9.5	203	14.2	3.31	7.1	2.5	13	7.7	109	136	3.9	30	1.02	1.5	47	7.39	151	1.8	19.8	42.9	27
16520274	91.99775677	55	No	M	Yes	30.83	Yes	No	Yes	Yes	Yes	No	Yes	Yes	No	4	69	2	38	42	6	27	70	150	78	11	84	30.5	9.4	280	15.5	2.95	15.1	3.7	27	8.6	99	283	6.7	10	1.09	1.9	31	7.12	49	1.2	12.8	23.9	15
16560909	66.32552215	55	No	M	No	30.91	Yes	No	No	Yes	Yes	No	No	Yes	No	10	34	2	29	27	6	21	80	139	81	21	100	19.6	6.5	38	22.4	1.8	11.3	2.2	14	8.7	100	117	4.2	25	1.18	1.6	38	7.44	66	1.1	12	27.1	92
16741132	93.83044891	55	No	M	Yes	31.25	Yes	No	Yes	Yes	No	Yes	No	Yes	No	2	38	3	22	24	5	17	89	140	77	15	100	27.3	9	181	16.4	2.84	4.3	3.8	15	9.4	95	118	9.8	20	1.21	1.2	51	7.22	84	1.9	20.8	28.8	21
17752666	71.98243548	55	No	M	Yes	33.99	Yes	No	Yes	No	No	No	No	No	No	10	86	2	36	39	4	28	108	108	69	20	97	20.7	7.3	74	18.2	2.15	11.1	2.7	25	7.7	93	114	3.4	19	1	2.9	27	7.44	77	1.8	19.5	34.7	87
18507700	89.35475088	55	No	F	Yes	37.2	Yes	Yes	No	No	No	No	No	No	No	2	40	3	17	33	1	16	100	186	103	30	100	33.1	11.4	205	12.7	3.94	15.6	3.6	14	9.3	99	111	3.8	27	1.16	1	34	7.49	69	1.2	12.8	25.1	20
18744840	70.97637935	55	No	F	Yes	38.29	Yes	No	Yes	No	No	No	No	No	No	4	54	4	36	44	2	19	94	100	61	22	99	23.9	7.6	478	15.1	2.29	33.5	2.3	14	8.7	109	81	4.4	25	1.11	3.2	41	7.38	45	1.4	14.8	31.5	11
18862100	75.02915225	55	No	F	No	38.85	Yes	No	No	No	No	No	No	No	No	7	54	2	31	36	4	17	90	121	55	29	94	19.6	6.7	51	15.5	1.88	5.6	2.5	3	8.1	101	101	3.6	19	1.11	2.3	35	7.34	61	2.2	23.8	31.3	24
19563762	79.71935417	55	No	F	No	43.75	Yes	No	Yes	No	Yes	No	No	No	No	14	87	2	51	38	5	27	70	113	49	27	99	28.2	8.8	39	19.3	2.37	7.7	3.2	15	6.8	106	89	3.5	24	0.87	4	43	7.33	73	4.6	50.1	150	24
19810100	74.8853871	55	No	M	Yes	46.74	Yes	No	No	Yes	No	Yes	No	No	No	6	67	2	37	27	5	15	111	102	49	25	100	20	7	168	19.4	2.32	10.1	2.6	9	7.3	92	102	3.6	32	0.93	2.3	47	7.42	154	1.8	19.3	48.7	15
10723263	66.44592857	56	No	M	Yes	19.69	No	No	Yes	Yes	No	No	No	No	No	11	71	3	50	26	6	23	93	99	55	26	100	29.6	10	149	22.5	3.49	20.8	2.1	21	8.5	115	130	3.3	13	1.26	1.7	27	7.28	39	1.2	13.3	32.2	189
10739652	67.9366196	56	No	M	Yes	19.81	No	Yes	Yes	No	Yes	No	No	No	No	7	71	1	34	30	5	27	71	150	73	12	93	27.7	8.6	384	14.4	3.29	8.9	2.9	16	8	100	245	4.3	28	1.1	1.1	44	7.35	37	1.1	11.9	28.5	55
11291230	69.88778218	56	No	F	Yes	21.26	No	No	No	No	No	No	No	Yes	Yes	6	47	4	29	38	8	25	105	111	73	23	98	27.3	8.9	143	13.3	2.94	4.1	1.9	13	7.5	98	88	3.9	25	1.12	0.9	43	7.35	82	1.9	20.9	43.7	12
11465141	84.10670596	56	No	M	No	21.7	No	No	No	No	No	No	No	No	No	2	27	3	23	27	3	10	98	119	82	21	98	33.2	10.7	457	12.8	3.45	8.6	3.4	14	9.1	105	89	4.3	22	1.22	1.1	30	7.46	42	1.5	15.7	30.1	20
11607177	72.02084024	56	No	F	No	21.97	No	No	No	No	Yes	No	Yes	Yes	No	18	116	3	64	47	6	37	117	95	63	19	94	32	10.4	82	27.1	3.37	3.2	2.7	20	7	103	387	3.2	20	1.12	4.7	31	7.41	40	3.4	36.8	44.6	66
11611745	85.07652669	56	No	M	No	22.04	No	No	No	No	No	Yes	No	No	Yes	13	76	3	64	38	9	25	124	68	54	25	95	43.2	14.9	385	13.1	4.89	16.5	3.1	20	9.1	95	151	5	26	1.12	3.4	54	7.27	32	1.6	17.2	28.5	82
12306709	74.10899814	56	No	M	Yes	23.44	No	Yes	Yes	No	No	No	No	No	No	11	110	4	71	48	2	29	98	107	81	23	100	29.1	8.8	239	16.5	3.3	4.1	2.5	13	7.7	115	177	3.3	20	1.18	0.9	36	7.34	66	1.4	15.9	35.1	10
13078535	83.44340423	56	No	M	Yes	24.75	No	No	No	No	Yes	Yes	No	Yes	No	12	58	4	58	46	11	29	82	84	48	14	99	28.4	8.1	310	17.3	3.33	11.8	3.4	17	8.7	103	77	4.7	27	1.21	0.8	63	7.21	63	1.3	14.9	31.2	13
13109578	93.10320084	56	No	F	No	24.81	No	No	Yes	No	No	No	No	No	Yes	11	57	3	39	24	6	29	114	84	44	25	92	21.4	6.6	60	24.2	2.05	15.1	4	23	8.9	110	240	3.3	17	1.31	3.6	33	7.29	43	2.1	22.9	62.7	7
14385670	58.37003704	56	No	F	No	27.1	No	Yes	Yes	No	No	Yes	No	No	No	6	75	4	57	39	3	30	119	72	57	22	69	28.3	7.7	245	28.3	2.98	26.5	2.2	18	9.9	103	160	6.7	21	1.44	7.9	86	7.03	26	1.3	13.9	39.3	80
14589477	80.53336585	56	No	M	Yes	27.35	No	No	Yes	No	No	Yes	No	Yes	No	9	31	2	32	24	2	21	75	119	67	24	89	25.2	8	169	14.6	2.9	24.1	3.2	14	8.6	109	100	4.8	25	1.37	3.2	51	7.28	177	1.5	16.4	33.2	7
14692294	66.27697821	56	No	M	Yes	27.56	No	Yes	Yes	No	Yes	No	No	Yes	No	2	47	3	34	34	11	12	108	163	86	25	99	36	12	393	12	3.61	16.5	3.1	24	9.8	108	195	4	13	1.22	0.9	25	7.31	106	1	10.9	26.1	13
14716782	76.94940206	56	No	M	No	27.61	No	No	No	Yes	Yes	Yes	No	No	No	8	63	3	38	27	6	23	105	119	58	18	95	27.1	10.7	126	16.3	3.52	7.9	2.9	23	8.4	99	200	3.7	22	1.09	3.2	40	7.32	164	2.9	29.4	60	16
15038873	70.99612676	56	No	M	No	28.13	No	No	Yes	No	No	No	No	No	No	10	88	4	51	47	1	24	126	120	61	27	75	40.6	13.8	221	14.3	4.23	12.7	2.5	21	7.8	104	132	4.2	18	1.02	1.4	46	7.18	58	1	11.3	32.5	34
15696359	68.39357031	56	No	F	Yes	29.31	No	No	No	No	No	No	No	Yes	No	12	105	3	67	52	3	33	102	159	79	20	84	38.8	12.7	289	13	4.28	30.4	3.1	15	8.1	116	185	4.2	21	0.99	1.5	51	7.2	92	1.1	12.8	25.5	26
15777991	75.57467857	56	No	F	Yes	29.41	No	No	Yes	No	No	No	No	No	No	4	61	2	31	31	1	15	86	127	98	17	93	34.6	11.2	215	15	4.09	15.2	2.3	18	7.9	104	55	4.1	23	1.09	2.1	48	7.26	41	1.2	12.5	27	300
15788134	86.73074584	56	No	F	No	29.43	No	No	No	No	No	Yes	No	Yes	No	12	97	4	68	48	7	33	74	124	79	23	97	31.4	9.2	243	18.4	3.25	7.2	3.7	30	8.9	102	92	6	10	1.18	1.2	29	7.14	81	1.2	13.5	32.3	5
15898662	95.0820262	56	No	F	Yes	29.65	No	No	Yes	No	No	Yes	No	No	No	16	77	3	55	43	8	23	75	100	51	20	89	32	10.6	65	18	3.09	2.6	3.9	12	9.4	102	85	3.9	29	1.27	2	38	7.48	64	2	21.5	64.3	22
16644640	68.64122833	56	No	M	Yes	31.07	Yes	No	No	No	Yes	No	Yes	Yes	No	3	36	4	27	21	9	9	67	145	83	22	95	38.3	13.2	201	12.7	4.49	15.6	2.2	15	8.3	105	152	4.4	24	1.14	1.3	36	7.42	121	1.2	12.5	37.7	115
16728967	86.06927885	56	No	M	Yes	31.24	Yes	Yes	Yes	No	Yes	No	No	No	No	6	45	3	36	30	3	22	107	152	71	15	97	29.3	8.8	227	16.7	3.69	16.5	3	17	8	102	132	4.6	21	0.99	0.7	46	7.25	105	1.3	14.6	26.8	5
17265156	67.31761765	56	No	M	Yes	32.74	Yes	No	Yes	Yes	No	Yes	Yes	Yes	No	12	87	3	67	54	5	28	132	86	63	13	75	50.8	16.9	318	13.7	5.68	32.6	2.4	16	6.7	106	330	4.3	21	0.99	3.8	59	7.13	58	1.5	16.2	44.8	30
17544058	85.43641791	56	No	F	Yes	33.48	Yes	No	No	No	No	No	No	No	No	9	57	3	29	29	2	16	96	147	92	25	96	36.5	12.5	130	11.9	3.84	4.6	3	18	8.1	88	119	4.5	28	1	1.3	42	7.41	115	1.3	13.9	31.8	47
17768029	80.99821939	56	No	F	Yes	34.05	Yes	No	No	No	No	No	No	No	Yes	5	32	3	36	39	3	13	73	125	78	19	100	31.7	10.3	152	14.8	2.94	8.5	2.9	16	8.2	101	127	3.7	28	1.12	1.2	42	7.41	155	1.2	12.7	51.8	20
18093979	90.12061507	56	No	F	No	35.66	Yes	Yes	No	No	No	No	No	Yes	No	4	20	2	20	41	2	13	56	175	103	25	100	43.6	14.7	203	14.6	4.6	11.8	3.8	19	7.5	106	138	3.2	23	1.07	3.2	40	7.34	23	1.1	11.5	43.1	40
18399766	73.49500233	56	No	M	No	36.84	Yes	No	Yes	Yes	Yes	Yes	No	Yes	No	11	63	1	38	39	9	19	70	133	119	19	100	43.1	12.4	178	15.4	5.07	7.9	2.9	15	8.8	98	86	5.3	37	1.14	2	75	7.28	24	2.2	23.7	36.2	21
18532454	69.11484924	56	No	M	No	37.29	Yes	No	Yes	Yes	Yes	Yes	No	No	No	11	152	3	86	49	7	43	87	122	60	18	100	23.4	7.3	393	15.9	2.22	46.7	2.7	36	8.6	85	437	6.6	7	1.1	4	19	7.16	49	1.5	16.6	31	30
19397112	92.72573778	56	No	F	No	42.34	Yes	Yes	Yes	No	No	No	No	No	Yes	6	30	1	35	35	2	21	74	129	73	14	100	45.3	12.9	397	18.2	5.74	11	3.9	12	9.5	109	165	4.6	27	1.18	1.8	69	7.21	68	1	11.3	25.2	59
19678325	80.3425	56	No	F	No	45.01	Yes	No	No	No	No	No	No	No	No	8	55	4	35	45	2	17	86	142	88	28	99	37.1	12.2	166	13.9	3.98	17.4	3.3	16	7.6	98	218	4.3	21	1.03	3.7	38	7.35	170	1.1	12.4	29.3	79
19689738	63.88481531	56	No	M	Yes	45.33	Yes	No	Yes	Yes	Yes	Yes	No	No	No	9	42	3	39	35	9	19	97	97	61	11	98	21.2	6.2	243	21.2	2.29	31.9	3	14	7.5	105	93	4.6	32	1.17	1.6	58	7.33	40	1.3	14.2	27.5	7
19732174	68.41676476	56	No	M	Yes	46.12	Yes	No	Yes	No	Yes	No	No	No	No	1	33	0	27	15	3	10	93	119	60	27	90	37.4	11.7	460	13	4.63	6.7	2.3	17	7.3	108	191	4.7	19	0.96	2.9	36	7.21	77	1.5	16.4	49.6	27
19757720	95.90830963	56	No	F	No	46.55	Yes	Yes	Yes	No	No	No	No	No	Yes	7	48	3	22	31	5	17	112	156	92	10	98	29.3	9.5	58	17.6	2.96	4	3.7	13	7.8	98	114	4.2	28	1.02	3.4	46	7.37	171	1.9	20.9	48	19
11309652	70.62322053	56	No	M	No	54.8	Yes	No	Yes	No	Yes	Yes	No	Yes	No	6	33	1	24	22	7	12	99	111	76	14	94	28.2	8.5	202	14.8	3.2	43	2.6	27	7.2	98	310	4.5	14	0.95	11.9	25	7.2	372	10.4	101.3	65.7	24
10379177	84.00333261	57	No	F	Yes	18.54	No	No	Yes	No	No	No	No	No	No	10	69	3	30	34	4	30	108	110	61	25	92	27.3	9.2	108	16.3	2.86	20.9	3.7	18	8.9	107	86	3.5	20	1.25	1.5	32	7.38	109	1.6	17.5	43.8	26
10591041	75.82551398	57	No	F	No	19.13	No	Yes	Yes	No	Yes	No	No	No	No	6	40	3	34	21	4	12	88	109	75	17	99	22.5	7.5	93	21.1	2.6	2.1	3.1	13	10	122	106	4.8	21	1.09	0.6	39	7.31	313	1.1	12.8	62.6	756
12286821	90.17836961	57	No	F	Yes	23.4	No	No	Yes	No	Yes	No	No	No	No	16	77	2	47	42	8	25	101	106	56	33	98	24.4	7.6	48	21.2	2.16	8.6	3.7	20	9	104	131	3.7	26	1.13	2.5	39	7.41	52	3.5	38.7	60	14
12340484	101.9892192	57	No	F	Yes	23.52	No	No	Yes	Yes	No	Yes	No	No	Yes	9	68	2	28	33	7	22	119	139	90	16	100	37.6	13.4	119	16	4.22	10.8	4.4	18	9.6	110	148	4.8	26	1.21	2.9	39	7.41	38	1.1	13.1	29.9	24
12533658	60.85534029	57	No	F	Yes	23.83	No	No	Yes	No	No	No	No	No	No	2	47	2	41	28	2	13	90	131	56	14	100	26.9	10.2	202	17.8	3.17	6.7	1.6	8	6.7	119	142	3.3	22	1.12	0.9	26	7.52	73	1.4	16	25.5	22
12546830	67.61659375	57	No	M	No	23.87	No	Yes	No	No	No	No	No	Yes	No	8	73	4	39	39	3	19	89	146	46	21	100	30.5	10.4	336	13.8	3.31	24.9	2.2	11	8.3	101	92	4.1	33	1.14	2.3	50	7.41	107	1.5	17.2	41.9	28
12831677	79.4292807	57	No	F	Yes	24.37	No	Yes	No	No	No	No	No	No	Yes	5	52	3	31	38	3	16	128	148	80	20	98	31	10.9	573	20.9	3.34	39.3	2.8	16	10	89	108	4.3	34	1.28	3.8	60	7.34	125	1.3	14.5	35.6	119
12978544	69.65752941	57	No	F	Yes	24.66	No	No	Yes	No	No	No	No	No	Yes	19	128	4	85	58	3	45	99	111	77	15	86	42.8	13	107	15.6	3.91	8.2	2.1	15	6.2	125	106	3.4	23	0.79	2.8	96	6.96	62	1.1	11.9	31.6	60
13200579	87.48582143	57	No	M	No	25.01	No	No	No	No	No	Yes	No	No	Yes	4	36	2	34	37	3	21	89	114	76	26	93	55.3	17.7	226	13.7	5.85	9.5	3.4	6	8.6	82	78	4.7	36	1.16	1.3	78	7.29	90	1.1	12	31.4	16
14144066	69.45341606	57	No	M	No	26.6	No	No	No	No	No	No	No	Yes	No	1	35	2	18	37	3	16	89	122	71	19	98	24.8	7.1	318	19	3.26	8.5	2.1	9	7.9	96	132	3.7	35	0.95	2.5	58	7.53	35	1.2	13.5	29.3	19
14290961	72.52049965	57	No	F	Yes	26.87	No	No	Yes	No	No	No	No	No	No	9	76	2	40	36	5	19	111	87	48	32	100	29	9.6	143	17.7	3.28	4	2.3	14	7.9	106	143	4	18	1.2	2.2	38	7.29	28	3	33	54.7	33
15746048	86.38195698	57	No	F	Yes	29.36	No	No	Yes	No	No	No	No	No	No	15	78	1	49	28	4	29	98	105	47	15	100	19.6	6.1	68	20.6	1.7	7.5	3.3	12	7.7	110	130	4.3	21	1.06	2.3	38	7.34	38	2.4	26.2	37.1	38
15998075	86.3010662	57	No	M	Yes	29.76	No	No	Yes	Yes	Yes	No	No	No	No	10	58	2	37	26	8	21	121	172	90	23	98	27.5	9.2	63	16.9	2.69	9.5	3.6	18	8.6	99	182	4.6	22	1	3.2	30	7.46	121	2	22.6	32.5	20
16475755	72.92488858	57	No	M	Yes	30.67	Yes	No	Yes	No	No	No	Yes	Yes	No	9	79	4	48	41	4	30	94	83	60	18	95	36.5	12	302	13.6	3.96	50.7	2.1	18	8.8	106	116	4.6	17	1.15	3.2	30	7.33	80	1.4	15.8	38.6	24
17162473	75.91940524	57	No	F	No	32.32	Yes	No	Yes	No	No	No	No	No	No	7	64	1	24	25	3	16	78	102	26	19	100	35	11.8	174	15.4	3.4	4.6	2.5	11	10	109	79	4.5	18	1.3	1.8	25	7.45	162	1.5	16.3	35.9	40
17375266	63.15567092	57	No	M	No	33.06	Yes	No	Yes	Yes	No	Yes	No	No	No	12	94	4	51	36	7	33	110	182	138	22	98	22.1	7.6	96	18.2	2.33	19.3	2.1	17	9	101	157	4.6	26	1.08	3.1	32	7.5	144	1.6	17.3	32.3	23
17962655	79.00664126	57	No	M	Yes	34.92	Yes	Yes	Yes	No	Yes	No	No	No	No	4	41	2	29	31	6	17	79	186	99	14	97	35.1	12.4	156	13.6	3.8	10.2	3.1	10	8.7	108	194	3.7	32	1.13	2.3	48	7.42	43	1	10.8	28.9	23
18433302	88.68299732	57	No	M	Yes	36.92	Yes	No	No	No	No	No	No	No	No	4	30	1	31	35	1	9	87	115	98	31	97	35.1	11.4	240	15.2	3.59	8.8	3.3	12	8.4	108	82	3.4	23	1.14	0.7	38	7.41	66	1	10.7	28.4	12
18552808	68.91544056	57	No	F	Yes	37.32	Yes	No	Yes	No	Yes	No	No	No	Yes	14	88	4	64	51	4	22	138	67	49	19	100	21.9	7.3	125	18.2	2.34	4	2.9	11	7.9	96	202	3.4	43	1.09	3.7	74	7.35	162	1	12.3	29.4	25
18701549	77.50164682	57	No	F	Yes	38.05	Yes	No	Yes	Yes	Yes	Yes	No	Yes	No	6	58	3	43	38	8	19	97	146	42	23	94	27	8.9	231	13.7	2.69	13.1	2.7	21	8	110	179	5.2	18	1.21	0.9	40	7.23	82	1.2	13.5	37.6	20
19226833	75.24858841	57	No	F	No	40.53	Yes	No	Yes	No	Yes	Yes	No	No	Yes	11	87	3	50	47	7	28	137	114	99	25	96	42.7	13.5	158	13.8	4.26	14.7	3.6	31	7.2	91	283	5.1	19	0.86	6.1	38	7.29	29	4.8	52.7	33.9	3000
19279879	118.8365169	57	No	F	No	40.77	Yes	No	Yes	No	No	No	No	No	No	10	67	3	35	26	4	18	79	145	66	26	92	22	6.9	30	18.8	2.26	4.2	5.5	16	10.1	107	102	3.7	29	1.3	2.3	48	7.37	94	4.4	44.8	66	20
19488309	71.56628592	57	No	F	No	42.95	Yes	No	Yes	No	Yes	Yes	No	Yes	No	2	44	2	34	22	8	17	105	101	55	19	96	25.9	8.1	105	19.2	2.87	6.7	2.2	16	8.7	94	74	4.4	16	0.98	4.4	59	7	80	1.4	14.6	27.4	26
19508874	91.73435183	57	No	M	Yes	43.16	Yes	No	Yes	No	Yes	Yes	No	No	No	18	64	1	63	42	6	28	81	87	44	20	90	24.8	8.1	54	20.5	2.51	9	3.7	21	9.8	96	136	4.3	23	1.13	2.2	47	7.27	74	1.8	19.8	39.6	14
16516926	72.59582143	57	No	M	No	68.58	Yes	Yes	Yes	No	No	No	No	No	No	18	102	4	58	41	4	30	74	113	95	24	99	35.2	11.8	69	15.9	3.48	26.9	2.4	15	9.1	97	106	5.5	21	1.08	4.4	43	7.28	120	3.3	36	59.2	510
10823645	53.07561818	58	No	F	Yes	20.24	No	No	Yes	No	No	No	Yes	Yes	No	8	50	2	34	27	3	19	91	104	52	15	96	25.8	8.6	54	13.7	2.8	6.2	2.4	13	7.6	104	99	4.2	25	0.96	1.1	42	7.36	99	1.8	20.2	38.1	12
11040157	64.79895876	58	No	F	Yes	20.6	No	No	Yes	No	No	Yes	No	No	No	2	49	3	32	26	5	19	120	141	74	21	97	30.3	9.5	266	14.4	3.48	7.3	2.8	11	8.8	75	124	4.3	43	1.14	0.8	72	7.37	84	1.1	11.9	28	14
11281568	72.38112406	58	No	F	Yes	21.23	No	No	No	No	No	No	No	No	No	4	47	4	40	40	7	19	79	99	63	14	100	43.6	15.2	545	12.3	5.2	21.8	2.1	15	8.1	106	171	4.1	21	1.03	1.7	33	7.39	191	1.2	14.2	25	100
11387260	72.24723502	58	No	F	Yes	21.51	No	No	No	No	No	No	No	No	No	5	29	2	26	30	2	15	83	145	89	18	100	26.7	8.2	352	14.8	2.83	8.8	2.5	13	7.9	114	130	3.7	23	0.99	2.1	43	7.32	24	1.1	12.4	30.8	101
11525813	91.82593038	58	No	F	Yes	21.79	No	Yes	Yes	No	No	No	No	No	No	5	46	2	38	31	2	18	95	124	83	19	96	33.6	11.7	197	13.8	3.52	9.9	3.7	19	8	98	97	7.4	19	1	1.4	32	7.38	115	1.2	14	23.7	4151
11906321	74.159	58	No	M	Yes	22.71	No	No	No	No	Yes	No	No	No	No	5	63	2	47	28	5	26	58	144	56	15	98	21.8	6.8	347	14.9	2.26	28.7	2.6	24	8.7	81	240	4.1	25	1.05	1	32	7.53	64	1.3	14.2	29.9	28
12216964	80.93159727	58	No	F	Yes	23.2	No	No	No	No	No	Yes	Yes	Yes	No	6	29	2	31	40	3	18	68	102	75	23	100	35.5	13.2	96	14.3	4.66	9.1	2.9	16	7.6	67	163	3.8	26	0.97	0.7	46	7.34	42	1	10.9	29	39
12435705	81.51931865	58	No	M	Yes	23.66	No	Yes	No	No	Yes	No	No	No	No	1	41	2	29	30	6	13	82	156	86	18	100	38.9	13.5	381	15.5	4.81	18.1	3.3	15	8.2	103	287	3.8	26	1.05	1.8	41	7.4	174	1.2	13.7	27.1	63
12538437	83.93327273	58	No	M	Yes	23.84	No	No	Yes	Yes	Yes	Yes	No	Yes	No	9	61	1	32	21	6	20	75	110	71	16	99	22.9	7.3	356	16.7	2.66	8.8	2.9	21	8	110	76	3.8	12	1.11	0.5	32	7.16	42	4.2	46.1	150	16
12934243	60.894	58	No	F	Yes	24.54	No	No	Yes	Yes	Yes	Yes	No	Yes	No	12	93	3	56	42	8	30	81	152	59	17	100	21.4	6.8	86	13.6	1.98	5.6	2.1	15	8.2	104	192	4.1	21	1.09	1.3	29	7.46	52	0.9	10	30.3	21
13074311	56.51249477	58	No	F	Yes	24.73	No	No	No	No	Yes	Yes	No	Yes	No	3	63	3	25	37	4	14	89	90	61	11	90	40	12.7	238	13.8	4.63	9.9	2.7	14	8.3	90	304	3.7	33	0.97	1.1	55	7.37	42	1	10.4	28.9	26
13523655	75.38990361	58	No	M	Yes	25.7	No	No	No	Yes	Yes	Yes	No	Yes	No	10	64	2	43	36	9	19	95	106	76	20	100	31.1	9.8	83	19.2	3.69	8.2	2.6	20	8.1	94	134	5.2	28	1.25	1.1	39	7.45	34	2.2	24.3	28.6	11
13539013	84.36296943	58	No	F	Yes	25.72	No	Yes	Yes	No	No	No	No	No	Yes	15	86	3	74	40	5	34	103	115	68	25	95	21.7	7.9	141	20	1.78	26.1	3.7	17	8.7	86	130	3.3	39	1.09	1.3	88	7.23	82	2.3	24.7	42.4	47
13723460	71.37195167	58	No	M	Yes	25.97	No	Yes	Yes	No	No	No	No	No	No	8	60	4	28	35	4	18	126	185	90	27	100	28.1	9.7	17	16.7	2.57	14.3	3	12	10.8	102	119	3.5	26	1.24	2.1	34	7.48	254	3.3	32.2	53.8	30
13826548	72.89247606	58	No	M	Yes	26.06	No	No	Yes	No	No	No	No	No	No	9	58	3	37	47	1	18	98	134	68	13	99	41.7	14.1	257	14.5	4.49	9.6	2.5	17	6.7	101	160	3.8	33	0.91	3.1	46	7.45	131	1	10.8	27.5	192
14105983	79.22977971	58	No	M	No	26.56	No	No	Yes	Yes	No	No	No	No	No	14	85	2	57	40	5	24	88	193	105	28	94	32.6	11.4	28	16.9	3.72	10.3	3	17	8.2	97	96	4.4	24	1.04	1.7	40	7.36	42	1	12.3	29.6	44
14573966	69.17704532	58	No	F	No	27.33	No	No	Yes	No	No	Yes	No	No	No	13	65	2	33	27	5	17	88	93	41	23	92	21.7	7	22	21.1	2.36	7.2	2.8	17	8.2	90	132	3.6	25	1.08	1.5	36	7.44	49	2	21.3	150	15
15087774	63.35942954	58	No	F	Yes	28.22	No	No	Yes	Yes	No	No	No	No	No	6	51	2	45	43	6	20	82	118	55	21	100	27.9	8.9	174	15.7	2.93	8.1	2.3	8	8.6	115	116	3.3	19	1.17	0.8	39	7.28	259	1.1	13.4	32.7	19
15174373	81.09950991	58	No	M	No	28.28	No	Yes	Yes	No	Yes	No	No	Yes	No	8	68	2	42	45	4	26	80	93	48	23	97	28.5	9.5	149	16.8	3.4	6.3	3.9	20	8.3	102	105	3.7	25	1.05	1.7	45	7.33	70	1.2	13	30.7	59
15998488	68.61495934	58	No	M	Yes	29.77	No	No	Yes	No	No	Yes	No	No	No	6	38	4	39	36	7	20	95	126	64	18	96	23.3	7.7	214	18.6	2.57	12.9	2.3	9	8.4	94	110	5.6	36	1.04	1	52	7.43	38	1.3	13.7	33.3	71
16055360	64.37133291	58	No	F	Yes	29.87	No	Yes	Yes	No	No	No	No	No	No	11	47	3	45	40	3	21	122	133	82	36	81	20.7	6.7	34	20.3	2.27	3.2	2.1	18	8.9	94	282	3.1	35	1.19	2	60	7.3	41	1.1	11.9	26.8	47
17229504	81.67875	58	No	F	Yes	32.6	Yes	No	No	No	No	No	No	No	No	4	53	3	31	42	1	18	79	154	71	16	88	30.7	9.7	333	13.3	3.58	9.7	3	15	8.6	109	103	3.8	32	1.18	0.8	47	7.42	61	1.2	13.8	22.4	30
17259809	78.53279699	58	No	F	No	32.73	Yes	No	No	Yes	Yes	No	No	No	No	13	76	3	35	39	10	29	137	97	78	20	98	26.2	8.7	49	24.1	2.44	17.6	2.6	14	8.5	93	89	3.3	20	1.12	4	43	7.29	138	1.6	16.9	31.6	18
17373950	79.44123286	58	No	M	Yes	33.01	Yes	No	No	No	Yes	No	Yes	Yes	No	5	42	3	29	33	3	12	88	127	72	22	96	46.4	15.6	256	12.2	5.19	12.8	3.1	13	9	100	230	4.1	28	1.22	1.7	51	7.35	67	1.2	13.5	27.1	30
17829884	95.45962406	58	No	M	Yes	34.26	Yes	Yes	No	No	No	No	No	No	No	2	19	3	15	23	2	8	94	142	84	24	97	43.7	15.2	213	13.2	4.85	15.2	4	13	8	109	194	4.6	30	1.13	0.9	64	7.29	74	1.1	12.2	25.5	24
17833207	68.53593351	58	No	F	Yes	34.29	Yes	No	Yes	No	No	Yes	No	No	Yes	9	60	4	41	38	5	18	101	110	58	44	99	26.9	9	47	18	2.74	3.7	2.4	14	7.8	111	132	4.1	17	1.04	1.6	22	7.48	151	1.8	19.4	38.3	50
17849399	73.26248364	58	No	M	No	34.38	Yes	No	No	No	No	No	No	Yes	No	13	72	4	48	45	5	23	128	135	67	17	97	26.6	8.3	38	15.9	2.62	2.4	2.9	20	8	102	122	4.5	21	1.17	1.4	56	7.15	185	1.4	15.8	31.1	25
17935596	72.04840365	58	No	F	Yes	34.8	Yes	No	No	No	No	No	No	No	No	4	29	2	21	25	2	11	82	120	64	20	98	30.2	9.7	48	14.7	2.96	4.5	3.3	13	8.7	105	73	3.5	29	1.07	1.3	42	7.44	385	2	22.4	150	29
18384100	67.07633621	58	No	F	No	36.76	Yes	No	No	No	Yes	No	No	No	No	7	52	3	26	25	4	18	97	79	43	23	100	31.6	9.3	774	19.8	3.48	32.3	2	23	7.9	85	117	3.2	25	0.86	5.6	27	7.48	94	1.4	15.1	30.3	53
18371155	88.37191804	58	No	F	Yes	36.76	Yes	Yes	Yes	No	Yes	No	No	No	No	4	58	4	40	42	3	21	121	158	70	27	99	23.6	8.1	432	18.4	2.71	19.6	3.4	18	8.2	107	175	4.7	21	1.2	1.3	38	7.34	310	1.2	14	26.9	79
18388859	70.48889085	58	No	M	Yes	36.78	Yes	Yes	Yes	No	Yes	No	No	No	Yes	13	96	2	58	45	8	31	79	80	53	18	100	35.4	12	98	18.3	3.4	8.7	2	11	8.9	92	150	4.9	26	1.24	4.2	44	7.36	68	1.9	20.4	150	52
18403045	68.42138933	58	No	M	No	36.86	Yes	Yes	Yes	No	No	Yes	No	Yes	No	4	50	3	34	33	9	23	146	119	72	33	99	32.2	10.4	139	19.4	3.29	12.7	2.2	17	8	105	171	7.3	16	1.06	4.7	24	7.41	162	1.8	19.4	40.2	35
18616177	85.14854412	58	No	M	No	37.81	Yes	No	No	Yes	No	No	No	No	No	6	26	3	24	34	4	8	78	140	68	16	100	33.3	12.3	175	13.8	3.81	12.9	3.8	15	7.9	102	151	3.6	27	1.09	1.2	45	7.37	114	1.1	12	35.8	45
19217445	82.40281414	58	No	M	Yes	40.35	Yes	No	Yes	Yes	No	Yes	No	Yes	No	6	79	1	47	45	10	24	102	126	51	24	86	25.3	8.6	137	22.1	2.92	239.4	3.1	19	9.1	85	184	4.3	26	0.73	2.5	54	7.27	31	5.7	51.9	52.1	10
19592126	64.72165913	58	No	M	No	44.54	Yes	No	Yes	Yes	Yes	Yes	No	No	No	8	49	3	36	29	9	26	96	154	82	29	94	22.8	6.8	48	19.9	2.58	17.3	2	13	8.8	98	107	5.7	23	1.33	1.7	49	7.27	75	1.4	15.3	38.1	35
19596853	80.9160625	58	No	M	Yes	44.56	Yes	Yes	Yes	No	No	Yes	No	No	Yes	5	42	4	32	43	5	19	91	111	70	18	100	27.5	8.9	249	19.7	2.77	16.8	2.8	19	7.7	108	110	4	17	1.14	0.9	30	7.26	94	1.2	12.5	33.9	11
19681287	80.52892188	58	No	F	No	45.08	Yes	No	Yes	Yes	Yes	Yes	No	Yes	No	8	60	4	66	43	6	28	98	126	71	18	100	25.2	7.7	291	16.1	2.58	16.4	3.1	19	10.2	106	151	5	21	1.35	1.4	53	7.22	47	1.5	16.5	29.3	18
19693734	59.564	58	No	M	No	45.35	Yes	Yes	No	No	Yes	No	No	Yes	No	12	81	4	43	45	3	28	100	93	65	10	100	31.9	10.5	264	14.6	3.53	25.3	2.6	14	7.7	109	263	4.6	18	0.94	7.2	54	7.1	143	1.4	15.2	25.1	437
19844063	77.50495313	58	No	F	Yes	47.52	Yes	No	Yes	Yes	Yes	No	Yes	Yes	No	5	52	4	40	38	6	14	74	97	49	18	100	37	11.9	285	13	3.69	24	2.7	18	8.1	99	324	4.4	24	1.16	2	49	7.28	84	1.3	13.7	26	10
19895003	63.06820168	58	No	M	No	48.37	Yes	Yes	Yes	No	Yes	No	No	No	No	17	104	4	66	48	2	31	106	187	105	24	82	35.9	12.2	91	14	4.35	19.9	2.6	23	7.2	98	264	4.7	23	0.96	4.4	39	7.36	115	2.1	23.1	25.2	3638
15063388	99.42090672	58	No	F	Yes	64.84	Yes	Yes	No	No	Yes	Yes	No	No	Yes	1	40	3	23	19	4	19	100	184	85	23	94	23.9	8.4	364	14.3	2.84	9.1	3.9	14	9	81	214	4.8	35	1.14	1.4	54	7.41	61	1.2	13.8	24.5	17
16925477	68.23375568	58	No	F	Yes	74.14	Yes	No	Yes	Yes	Yes	No	No	Yes	No	3	42	4	13	24	7	13	105	134	84	25	95	28.1	9.2	436	14.5	3.3	18.3	1.9	13	7.8	97	165	4.4	27	1.13	1.2	37	7.46	74	2	21.7	38.2	11
10407305	72.969	59	No	F	Yes	18.62	No	Yes	Yes	No	No	No	No	No	Yes	10	73	3	52	24	8	17	121	134	76	15	100	19.5	6.9	69	15.1	2.1	0.2	2.1	12	7.2	105	110	3.8	20	1.11	0.8	35	7.28	204	1.7	18.5	28.1	12
10807297	86.50642169	59	No	F	No	20.1	No	No	No	No	No	No	No	No	No	2	41	1	45	35	7	12	85	161	94	16	100	39.5	13	141	11.9	4.44	9	3.4	10	6.9	105	82	3.9	25	1.06	1.2	41	7.37	111	1	11.2	32.4	22
10837867	76.15271508	59	No	F	No	20.3	No	No	Yes	Yes	No	No	Yes	Yes	No	9	86	3	45	45	5	24	93	144	71	16	100	24.6	8.3	158	21.5	2.9	23.2	3.1	23	8.2	113	129	3.6	15	1.12	3.6	25	7.38	81	1.9	20.7	33.4	28
10874066	71.57967704	59	No	M	Yes	20.34	No	No	Yes	No	No	No	Yes	Yes	No	10	64	3	40	31	2	22	125	130	94	33	92	22.6	7.9	12	26.5	2.42	1.6	2.3	15	8.7	109	386	4.4	22	1.19	1.9	41	7.32	35	1.1	12.3	24.7	134
11361863	53.57231031	59	No	M	No	21.46	No	No	No	No	No	No	No	No	No	10	64	4	36	42	1	23	126	118	74	34	99	28.1	9.2	227	13.6	3.08	2.2	1.8	17	7	113	298	3.7	24	1.19	4	89	7.01	98	1.2	14.3	28.7	29
11486239	85.91147253	59	No	M	No	21.72	No	Yes	No	No	No	No	No	No	No	0	35	2	29	25	7	8	64	110	72	13	95	41.4	13.7	187	13.4	4.97	13.3	3.1	13	8.6	98	108	3.9	23	1.04	2.2	34	7.43	119	1	10.7	25.8	46
11708364	73.90412602	59	No	F	Yes	22.27	No	Yes	Yes	No	Yes	No	Yes	Yes	No	6	71	3	47	36	6	22	112	152	82	15	98	32.7	10.9	147	14.6	3.98	2.6	2.4	23	9.2	119	159	4	24	1.21	3	40	7.39	201	1.5	15.9	32.4	54
12327683	84.51295334	59	No	F	No	23.49	No	No	No	No	No	No	No	No	No	5	19	3	18	32	2	7	97	123	58	23	98	35.9	11.9	115	13.6	3.84	5.6	3.3	9	8.5	106	96	3.1	27	1.1	0.9	40	7.41	144	1.6	17.7	60.6	69
12585231	88.73392496	59	No	M	Yes	23.89	No	Yes	Yes	No	No	Yes	No	Yes	No	4	23	2	29	23	4	10	53	106	67	15	90	40.2	13.7	204	15	4.14	15.1	3.4	14	7.8	110	108	3.6	21	1.08	1.2	30	7.43	91	2.1	23.1	150	175
13679226	81.67875	59	No	F	No	25.89	No	No	Yes	Yes	Yes	Yes	Yes	Yes	No	12	80	4	45	49	10	29	117	81	60	23	97	26.8	7.5	131	13.7	2.81	12.7	3	44	6	95	101	5.3	9	0.84	20	26	7.1	58	1.6	17.8	38.1	1200
14537002	71.94126214	59	No	F	No	27.26	No	No	Yes	No	Yes	No	No	No	Yes	8	37	3	30	33	3	22	86	76	49	7	100	23.4	7.5	205	14.1	2.28	7.5	2.5	11	8.5	100	171	3.6	35	1.23	1.4	58	7.37	87	1.4	15.1	51.2	24
16080701	99.04786586	59	No	F	Yes	29.95	No	No	Yes	Yes	Yes	No	No	No	No	4	45	1	26	29	7	19	83	125	46	20	93	26.1	8.4	141	17.6	2.77	5	4	11	11.6	103	122	4.4	29	1.01	1.4	46	7.39	75	1.5	16.7	43.7	11
16333496	73.68225862	59	No	M	Yes	30.32	Yes	No	Yes	No	No	No	No	No	Yes	9	90	3	48	38	4	29	122	153	80	38	91	27.5	9.1	273	17.3	3.14	13.1	2.3	20	7.9	103	98	4.3	15	1.08	0.8	31	7.31	85	1.9	21	28.2	22
16349230	90.53767964	59	No	F	No	30.39	Yes	Yes	No	No	No	No	No	No	No	5	35	3	28	30	1	16	87	121	89	19	97	43.8	13.9	154	14	4.75	12.5	3.5	13	6.1	121	232	3.4	20	1.07	4	45	7.23	78	1.2	13	23.1	38
17202862	67.50988404	59	No	M	Yes	32.49	Yes	No	Yes	No	Yes	Yes	No	Yes	No	12	77	3	60	41	8	29	113	118	36	30	100	22.8	7.1	289	28.3	2.15	24.8	2.5	21	7.9	94	78	3.3	27	1.06	1.4	51	7.31	34	1	10.5	32.6	35
17390514	79.91229648	59	No	F	Yes	33.06	Yes	No	No	No	Yes	No	No	Yes	No	7	70	4	44	28	6	19	70	109	40	16	95	24.4	7.5	281	15.8	2.4	18.2	2.7	22	8.9	99	254	5.2	28	1.03	2	47	7.36	56	6.7	59.4	45.4	680
17436136	70.46889467	59	No	M	No	33.2	Yes	No	No	No	Yes	No	No	No	No	6	92	3	72	44	8	32	85	162	89	20	100	36.5	11.6	244	15.4	4	11.1	2.5	11	7.7	101	305	6.2	24	0.97	2.8	55	7.27	185	1.1	12.4	19.8	26
18081643	81.25687813	59	No	F	Yes	35.62	Yes	No	Yes	Yes	No	Yes	No	No	Yes	1	44	2	20	28	8	20	96	86	50	13	97	29.3	9.3	314	16.9	3.01	8.6	3.1	11	8	103	116	4	35	1.07	0.8	55	7.39	70	1.2	13.1	29.8	279
18304932	97.81051563	59	No	F	No	36.49	Yes	No	Yes	No	Yes	No	No	No	Yes	8	51	2	42	36	6	21	73	121	65	21	99	23.8	8	103	16.3	2.5	10.7	4.3	18	9.3	105	126	5.3	17	1.16	1.2	30	7.33	145	1.7	18.5	53.4	18
18825302	73.8115	59	No	F	No	38.66	Yes	No	Yes	No	No	No	No	No	Yes	5	71	3	32	33	4	19	100	95	54	17	100	31.4	10.1	24	14.4	3.35	0.8	2.6	18	8.2	108	113	3.9	22	1.19	2.8	38	7.38	162	1.5	16	37.4	1543
19082444	77.80584409	59	No	F	Yes	39.76	Yes	No	No	No	Yes	No	No	No	No	2	37	4	31	44	3	10	109	136	41	13	99	28.8	9.1	323	16.9	3.06	14.8	2.8	13	8.4	116	201	4.1	24	1.21	0.8	39	7.39	229	1.1	12.8	22.3	13
19193891	67.49715757	59	No	F	Yes	40.23	Yes	No	Yes	Yes	No	No	No	No	No	4	82	2	41	43	5	20	97	106	56	21	100	26.3	7.8	125	16.8	2.24	8	2.2	14	6.3	105	104	5.6	20	0.86	1	59	7.15	56	1.2	12.9	26	8
19346167	65.87691667	59	No	F	Yes	41.65	Yes	No	No	No	Yes	Yes	No	No	No	9	80	3	63	44	9	27	101	69	51	22	100	21.6	7.7	265	21.1	2.33	37	2.6	21	9.1	96	417	5.1	26	1.16	2.3	51	7.3	400	1.1	12.1	24.8	12
19487902	78.69458671	59	No	F	No	42.91	Yes	Yes	Yes	No	Yes	Yes	No	Yes	No	5	37	2	34	36	4	14	72	99	50	22	93	38.2	11.5	142	18.7	4.63	6.7	3.3	7	7.8	94	155	4.4	31	0.99	1.2	34	7.55	57	1.3	14.5	26.6	30
19556594	78.2954965	59	No	F	No	43.31	Yes	No	No	No	No	Yes	No	No	Yes	5	38	3	37	38	3	20	108	151	84	14	100	31.6	10.1	171	17.4	3.55	14.2	3	12	8.6	101	144	3.3	32	1.11	1	45	7.44	457	1.1	12.3	24.2	28
19815419	72.47453125	59	No	F	No	46.81	Yes	No	Yes	Yes	Yes	No	No	No	No	7	74	2	57	35	8	22	85	121	82	15	100	26.1	8	140	17.3	2.59	8.2	2.5	16	8.3	114	175	5	15	1.21	1.5	30	7.29	38	2.2	24	62.5	18
19962566	77.24059249	59	No	M	Yes	51.56	Yes	Yes	Yes	No	Yes	No	No	Yes	No	11	77	3	50	43	3	29	136	134	60	29	97	34.7	11.4	702	14.9	4.29	23.8	3	24	7	97	135	4.4	18	0.82	3.2	32	7.35	87	3.7	40.7	46.5	42
11269805	97.6355	59	No	F	Yes	54.44	Yes	No	Yes	No	No	No	No	No	Yes	16	106	4	66	43	5	35	96	96	53	15	97	27.3	9.4	102	16.5	2.34	20	4.2	18	8.5	89	73	4.6	19	1	1.3	47	7.19	87	2.7	29.4	58.4	57
16720509	80.65258394	59	No	F	Yes	71.5	Yes	Yes	No	No	Yes	No	No	No	No	8	68	3	23	30	2	15	101	128	69	21	96	22.1	7.1	80	16.7	2.7	10.3	2.8	13	8.1	105	170	3.4	20	1.16	3.4	28	7.45	97	3.3	36.3	28.3	14
10625032	51.7048152	60	No	F	Yes	19.31	No	No	Yes	No	No	No	No	No	No	13	85	3	55	57	3	26	131	72	38	25	99	31.6	9.8	293	15.1	2.94	18.6	1.5	14	6.6	115	131	4.2	24	1.09	2.3	38	7.4	39	1.4	15.2	38.9	37
11759245	84.9119472	60	No	M	Yes	22.38	No	Yes	Yes	No	No	No	No	No	No	6	45	3	36	32	7	11	128	91	59	21	93	39.1	13.2	135	13.2	4.11	15.3	3.4	21	8.7	101	125	4.6	16	1.2	1.9	30	7.31	42	1	11.2	26.3	36
11942901	77.25879416	60	No	M	Yes	22.78	No	No	Yes	Yes	No	No	No	No	No	10	56	4	50	44	5	25	61	78	56	20	99	44.1	14.9	185	14.6	4.55	8.8	2.8	17	7.6	107	184	4.7	20	1.03	3.4	37	7.31	224	1.4	15.2	46.2	15
12190919	73.72190119	60	No	M	No	23.17	No	No	Yes	No	No	No	No	Yes	No	12	42	3	39	36	4	22	88	125	90	20	100	27.3	8.9	49	16.2	3.04	3	2.3	10	5.9	117	112	6.1	20	0.89	1.4	34	7.35	515	1.8	19	150	39
12279318	89.24478218	60	No	M	No	23.38	No	No	No	Yes	Yes	No	No	No	No	7	45	3	37	45	8	17	106	123	95	15	100	29.8	9.4	102	21.8	2.95	4.4	3.2	19	8	97	92	3.6	26	1	2.2	39	7.42	52	1.5	16.9	36.5	25
13473495	92.46081818	60	No	F	No	25.56	No	Yes	No	No	No	No	No	No	No	2	43	4	22	39	4	10	105	103	58	16	99	33.1	10.5	263	13.2	3.74	14.2	3.6	11	7.7	107	130	3.5	25	1.03	1.1	38	7.41	88	1.2	13.4	25.2	22
14207656	82.83416849	60	No	F	No	26.72	No	Yes	No	No	No	No	No	No	No	7	78	3	67	44	7	31	43	87	57	24	100	36.2	11.2	125	17.5	4.18	4.9	3	15	10.7	109	136	3.9	23	1.29	2.4	32	7.45	256	1.2	13	30.1	17
14762451	57.44634615	60	No	M	No	27.7	No	No	Yes	No	Yes	No	No	No	No	13	66	3	65	35	6	28	105	75	62	14	100	27.3	9.1	80	14.3	3.14	9.9	2	15	10.7	101	337	4	25	1.23	4.5	53	7.28	38	1.8	19.7	35.8	726
15129520	80.03996429	60	No	M	Yes	28.24	No	Yes	No	No	No	No	No	No	No	3	28	2	23	21	7	13	71	88	46	15	96	25.7	8.3	235	15.4	2.88	5.7	3.2	10	6.9	105	105	3.2	28	1.04	2.8	41	7.41	98	1.5	16.8	38	111
15533404	87.6863022	60	No	F	No	29	No	No	No	No	Yes	Yes	No	No	No	8	49	3	25	25	6	24	97	145	74	24	88	32.4	10.1	56	15.6	3.93	4.5	3.4	17	8.5	104	178	3.5	23	1.04	1.5	29	7.5	60	2.1	22.4	43.3	25
15646112	71.33179598	60	No	M	Yes	29.22	No	Yes	Yes	No	No	No	No	No	No	14	69	3	53	33	1	21	63	105	67	19	95	38.8	13.4	55	14.2	4.46	15.9	2.3	23	8.3	97	112	3.8	18	1.09	3.1	32	7.35	86	1.3	15	27.6	41
15782904	74.82800743	60	No	F	No	29.43	No	Yes	Yes	No	Yes	No	Yes	Yes	Yes	21	117	1	85	58	7	38	75	97	57	17	100	24	8.2	28	14.6	2.56	13.6	2.7	36	7.3	105	261	3.8	15	0.92	13.6	33	7.26	123	2.4	26	34.3	1540
16538283	68.12040772	60	No	M	No	30.84	Yes	No	Yes	No	Yes	Yes	No	No	No	8	75	4	32	39	3	24	113	105	85	23	100	34.2	11.2	151	15.6	4.17	12.6	2.3	17	8.5	89	140	4.3	23	1.05	7.5	29	7.49	31	1.8	19.8	150	16
16546275	71.48685235	60	No	M	No	30.86	Yes	Yes	Yes	No	No	No	No	No	No	11	63	3	52	46	6	34	64	92	56	19	100	32.6	9.8	96	14.1	3.21	4.9	3.1	20	8.2	98	272	4.6	21	0.9	6.6	40	7.31	325	1.5	16.1	39.8	498
16570780	79.08338935	60	No	F	Yes	30.91	Yes	Yes	No	No	No	No	No	No	No	1	29	2	21	31	1	9	82	126	78	26	96	32	10	200	13.4	3.15	10.3	2.9	15	7.3	114	78	3.5	26	1.03	0.8	43	7.37	69	1	11.9	24.1	66
16692410	80.96808025	60	No	F	No	31.11	Yes	Yes	Yes	No	Yes	No	No	No	No	4	47	4	22	40	3	11	105	107	44	29	97	36.3	11.9	202	13.5	3.95	12.3	2.8	20	7.5	109	323	4.2	23	1.13	4.6	45	7.29	44	1.2	13	30.9	144
17286383	63.30946773	60	No	M	Yes	32.82	Yes	Yes	Yes	No	Yes	No	No	Yes	No	7	46	3	41	36	5	20	97	148	74	20	98	38.7	12.4	205	13.8	3.23	8	2.7	11	8.3	107	131	4.6	25	1.18	1.3	58	7.25	104	1.3	14	30.3	29
17442462	67.7878125	60	No	M	Yes	33.26	Yes	No	Yes	No	Yes	Yes	No	Yes	Yes	2	50	2	36	50	5	19	80	122	73	18	95	33.7	12.1	202	16.1	3.93	7.9	2	15	8	90	208	4	40	1.03	1.9	43	7.56	104	1.2	13.2	23.7	60
17699605	69.6964083	60	No	F	Yes	33.85	Yes	No	No	No	No	Yes	No	No	No	13	87	3	69	41	4	26	91	103	68	26	88	42.3	13.5	146	14.3	4.51	11.4	2.2	14	7.9	109	125	3.1	30	1.13	1.6	56	7.31	74	1.3	14.2	58.3	24
18111498	79.78058406	60	No	M	No	35.77	Yes	No	Yes	Yes	No	Yes	Yes	Yes	No	5	38	3	31	21	6	20	64	127	93	17	99	42.8	14.2	215	14.4	4.91	15.8	3.4	18	8.5	100	135	4.7	22	1.08	1.9	33	7.42	84	1.3	13.7	33.5	73
18370472	83.24572606	60	No	F	Yes	36.72	Yes	Yes	No	No	No	No	No	No	No	4	39	3	29	30	4	12	80	124	88	10	88	37.9	11.2	206	12.3	4.16	3.6	3.4	11	8.5	100	129	3.8	33	1.16	0.7	77	7.26	43	1	10.7	34	6
18618051	68.81974154	60	No	M	Yes	37.86	Yes	Yes	Yes	No	No	No	No	No	No	12	49	2	41	34	5	20	138	108	54	11	99	25.7	8.6	187	14.3	2.88	10.6	2.2	11	12.1	114	187	3.7	23	1.14	13.1	49	7.26	470	1.8	20.1	108.2	34
18777576	62.35958273	60	No	F	Yes	38.55	Yes	No	No	No	Yes	No	No	No	No	11	110	2	54	37	6	29	122	197	99	18	97	22.5	7.4	57	18.1	2.39	7.5	2.1	10	8.2	108	321	3.9	22	1.08	2.9	32	7.44	86	1.7	18.8	28.6	83
19011598	73.78035843	60	No	M	Yes	39.51	Yes	No	Yes	No	Yes	No	No	No	No	13	61	4	53	51	7	31	107	147	82	22	99	25.7	9.4	19	15.1	2.86	5.1	2.3	7	8.2	97	112	4.2	33	1.15	0.9	68	7.28	102	1.3	14.8	32.5	17
19579988	69.9195	60	No	F	No	44.26	Yes	No	No	No	Yes	No	Yes	Yes	No	8	75	2	46	36	9	23	74	124	48	22	99	33.7	10.6	471	15.7	3.74	9.9	2.6	22	6.2	92	66	4.6	21	0.84	2.6	52	7.14	71	1.6	17.7	31.2	17
19731136	84.42226359	60	No	M	No	45.81	Yes	No	Yes	Yes	Yes	Yes	No	No	No	6	28	2	35	28	8	12	70	134	60	11	87	43.4	12.7	218	16.3	5.11	15.9	3.4	16	9.5	101	118	4	43	1.32	1	93	7.25	38	1.1	12.4	43.4	174
19930120	75.89291304	60	No	F	No	49.68	Yes	Yes	Yes	No	Yes	Yes	No	No	No	7	45	2	35	34	5	14	98	128	93	19	97	30.7	10	229	16.4	3.32	8.4	3.1	20	7.9	100	128	4.8	26	0.96	0.9	45	7.35	124	1.3	14.1	26.4	15
10256586	60.7462493	61	No	M	No	17.99	No	Yes	Yes	No	No	No	No	No	No	11	56	2	46	28	9	9	96	125	88	19	100	27.7	8.4	135	16.2	3.42	5.1	2.1	15	6.8	106	3	4.9	23	1.01	3.8	62	7.15	42	2.7	28.4	78.2	927
10306702	79.05981818	61	No	M	No	18.13	No	No	Yes	No	No	No	No	No	No	11	87	2	61	39	6	28	57	92	67	16	100	30.5	10	128	17.7	3.4	12.2	2.7	20	8.6	101	142	3.7	19	0.94	5.5	40	7.29	54	1.6	17.4	39.2	19
10373406	61.99350495	61	No	F	Yes	18.53	No	No	Yes	Yes	No	No	No	Yes	Yes	6	49	3	29	19	9	25	55	168	70	16	100	26.5	8.7	110	13.9	2.97	8.3	2.1	9	7.7	108	97	3.5	24	1.14	1.1	41	7.36	182	1.4	15.1	56.6	11
10537578	76.82661644	61	No	F	Yes	19.03	No	No	No	No	No	Yes	No	No	Yes	4	50	3	34	31	7	14	76	95	68	12	97	33.5	10.5	429	17	3.83	14.5	2.9	11	3.9	104	89	4.1	24	0.95	1.4	28	7.52	50	1	11.1	25	11
10562117	87.92640909	61	No	M	No	19.08	No	No	Yes	No	Yes	No	Yes	Yes	No	12	52	3	49	29	7	23	83	128	80	18	100	28.3	9.2	221	20.7	2.9	15.5	3.2	19	8.5	93	99	4.8	18	1.19	1.7	31	7.37	194	1.5	16.6	37.8	137
11053863	97.80084615	61	No	M	No	20.67	No	No	No	No	No	Yes	Yes	Yes	No	5	64	3	42	33	4	18	102	91	73	27	91	45.7	15.5	228	13.5	4.9	25.5	3.8	12	8.4	110	228	5	16	1.22	2.3	26	7.41	59	1.3	14.1	86.5	83
11168650	72.5396875	61	No	M	Yes	20.93	No	No	Yes	No	No	No	No	No	No	2	52	4	32	35	3	20	108	107	56	28	96	28.6	8.8	332	17	3.34	24.4	2.5	18	7.9	94	104	4.8	26	1.1	1.8	41	7.4	303	1.7	17.8	30.3	114
11187913	83.57996177	61	No	M	No	21.02	No	Yes	Yes	No	No	No	No	No	No	6	24	2	30	27	2	7	76	146	94	22	100	33.9	11.8	138	11.7	3.89	11.3	3	20	9.4	101	102	3.7	25	0.77	2.8	31	7.5	27	1.2	12.9	23.7	11
11335065	80.346125	61	No	F	Yes	21.34	No	No	Yes	Yes	No	No	No	No	No	15	62	2	51	33	9	25	82	145	50	18	100	18.2	6.3	22	20.4	1.8	6	2.9	20	9.9	105	240	4.7	20	1.27	1.5	38	7.34	175	3.5	37.8	66.4	945
12238614	62.83954386	61	No	M	Yes	23.23	No	No	Yes	Yes	Yes	Yes	No	Yes	No	6	48	3	56	35	8	27	116	107	68	13	96	24.8	8.1	126	15.4	2.66	4.5	2.3	6	7.4	112	285	5.8	17	1.18	3.5	40	7.24	202	1.4	14.7	26.9	395
13892385	70.83102778	61	No	M	Yes	26.14	No	No	Yes	Yes	No	Yes	Yes	Yes	No	14	82	2	64	47	9	20	122	94	58	15	95	37.8	12.7	137	13.4	4.36	13.1	2.3	28	6.7	93	285	3.6	23	0.88	5.1	35	7.42	81	2.4	26.2	38	7845
13907173	66.83973077	61	No	F	Yes	26.15	No	No	Yes	Yes	No	Yes	No	No	No	10	90	3	61	34	6	25	84	95	59	9	99	22.1	6.8	198	15.7	2.07	15.3	2.2	21	8.2	93	235	5	27	1	7.4	43	7.39	137	1.8	19.4	28.1	22
14273598	77.11813122	61	No	F	Yes	26.84	No	No	Yes	No	No	No	No	No	No	11	117	4	54	50	2	42	91	89	49	21	71	34.4	11.7	198	13.8	3.42	5.7	2.8	15	6.3	107	152	3.1	18	1.01	3.5	43	7.2	115	1.3	14.5	36.4	30
14497879	70.85537062	61	No	M	No	27.19	No	No	No	No	No	No	No	No	No	8	79	3	47	28	7	21	82	105	50	24	88	21.1	7.5	62	16	2.14	13.8	2.2	9	8	92	83	4.7	21	1.03	1.4	26	7.5	78	2.1	22	41.3	40
14899089	61.59169569	61	No	F	No	27.92	No	No	No	Yes	Yes	Yes	No	No	No	6	74	3	49	34	14	20	120	125	58	37	96	17.7	5.7	175	22.1	1.73	15.6	2.3	12	7.7	108	107	3.5	21	1.08	3.3	42	7.29	62	4.9	51.6	46.9	17
14907293	77.48459091	61	No	F	No	27.95	No	Yes	Yes	No	No	Yes	No	No	No	3	47	3	42	31	4	15	99	81	66	20	100	31.6	10.7	198	14.5	3.43	21.5	3.4	10	8.5	131	137	3.9	19	1.25	1.2	28	7.43	150	1.7	19.1	28.9	2544
15263884	84.99921612	61	No	F	No	28.4	No	No	Yes	No	Yes	No	No	No	No	1	26	0	25	37	4	13	69	113	53	14	100	29.7	9.8	189	18.3	3.13	9.9	4	15	9.5	102	78	4.4	36	1.23	2.1	64	7.34	109	1.1	12.6	36.9	18
15497573	69.03864602	61	No	F	No	28.87	No	No	Yes	No	No	No	No	No	No	8	64	3	52	34	5	24	96	98	73	17	100	21.5	7.3	135	15.2	2.3	12.7	3.1	14	8.5	105	130	4.2	11	1.19	1.3	26	7.26	148	1.6	17.3	23.3	22
15610823	80.20746353	61	No	M	Yes	29.11	No	Yes	Yes	No	No	No	No	No	No	7	54	4	34	31	5	21	105	145	108	20	94	22.1	8	102	24.8	2.1	13.3	2.8	16	8.2	95	109	3.4	24	1.02	3.7	30	7.5	118	2.8	28.6	50.9	45
15650383	59.17431852	61	No	M	Yes	29.24	No	No	Yes	No	No	No	No	No	No	14	110	3	79	50	4	36	145	130	92	23	99	17.8	6.3	37	18.9	2.06	9.2	2.3	32	6.9	99	91	5	12	0.86	11.7	25	7.27	252	2	20.8	45.9	63
15746216	65.20032262	61	No	M	Yes	29.38	No	No	Yes	No	No	Yes	No	No	No	11	80	4	44	45	3	25	143	93	77	32	96	45.4	14.5	349	19.4	5.42	1.4	2.2	23	7.7	114	181	3	32	1.02	6.3	45	7.44	204	1.1	12.4	26	6
16283147	78.06875939	61	No	M	No	30.28	Yes	Yes	Yes	No	No	No	No	No	No	4	36	3	28	28	5	9	85	150	79	24	95	42.5	14.5	286	13.9	4.82	10.8	3.2	13	8.5	106	117	3.6	22	1.19	0.7	30	7.46	199	1.1	11.9	31.3	19
16388630	79.8735625	61	No	F	Yes	30.51	Yes	Yes	Yes	No	No	Yes	No	Yes	Yes	8	85	3	53	34	6	31	77	87	29	16	100	34.4	10.6	427	16.2	3.71	25	2.8	20	8.2	112	67	5.7	13	1.14	1.7	27	7.28	86	1.2	13.9	27.6	16
16579421	61.4907717	61	No	F	Yes	30.94	Yes	No	No	No	No	No	No	No	No	5	91	4	40	42	2	29	89	110	59	26	95	27.7	8.3	530	15.7	2.82	13.5	2	5	8.8	94	50	4.8	47	1.17	1.1	82	7.35	71	1.1	13.4	24.3	18
16763139	74.74776778	61	No	F	Yes	31.32	Yes	No	No	No	No	Yes	No	Yes	Yes	4	44	4	33	35	6	13	75	108	74	16	80	31	10	383	18.5	3.47	12.2	2.7	14	7.7	113	130	5.1	28	1.05	0.9	49	7.35	41	1.2	14.2	34	31
17556700	92.77063596	61	No	F	No	33.49	Yes	No	No	No	No	No	No	No	No	6	63	2	45	33	5	17	51	116	86	21	100	45.7	14.1	139	13.7	4.62	11.3	4	21	9	107	186	3.8	24	1.24	5.1	68	7.13	22	1	10.4	25.2	294
17705027	66.49036145	61	No	M	No	33.87	Yes	Yes	Yes	No	No	No	No	No	No	9	74	3	53	47	2	27	90	137	79	30	98	24.6	8	450	17.2	2.64	24.2	2.5	23	8.1	87	92	4.2	25	1.16	1.2	46	7.32	99	1.2	13.2	28.6	31
18220523	62.02940271	61	No	F	Yes	36.14	Yes	Yes	Yes	No	No	No	No	No	Yes	2	42	2	28	27	4	16	87	125	81	15	100	25.5	8.3	239	15.6	2.02	5.2	1.8	11	7.8	104	94	3.7	26	1.13	1	32	7.5	98	1.3	14.7	31.5	40
18356938	89.73943998	61	No	M	Yes	36.59	Yes	Yes	Yes	No	Yes	No	No	Yes	No	5	51	4	36	38	4	17	64	113	60	13	99	35.9	12	160	15.2	4.22	8	3.6	15	7.9	106	128	4.6	31	1.11	1	40	7.49	153	1.1	12.6	28	9
18393915	82.1955917	61	No	F	Yes	36.8	Yes	Yes	Yes	No	Yes	No	No	No	Yes	4	49	3	31	38	5	12	102	136	70	17	93	40.3	11.9	204	17	4.83	7	3.1	12	9.7	103	166	3.9	33	1.26	1	43	7.48	60	1.8	19.5	38.3	22
18461901	76.12607004	61	No	M	Yes	37.16	Yes	No	No	No	No	Yes	No	No	No	2	25	2	34	40	5	7	99	110	77	20	99	36.9	12.4	223	13.1	3.87	14.6	2.5	10	7.5	118	134	4	23	1.1	1.3	35	7.42	86	1.5	16.2	32.3	17
18569484	77.53291391	61	No	M	Yes	37.55	Yes	No	Yes	No	No	Yes	No	No	No	6	19	1	31	39	4	15	74	125	66	16	98	31.7	10.6	195	13.3	3.57	9.2	3	9	7.9	100	104	4.2	26	1.03	0.6	32	7.53	200	1.4	14.7	30	19
19286379	89.61092352	61	No	F	Yes	40.8	Yes	Yes	Yes	No	Yes	No	No	No	No	14	106	2	78	50	3	38	86	136	99	22	96	35.7	11.6	107	12.7	3.71	9.4	3.3	28	6.8	110	165	4.8	16	0.96	1.3	36	7.24	111	1.4	15	28.6	2898
19574873	81.94459911	61	No	F	No	44.16	Yes	No	Yes	No	No	No	No	No	No	7	74	4	50	39	2	33	100	106	42	42	89	26.5	8.1	480	19.3	2.37	39.6	2.9	12	8.7	100	205	5.2	27	1.1	1.1	39	7.46	55	1.2	13.4	30.7	37
19701475	83.91332256	61	No	M	Yes	45.72	Yes	No	Yes	No	Yes	Yes	Yes	Yes	No	2	37	2	25	22	10	21	112	138	102	16	99	40.3	12.7	182	15.4	4.06	9	3.5	17	8.2	108	152	4.4	22	1.06	1.8	42	7.31	80	1.2	12.6	53.2	967
19731685	83.19134631	61	No	F	No	45.84	Yes	No	Yes	No	Yes	Yes	No	No	No	3	41	2	34	21	6	22	69	143	59	18	100	27	8.1	311	15.8	3.36	10.5	3.6	16	7.4	99	178	5.2	25	1.05	1.1	46	7.29	282	1.3	15	43.6	15
13090694	73.52005435	61	No	M	No	59.26	Yes	No	Yes	Yes	No	Yes	No	Yes	Yes	8	127	2	70	49	7	36	103	93	46	40	100	29.7	9.4	246	17.6	3.18	10.8	3	14	9.5	109	139	4.4	21	1.14	3.8	36	7.39	108	5.9	64.2	38.4	396
10011427	68.93880939	62	No	F	Yes	12.89	No	No	Yes	No	No	No	No	No	No	5	71	3	40	33	3	15	96	94	56	26	98	33.6	11.3	170	14.9	3.82	13.3	2.4	16	7.6	101	86	3.7	30	1.13	3.1	44	7.42	72	1.1	11.5	26.1	36
10169206	82.89208361	62	No	F	Yes	17.4	No	No	Yes	No	No	No	No	No	No	4	67	1	49	21	5	19	74	149	93	14	100	31.4	10.2	192	14.5	3.42	4.3	3.2	20	8.3	96	99	4.5	15	1.15	2	31	7.26	128	1	10.6	110	505
10192748	79.05896104	62	No	F	Yes	17.62	No	Yes	No	No	No	No	No	No	No	3	36	2	29	31	4	13	80	123	65	29	96	31.8	10.3	397	14	3.55	11.6	3	15	8.9	99	108	3.7	22	1.13	0.9	30	7.47	196	1.2	13.1	26.8	11
10816781	75.3699898	62	No	F	Yes	20.22	No	Yes	No	No	Yes	Yes	No	Yes	Yes	4	24	3	38	19	7	16	94	129	51	18	92	24.9	8.1	25	15.2	2.7	13.8	3.2	13	7.7	100	106	2.6	17	0.91	3	34	7.29	100	1.4	14.9	35.5	9
11055680	71.55522222	62	No	M	Yes	20.68	No	No	Yes	Yes	Yes	Yes	No	Yes	No	19	98	3	61	58	5	31	94	154	79	28	100	29	10.2	97	14.1	3.39	3.2	2.7	17	6.9	111	198	4.3	26	0.85	2.8	39	7.41	19	2.1	22.2	48.6	46
11548370	79.67526087	62	No	M	Yes	21.8	No	Yes	No	No	Yes	No	No	Yes	No	2	38	4	19	17	8	10	56	109	60	12	99	24.7	7.4	223	15.5	2.6	12.2	2.8	12	8	96	189	4.7	24	1.01	2.7	36	7.42	79	1.7	18.9	48.9	13
11888962	78.74281679	62	No	F	Yes	22.7	No	No	No	No	No	No	Yes	Yes	Yes	7	69	4	59	41	6	25	129	82	55	20	99	35.5	11.5	78	15.2	4.02	0.1	2.6	12	6.8	103	144	4.2	19	1.04	1.2	31	7.39	32	1.8	19.5	43.5	28
11966608	93.54588279	62	No	F	Yes	22.89	No	Yes	No	No	Yes	Yes	No	No	No	4	46	2	31	23	6	8	86	74	45	16	97	33.8	11.5	264	15.8	4.39	10.5	4.1	15	9.1	97	127	4.1	35	1.16	1.6	53	7.41	28	2.5	27	31.5	21
12597051	81.69560638	62	No	F	No	23.95	No	Yes	Yes	No	Yes	No	No	No	No	7	98	3	47	40	3	29	96	116	79	23	100	37.9	11.8	170	14	4.23	1.6	3.2	23	7.7	116	119	4	13	1.07	1.4	32	7.23	35	1.3	13.8	24.6	68
13642689	68.24601742	62	No	M	No	25.81	No	No	Yes	Yes	Yes	Yes	No	No	No	7	64	4	55	37	10	17	89	105	59	20	100	30.4	10	194	18.2	3.1	12.4	2.4	12	7.7	104	258	4.3	21	1.27	2.2	38	7.33	64	1.4	15.1	32	53
14025287	74.36641048	62	No	M	Yes	26.44	No	Yes	No	No	No	No	Yes	Yes	No	14	77	4	84	57	6	33	76	144	71	12	100	27.7	9.8	97	20.7	3.03	12.4	3.3	21	8.6	105	149	4.3	13	1.13	11.9	25	7.29	212	2.4	25.9	33.1	33
14323503	70.44724176	62	No	M	Yes	26.92	No	No	No	No	No	Yes	No	Yes	Yes	8	63	4	41	43	5	18	131	124	105	23	99	34.8	12	126	16.6	3.41	13.2	2.6	16	6.3	109	138	4.6	24	0.89	2.2	46	7.3	68	1.4	15.2	31.9	37
14756995	70.41742466	62	No	F	Yes	27.68	No	No	No	No	No	No	No	No	No	8	35	3	40	41	2	19	68	81	57	16	97	42.9	11.1	137	15.7	3.58	14.9	2.6	16	7.5	112	154	3.8	22	1.24	1.9	53	7.2	85	1.2	12.6	27.3	166
15341096	69.59954352	62	No	F	Yes	28.53	No	No	Yes	No	Yes	No	No	No	No	5	54	3	45	25	5	23	111	164	78	26	99	23.2	8	15	14.6	2.7	1	2.8	13	8.5	97	245	3.5	27	1.16	1.2	57	7.27	40	1.1	11.5	24.4	38
15396651	82.95978906	62	No	M	No	28.7	No	No	Yes	No	No	No	No	No	No	5	49	2	45	38	3	22	73	149	86	15	96	46	16.1	105	13.7	5.17	8.9	3.4	16	8.9	108	116	4.1	24	1.11	1.6	27	7.54	326	1.1	12.1	29.4	24
15746341	72.96728571	62	No	M	Yes	29.38	No	Yes	No	No	No	No	No	No	No	6	33	2	43	39	2	26	61	129	65	14	100	30.9	10	317	14.3	3.48	42	2.7	9	8.5	115	138	3.9	23	1.19	1.5	51	7.24	262	1.1	13.1	39.6	12
15850686	66.34759091	62	No	F	No	29.57	No	No	No	No	No	No	No	No	No	11	63	4	61	49	5	30	111	144	91	22	96	32	9.7	181	25.5	4.22	24.4	2.4	11	7.8	108	146	3.8	23	1.18	3	53	7.23	91	1.5	15.8	72.3	293
15908320	85.14392352	62	No	M	No	29.66	No	Yes	Yes	No	Yes	No	No	No	No	7	67	4	43	31	7	27	105	134	80	26	100	36.1	11.2	114	17.2	3.5	5.7	3	24	8.8	101	135	3.9	29	1.05	2.5	60	7.28	50	1.2	13	73.8	56
16260101	70.14513159	62	No	F	No	30.19	Yes	No	Yes	No	Yes	No	No	No	No	10	64	2	35	24	7	18	107	82	55	18	100	27	8.9	75	19.4	2.96	5.3	2.9	14	10.4	109	184	4.1	17	1.53	4.4	33	7.31	189	1.7	18.4	46.8	455
16264356	88.73232565	62	No	F	No	30.26	Yes	Yes	No	No	Yes	No	No	Yes	No	2	38	4	29	29	4	15	95	110	63	14	100	24.4	7.9	155	13.7	2.62	14.7	3.5	14	8.6	106	94	3.9	26	1.21	1.8	35	7.47	398	1.9	19.7	28.6	18
16311919	75.87225	62	No	M	Yes	30.31	Yes	Yes	Yes	No	Yes	No	No	No	No	4	49	4	39	31	5	19	100	120	58	19	93	30.7	9.4	183	16.5	3.47	13.4	2.4	13	7.3	110	94	4.1	32	1.05	4.9	44	7.46	69	1.2	13	22	41
16717030	67.14400704	62	No	M	Yes	31.11	Yes	Yes	Yes	No	No	No	No	No	No	4	67	3	43	38	4	15	142	132	86	21	97	29.3	9.7	202	18.6	2.98	9	2.4	13	8	90	111	2.9	38	1.15	1.6	45	7.52	98	3	29.4	35	50
16751498	75.09645349	62	No	F	No	31.25	Yes	No	Yes	No	Yes	Yes	Yes	Yes	No	5	44	3	36	42	5	18	80	139	53	21	100	29.9	9.7	256	13.1	3.39	8.7	3	12	9.1	104	371	4.6	23	1.27	1.2	27	7.53	155	1.1	11.6	23.7	34
17857718	87.91235057	62	No	F	Yes	34.44	Yes	Yes	Yes	No	No	No	No	No	No	10	49	2	37	28	3	29	86	89	71	27	94	27.7	8.9	117	15.1	2.8	6.3	3.4	24	8.5	99	160	4.2	19	1.25	4.3	47	7.19	118	3.2	35.6	40.2	6
18186848	81.27825113	62	No	F	Yes	35.96	Yes	No	No	No	No	No	No	No	No	9	39	3	54	41	4	18	126	99	64	24	91	46.4	15.2	283	12.8	4.57	18.9	2.8	18	7.9	111	120	4.5	21	1.11	2.5	52	7.2	68	1.1	11.9	29.8	47
19308042	72.15277408	62	No	F	No	41.22	Yes	Yes	No	No	No	Yes	Yes	Yes	No	9	42	4	43	38	5	15	75	135	111	26	96	39.9	12.1	164	13.5	3.9	16.7	2.4	11	8.8	102	139	4.3	32	1.19	1.7	56	7.34	66	1.2	13.6	26.8	65
19318303	68.301875	62	No	F	No	41.38	Yes	No	Yes	No	Yes	No	No	No	No	9	121	3	67	52	8	26	141	93	67	31	97	25.3	8.5	31	14.6	2.92	0.8	2	19	6.5	104	146	3.9	16	1.02	1.4	33	7.27	166	1.4	15.1	29.4	490
19960105	92.07332944	62	No	F	No	50.98	Yes	No	No	No	No	Yes	No	No	No	10	47	3	47	48	8	20	133	96	61	16	100	35.6	11.4	173	16.4	3.74	14.1	3.4	18	8.5	97	127	3.9	31	1.17	2.2	65	7.26	165	1.7	18.6	34.1	12
19985683	80.08187226	62	No	F	Yes	52.92	Yes	No	Yes	Yes	Yes	Yes	No	Yes	Yes	4	74	2	44	24	9	21	80	96	78	21	100	28.7	8.5	261	19.5	3.47	10	2.8	15	8.5	93	123	7.9	31	1.1	1.4	38	7.5	158	2.1	23	92.8	476
13293446	75.80789037	62	No	F	Yes	60.23	Yes	No	Yes	No	Yes	No	No	No	No	6	65	4	60	49	5	31	106	138	59	21	99	47.3	14.9	320	14	4.98	12.9	2.5	13	11.8	94	386	4.9	21	1.21	3.8	62	7.15	87	1.2	13.2	27.1	250
13730554	76.442	62	No	F	Yes	61.41	Yes	Yes	Yes	No	No	No	No	No	No	7	49	2	46	36	3	20	62	99	66	24	99	25.7	8.8	206	15.8	2.75	18.5	2.8	13	7.7	117	153	3.8	22	1.23	0.8	37	7.36	182	1.2	13.1	19.9	24
10223372	92.86327273	63	No	F	No	17.81	No	Yes	Yes	No	No	No	No	No	Yes	17	67	2	60	36	10	18	96	87	52	21	76	22	7.8	27	20.9	2.52	11.3	4.9	17	9.1	101	102	3.2	32	0.91	1.8	42	7.48	86	1.2	13.5	32.8	32
10350667	75.56568604	63	No	F	Yes	18.42	No	No	No	No	No	No	No	Yes	No	3	45	2	44	34	2	21	54	84	27	15	99	33.7	9.3	188	13.5	2.94	11.7	3.3	13	7	110	123	3.1	23	1	1.4	37	7.39	291	1.2	12.6	25.6	178
10380034	83.91410345	63	No	M	Yes	18.56	No	Yes	No	No	No	No	No	No	Yes	5	49	2	49	31	5	18	96	140	81	20	100	28.1	9.5	194	14.6	2.95	8.5	3.4	11	9	92	101	5.8	31	1.07	1.7	41	7.5	226	1.1	12.4	40.9	57
11040709	72.04309539	63	No	M	Yes	20.6	No	No	Yes	No	No	Yes	No	No	No	4	77	4	54	36	11	22	116	110	70	26	97	31.8	9.4	306	17	3.51	14.8	2.1	20	8.5	112	208	5.5	16	1.42	3.9	31	7.31	124	1.3	15.1	32.8	11
11769941	79.2726808	63	No	F	Yes	22.41	No	No	Yes	No	No	No	No	No	No	4	57	3	37	30	6	25	97	93	59	16	100	21.6	7.6	184	14.2	2.13	12.2	3	13	7.3	71	86	3.2	40	0.85	1.2	43	7.56	66	1.6	17.6	34.6	17
12262157	81.16125811	63	No	M	No	23.36	No	No	Yes	Yes	No	No	No	No	No	7	58	3	47	29	8	26	109	111	82	15	96	31.8	10.6	92	16.5	3.29	4	3	9	9.5	111	133	3.9	29	1.2	1	42	7.44	100	2	21.1	50	63
12753907	89.79018919	63	No	F	Yes	24.28	No	Yes	No	No	No	No	No	No	No	6	63	2	43	29	2	22	102	108	50	12	100	26	8.9	168	18.7	2.59	7.9	3.4	23	7.6	104	178	4.2	15	0.97	3.3	32	7.27	447	1	12	27.6	13
13101590	71.22830374	63	No	M	No	24.81	No	Yes	Yes	No	No	No	No	Yes	No	10	57	2	55	32	10	17	83	96	55	23	95	23.7	8.3	183	20.5	3.02	6.2	2.9	18	8.3	103	87	5.2	15	1.06	2.2	26	7.34	49	1.8	20.1	37	67
13304652	58.72016774	63	No	F	Yes	25.19	No	No	Yes	No	No	No	No	No	Yes	12	91	3	53	47	5	31	116	149	112	36	96	31.6	10.7	250	14.6	3.61	38.1	2.2	22	6.7	87	166	5.4	12	0.92	1.2	31	7.19	51	1.5	16.8	36.7	38
13364675	67.17780488	63	No	M	Yes	25.32	No	Yes	Yes	No	No	No	No	Yes	Yes	11	86	2	49	29	8	24	96	115	60	12	92	23	7.6	93	19.2	2.45	8.2	2.5	10	7.9	95	103	4.3	22	1.04	2.5	37	7.4	115	2.1	22.3	59.1	71
13744931	81.97339583	63	No	M	No	25.97	No	Yes	No	No	No	Yes	No	No	No	2	62	4	36	34	6	24	122	96	70	17	91	33.5	10.9	218	14.7	3.91	13.7	3.4	17	9.9	101	122	4.4	22	1.32	3.6	26	7.52	63	1.2	13.9	56.3	110
15328320	76.71771154	63	No	M	Yes	28.5	No	Yes	No	No	No	No	No	No	No	8	62	3	36	40	7	27	98	175	85	16	94	30.7	9.6	72	16.6	3.85	2.7	3.2	14	9.7	102	115	3.9	26	1.21	2	35	7.38	94	1.1	12.2	23.5	15
15616719	84.51759846	63	No	M	No	29.14	No	No	Yes	Yes	Yes	No	No	No	No	3	33	4	30	27	9	17	123	139	125	16	93	37.6	12.4	162	14.7	4.53	13.7	3.3	11	8.2	100	130	4.2	28	1.03	1.8	45	7.39	93	1.6	17.3	42.2	12
16132846	86.01318189	63	No	F	Yes	30.04	Yes	No	No	No	No	Yes	Yes	Yes	No	2	32	3	30	26	4	12	133	103	64	17	91	37.2	12.5	292	13.8	4.03	20	3.8	16	7.8	99	184	3.3	19	1.13	2.9	25	7.49	100	1.2	12.7	143.6	22
16921511	90.30857202	63	No	F	No	31.73	Yes	Yes	No	No	No	No	No	No	No	4	37	2	30	28	5	17	94	150	100	13	94	31.6	9.5	282	14	3.53	10.2	4	15	8.9	113	130	3.4	22	1.21	1.7	32	7.45	73	1.1	12.4	25.4	39
17530357	77.57261538	63	No	F	Yes	33.44	Yes	No	No	No	No	No	No	No	No	7	73	1	58	46	3	20	55	109	47	14	95	41.6	12.9	278	15.6	4.01	6.9	2.7	11	8.4	102	79	4.8	32	1.21	0.7	58	7.33	131	1	11.2	22.3	27
17587573	90.80739764	63	No	M	No	33.58	Yes	Yes	Yes	No	No	No	No	No	Yes	7	65	4	50	37	3	25	109	103	57	22	94	47.9	14	270	22	6.08	15.9	3.4	28	9.5	95	317	3.1	17	1.22	11.6	38	7.24	49	1.2	13.3	150	24
17602729	80.4311875	63	No	M	Yes	33.63	Yes	No	Yes	Yes	No	Yes	No	No	Yes	5	66	3	46	40	6	33	100	111	98	30	100	34.3	10.2	347	16	3.59	14.4	3.1	10	8.7	100	95	4.3	31	1.1	1.6	74	7.25	27	1.1	12.4	30.7	9
17647345	66.28800551	63	No	F	No	33.66	Yes	No	Yes	No	No	No	No	No	No	10	44	3	38	26	4	17	107	104	72	21	96	34.4	11.2	91	14.2	3.33	24.3	2	15	6.9	101	96	2.5	19	0.98	1.5	27	7.42	75	1.5	16.1	51.7	21
17845979	76.36476923	63	No	M	No	34.38	Yes	Yes	No	No	No	No	No	Yes	No	6	41	4	33	33	3	9	90	131	69	22	96	36	11.1	190	15.3	4.19	12.7	3.1	6	9.1	103	199	4.3	36	1.19	1.2	58	7.41	110	1.1	12.3	31.7	129
17873707	78.23976012	63	No	F	Yes	34.53	Yes	Yes	Yes	No	Yes	No	No	No	No	10	70	4	63	50	5	26	76	91	63	18	91	35.4	11.8	288	14.4	4.11	21.8	2.8	19	7.3	100	212	5.1	17	1.06	2.2	49	7.11	44	1.4	16	35	1568
18399764	93.35154247	63	No	M	Yes	36.82	Yes	No	Yes	No	No	Yes	No	No	Yes	11	105	4	55	47	5	26	113	121	88	39	92	34.4	10.9	173	19.2	4	17.6	3.7	18	8.8	103	188	5.1	17	1.14	2.5	24	7.44	77	1.7	18.9	38.6	321
18730144	65.53449219	63	No	F	No	38.09	Yes	No	Yes	No	Yes	Yes	No	Yes	Yes	12	63	2	46	32	8	27	80	99	49	20	97	30	9.9	132	14.8	3.24	20	2	13	7	105	434	3.4	22	1.18	7.3	39	7.35	291	1.9	20.4	39.2	19
18749118	91.53260294	63	No	F	Yes	38.38	Yes	No	No	No	Yes	No	No	No	No	3	47	3	39	33	3	16	87	135	74	18	97	35.1	10.4	292	13.5	3.69	12.5	3.6	13	9	97	129	3.6	37	1.11	1.6	43	7.53	151	1.2	12.6	28	30
19191389	64.98787374	63	No	F	No	40.2	Yes	Yes	Yes	Yes	Yes	Yes	No	No	No	2	26	3	29	35	9	14	89	184	110	23	100	32.8	10.7	270	14.3	3.72	15.1	2.3	8	9.7	103	111	5.2	28	1.3	0.7	30	7.57	272	1.2	12.7	27.5	15
19197066	59.71361963	63	No	F	Yes	40.23	Yes	No	No	No	No	No	No	No	No	9	67	2	42	34	3	14	104	87	43	21	100	24.1	8.1	82	17.8	2.12	5.8	1.9	13	7.2	106	97	3.9	15	1.15	0.3	24	7.4	188	1.6	17.4	31.6	23
19224634	98.44893923	63	No	F	Yes	40.48	Yes	No	Yes	No	No	No	No	No	No	10	54	4	33	37	4	28	98	110	93	37	91	21.2	7.3	10	17.4	2.22	1.8	3.9	15	8.5	99	157	3.2	27	1.14	2.3	45	7.39	16	1.7	18.1	34.8	17
19313794	87.66095225	63	No	F	Yes	41.28	Yes	Yes	Yes	No	No	No	No	No	No	7	47	2	35	22	5	11	77	138	59	15	98	35.2	11.5	76	19.6	3.36	12.3	3.6	14	9.4	94	123	4.7	27	1.21	1.9	54	7.27	74	3.2	33.6	69.6	77
19828267	84.10740247	63	No	M	Yes	47.03	Yes	No	Yes	Yes	Yes	Yes	No	No	No	10	68	2	59	41	7	22	66	99	75	25	98	26	8.2	128	14.1	2.86	13.1	3.1	23	7.3	102	129	5.4	9	1.03	1	34	7.05	67	1.4	15.6	32.3	7
19942414	85.26252083	63	No	F	Yes	50.05	Yes	No	Yes	Yes	Yes	No	No	No	No	2	34	0	39	27	9	16	72	85	37	16	100	26.7	8.9	171	16.6	2.89	5.2	3.3	9	8.4	98	98	3.5	26	1.03	1.4	33	7.49	300	1.4	15.3	27.1	14
11666315	73.3447936	63	No	M	Yes	55.26	Yes	Yes	Yes	No	No	No	No	No	Yes	7	70	3	41	27	6	27	91	141	66	14	98	31.1	10.7	206	14.6	3.16	11.2	2.4	18	8.8	89	80	6.2	22	1.15	1.7	35	7.4	73	1.8	19.2	36	58
11215142	87.96682927	64	No	M	No	21.08	No	No	Yes	Yes	Yes	No	No	No	No	17	116	3	76	42	9	46	108	148	130	19	100	15.8	4.8	22	16.9	1.35	0.9	3.5	22	8.1	105	127	3.7	9	1.18	8.7	25	7.18	160	2.2	24.3	49.7	31
11333117	88.50949047	64	No	F	Yes	21.3	No	Yes	No	No	No	Yes	No	Yes	Yes	2	46	4	31	35	6	17	87	109	66	19	98	30.3	10.3	169	14.6	3.47	7.3	3.9	12	8.7	100	88	3.5	31	1.06	0.7	37	7.52	204	1.3	13.6	43.3	22
11921391	83.69993918	64	No	F	Yes	22.72	No	No	Yes	No	Yes	Yes	No	Yes	No	6	41	3	38	32	5	16	98	98	56	19	94	29.8	9.3	226	13.4	3.32	13.3	3.4	17	8.7	106	246	4	22	1.18	1.1	37	7.37	83	1.2	12.9	42.6	82
11953031	73.70309881	64	No	F	No	22.84	No	No	Yes	Yes	No	Yes	No	Yes	No	5	55	4	30	41	5	21	99	99	66	34	94	34.7	11.1	324	14	3.81	9.6	2.7	10	8.3	104	105	4.1	23	1.16	1.1	33	7.45	64	1.7	18.2	35.8	15
12153884	81.46795363	64	No	M	No	23.13	No	No	Yes	Yes	Yes	No	No	Yes	No	13	83	2	58	38	10	25	62	102	56	18	100	34.7	12.1	88	17.5	3.93	7.8	2.7	16	10.9	99	216	4.5	25	1.26	2	45	7.34	47	1.5	16.5	32	478
12653764	78.46223645	64	No	F	Yes	24.04	No	No	No	No	No	Yes	No	No	No	6	78	3	54	35	3	28	86	88	62	12	100	29.3	9.5	157	13.1	3.21	14.5	2.7	8	8.2	115	132	5.1	26	1.21	1.4	30	7.53	427	1.3	14.6	50.7	23
12996453	72.10069528	64	No	M	Yes	24.69	No	Yes	No	No	Yes	No	No	No	No	2	25	2	27	36	5	9	89	106	62	16	100	31.8	11.4	160	16.8	3.56	9.2	3.1	15	8.5	106	161	4.3	35	1.23	1.3	66	7.31	53	1.1	12.3	29.6	62
13134081	80.82847541	64	No	M	Yes	24.82	No	No	Yes	No	No	No	No	No	No	14	90	4	60	50	4	35	129	69	50	27	71	31.1	9.2	98	14.4	2.98	10.4	2.8	26	9.6	107	288	6.6	8	0.25	11.6	45	6.78	455	1.8	19.9	54.2	952
13141357	70.39881086	64	No	M	Yes	24.86	No	Yes	No	No	Yes	No	No	Yes	No	4	49	2	35	23	8	13	80	156	47	15	99	33	10.7	97	19.1	3.23	3.8	3.4	17	8.2	108	159	4	25	1.17	0.9	35	7.44	124	1	11.7	23.3	9
13388935	84.4133125	64	No	F	Yes	25.36	No	No	Yes	Yes	No	No	No	No	No	13	84	3	55	35	8	25	84	104	46	19	95	26.6	9	154	16.3	3	10.2	3.7	18	8.5	97	113	5.1	14	1.31	3.1	27	7.29	47	3.6	39.8	100.8	20
13424081	72.84201869	64	No	F	No	25.42	No	No	Yes	No	Yes	Yes	No	No	No	6	73	3	51	31	7	24	92	129	48	25	98	24.2	8.1	155	14.2	2.85	12.3	2.7	22	10.2	94	209	5	25	1.25	0.9	39	7.4	59	1.1	11.7	22.2	16
13489427	72.8558254	64	No	M	Yes	25.6	No	Yes	No	No	No	No	No	Yes	Yes	6	55	4	34	37	6	21	108	82	49	15	97	44.5	15.1	88	17.5	4.56	16	3.1	14	7.5	115	204	3	25	1.07	2.6	40	7.38	231	1.6	17.9	57	133
13509314	90.79346824	64	No	F	Yes	25.68	No	Yes	Yes	No	No	No	No	No	No	5	41	3	39	26	2	16	84	113	78	23	100	29.4	10.4	192	12.2	3.32	10.4	3.4	11	8.9	107	185	3.4	30	1.15	2.1	47	7.39	234	1.7	18.7	40.4	2000
14092204	68.10485714	64	No	M	Yes	26.54	No	Yes	Yes	No	No	No	No	Yes	No	13	88	4	69	50	2	29	105	78	61	13	99	39.5	11.7	133	14.6	4.23	12.2	1.8	14	5.8	120	103	2.5	18	0.99	5	34	7.31	167	1.5	16.3	34.1	64
14344003	72.67932258	64	No	F	No	26.96	No	No	No	No	No	No	No	No	No	8	41	3	55	43	5	21	82	117	90	16	98	31.8	10.9	51	16.8	3.3	4.8	2.6	11	7.6	117	162	4.3	21	1.01	2.6	36	7.4	142	1.4	15.4	26.9	34
15099380	70.68143542	64	No	F	Yes	28.22	No	No	Yes	Yes	Yes	Yes	No	No	Yes	11	110	2	74	44	9	43	78	131	70	23	90	22.3	6.6	131	16.7	2.44	10.1	2.6	11	7.8	112	117	4.4	24	1.27	0.5	52	7.29	51	1.2	12.7	38.4	27
15190587	86.78388337	64	No	M	No	28.31	No	Yes	No	No	No	No	No	Yes	No	9	62	1	56	37	4	23	76	173	107	16	100	36.8	11.3	94	14.7	4.71	6.7	3.2	13	8.8	112	80	2.9	18	0.99	1	29	7.4	63	1.2	13.6	31.7	9
15540658	66.28810277	64	No	F	Yes	29	No	Yes	No	No	No	No	No	No	No	4	81	3	54	38	8	21	130	117	83	18	96	33.8	10.8	153	25.5	4.06	2	2	15	7.9	113	123	4.7	29	1.08	1.6	43	7.42	83	1.1	13	29.1	62
15721149	81.35380682	64	No	F	No	29.33	No	No	Yes	Yes	No	Yes	No	No	No	3	61	2	37	30	7	16	125	95	70	21	97	26.9	8.3	187	16.8	3.15	9	3.3	16	9.5	95	214	3.6	20	1.13	1.2	34	7.35	60	3.7	41	39.9	18
16067831	56.33566689	64	No	F	No	29.88	No	No	Yes	Yes	Yes	Yes	No	Yes	No	15	107	3	71	49	8	41	104	147	80	33	98	19.1	6.9	85	18.2	2.34	44.4	2	18	7.4	87	181	4.9	24	0.84	1.7	42	7.37	50	1.3	13.7	24.9	175
16276883	73.09421284	64	No	M	No	30.27	Yes	No	No	No	No	No	No	Yes	No	8	85	4	60	43	5	29	131	112	64	21	95	30	9.8	420	16	3.24	29.1	2.3	14	7.7	99	94	4.3	25	1.04	0.9	48	7.31	70	2.3	24.7	40.2	33
16334348	80.53921284	64	No	F	No	30.33	Yes	No	No	No	No	No	No	No	No	1	17	2	25	28	5	9	73	121	62	21	100	39.6	13	182	13.4	4.7	15.2	2.8	11	9.5	100	121	3.9	32	1.12	1.1	42	7.48	98	1.1	11.5	33.7	10
16857974	79.21667553	64	No	M	Yes	31.5	Yes	Yes	Yes	No	Yes	Yes	No	Yes	No	8	57	3	51	35	7	24	93	146	85	22	99	40	12.8	141	15.8	4.74	8	3	17	8.7	106	185	4.9	19	1.18	8.7	59	7.1	125	1.8	19	44.5	51
17028401	65.8103843	64	No	M	Yes	32.08	Yes	No	Yes	No	Yes	Yes	No	Yes	No	12	58	3	56	32	6	28	95	99	82	22	98	50.3	16	197	13.2	5.38	13.6	2.6	22	8.3	102	231	5.5	24	1.08	7.4	51	7.26	49	2.3	24.7	29	2308
17259813	75.20207143	64	No	M	Yes	32.74	Yes	Yes	Yes	No	Yes	No	Yes	Yes	No	3	58	3	36	32	5	18	51	108	66	19	94	29.6	9.6	266	14.5	3.3	14.9	2.4	14	7.9	95	184	4.5	26	1.06	1.8	39	7.41	37	3.4	38	33.8	78
17845880	85.84040237	64	No	F	Yes	34.38	Yes	No	Yes	No	Yes	No	No	No	No	9	66	4	55	38	8	27	105	60	44	24	99	22.2	6.8	104	15.9	2.45	13.4	3.3	15	7.5	99	551	4.9	18	0.91	6.6	36	7.32	20	1.9	21.3	27.7	14
17926701	76.27278402	64	No	M	No	34.72	Yes	No	Yes	No	Yes	Yes	No	No	No	9	119	3	67	51	9	36	95	154	71	9	99	26	7.6	218	14.8	3.03	5	2.8	13	9.2	104	85	4.7	34	1.27	1.1	67	7.29	217	1.2	13.9	29.1	9
18096011	76.57641653	64	No	M	No	35.66	Yes	No	Yes	No	No	Yes	Yes	Yes	No	9	60	2	43	36	4	29	80	94	47	15	96	38.7	12.6	235	12.1	4.08	18.7	2.6	18	8.7	110	195	4.5	24	1.26	1.6	54	7.24	83	1.2	13.3	37.6	107
18157237	82.66353156	64	No	F	Yes	35.9	Yes	Yes	No	No	No	No	No	Yes	No	4	61	3	46	48	3	23	90	145	63	14	100	27.2	9.3	167	18.2	3.47	9.6	3.2	14	8.5	104	122	4.5	32	1.09	1	45	7.45	221	2.6	26.9	36.9	8
18208023	84.85497078	64	No	F	Yes	36.13	Yes	Yes	No	No	Yes	No	No	No	No	4	32	4	34	33	5	14	113	86	59	26	93	27.8	8.1	308	22	3.76	15.5	3.4	12	9.3	102	125	3.9	33	1.18	1.5	56	7.39	68	1.2	12.8	42.3	15
18269619	95.2295323	64	No	F	Yes	36.33	Yes	No	Yes	No	No	No	No	No	No	6	72	2	46	47	5	25	50	157	82	11	97	35.6	11.9	215	13.6	3.84	6.6	4.1	15	9	103	93	5	19	1.08	1.1	39	7.28	86	1	11.6	27.7	18
18386890	97.48457702	64	No	F	Yes	36.76	Yes	Yes	No	No	Yes	No	No	No	No	1	43	3	24	29	3	14	117	136	84	36	94	36.1	12.1	241	14	3.88	21.1	3.9	22	8.2	106	192	4.3	20	0.92	4	47	7.21	110	1.1	11.4	33.1	55
18402151	77.78361806	64	No	F	No	36.85	Yes	Yes	Yes	No	No	No	No	No	No	12	67	2	61	36	4	30	74	136	55	22	99	34	12.1	88	15.4	3.79	12.3	2.6	14	9.7	105	146	2.9	30	0.99	5.5	45	7.41	205	1.5	16.5	36.2	54
18513809	71.74094036	64	No	M	Yes	37.24	Yes	No	No	Yes	Yes	Yes	Yes	Yes	No	12	39	3	38	26	9	21	92	135	75	18	94	32.2	10.1	237	14.3	3.4	17	2.9	21	8.1	94	262	3.6	19	1.24	1.7	40	7.26	172	1.2	12.7	48.9	218
18881392	64.28552907	64	No	F	No	38.91	Yes	No	Yes	Yes	No	Yes	No	No	No	7	76	2	50	43	6	23	62	96	32	36	98	29.7	9.6	389	17.8	3.33	15.1	1.7	17	7.8	105	111	4.2	28	1.06	2.1	39	7.45	120	1.4	15	34.7	363
19249052	84.738375	64	No	F	Yes	40.67	Yes	No	Yes	Yes	Yes	No	No	No	No	8	72	3	53	39	7	23	90	144	52	22	100	32.5	9.9	421	17.8	3.8	15.9	3.3	28	8.2	100	113	4.3	10	1.19	0.9	27	7.14	59	1.1	11.6	26.4	9
19289869	92.76108621	64	No	F	Yes	40.83	Yes	Yes	Yes	No	Yes	Yes	No	Yes	Yes	5	47	3	30	22	5	20	62	141	53	21	91	27.5	8.4	220	18	2.89	3.8	3.9	16	9.1	93	182	3.6	36	1.14	1.3	53	7.42	37	1.1	13.4	32.7	11
19316367	75.14479139	64	No	M	No	41.36	Yes	Yes	Yes	No	Yes	No	No	Yes	No	6	69	3	36	42	4	16	87	89	47	29	93	37.9	12.5	194	13.2	4.55	6.1	2.7	13	8.4	100	199	5.2	22	1.1	1.2	34	7.4	48	1.2	12.8	27.9	41
19530582	63.49000847	64	No	M	Yes	43.25	Yes	Yes	Yes	No	Yes	No	No	No	No	10	109	4	62	55	3	31	111	145	69	16	100	32	11	475	13.4	3.37	21.3	2.3	21	7.8	96	247	4.8	21	1.09	1	35	7.37	237	1.2	13.9	31.3	30
19897344	88.42969983	64	No	F	Yes	48.91	Yes	No	Yes	No	Yes	Yes	No	Yes	Yes	11	50	3	50	51	5	18	121	134	82	17	78	26.7	8.1	145	19.2	2.67	9.7	3.4	21	8.3	98	72	3.6	28	1.11	7.1	46	7.37	33	4.9	52	52.4	12
12683111	94.2615	64	No	F	Yes	58.17	Yes	No	No	No	No	Yes	No	No	Yes	3	49	3	36	25	5	21	121	109	44	32	98	28.6	8.5	166	16.7	3.17	4.5	3.6	7	8.3	97	95	5.1	49	1.09	2.3	85	7.35	68	1.2	13.8	26.8	91
13164487	66.63792982	64	No	M	No	59.41	Yes	Yes	Yes	No	No	No	No	No	No	9	80	3	53	27	6	19	103	97	59	17	92	24.1	7.2	87	16.9	2.43	6.9	1.9	7	7.5	105	111	4.2	27	1.04	2.5	38	7.4	245	1.6	17.9	71.2	20
10250051	80.86421228	65	Yes	F	No	17.96	No	No	No	No	No	No	No	No	Yes	8	26	2	23	32	5	15	103	119	87	23	100	35.5	11.7	119	13.3	3.76	7.1	3.1	12	7.4	106	178	4.4	24	1.09	1.3	45	7.31	41	1.1	12.4	30	9
10355856	64.41161616	65	Yes	M	No	18.48	No	No	Yes	Yes	No	No	No	No	No	3	33	2	35	21	3	15	91	90	65	20	100	23.3	7.3	361	18.7	2.88	14.7	2.2	15	8.3	104	107	3.3	18	1.08	1.3	39	7.3	131	1.6	17.8	49.6	14
10558865	71.85307006	65	Yes	M	No	19.05	No	Yes	Yes	No	No	No	No	No	No	1	20	1	27	34	5	10	64	155	81	20	100	28.4	9	513	13.4	3.12	11.4	2.9	13	9.2	96	117	4.9	29	1.14	1.5	45	7.42	104	1.3	14.5	27.4	143
10818124	80.89167406	65	Yes	F	Yes	20.23	No	No	No	No	No	No	No	No	No	6	59	3	38	46	3	27	119	128	85	27	92	47.9	15.4	202	15.2	5.57	16.4	3	15	8.3	105	98	4.1	28	1.15	3.4	48	7.36	69	1.6	18.2	26	17
11089729	72.14817857	65	Yes	F	Yes	20.78	No	No	Yes	No	No	No	No	No	Yes	8	58	2	52	33	9	15	79	105	64	20	100	25.6	7.4	574	17	3.03	14.8	2.7	21	8.4	101	118	5.1	21	1.12	1.4	38	7.33	164	1.2	13.5	24.1	24
12236193	64.36738403	65	Yes	M	Yes	23.23	No	Yes	No	No	No	No	No	No	No	4	62	3	41	40	3	15	132	99	69	33	96	33	10.9	138	19.3	3.45	9.7	2.1	19	7	111	111	3.5	15	1	2.5	24	7.39	79	1.6	18	31.5	23
12307795	62.02531194	65	Yes	M	Yes	23.44	No	No	Yes	No	No	No	No	No	No	11	76	3	61	22	9	24	95	105	90	27	99	29	10	162	18.3	3.06	30.3	1.7	23	7.2	109	99	3.4	12	1.03	2.1	26	7.27	47	2.7	29.3	35.2	52
12590117	78.34458013	65	Yes	M	No	23.89	No	No	No	Yes	Yes	No	No	Yes	No	9	70	4	49	38	8	32	87	170	68	16	96	31.2	10.1	39	14.5	3.07	2.9	3.4	19	8	100	207	4.1	29	1.09	2	53	7.32	32	1.1	11.4	38.3	12
12595991	72.74867925	65	Yes	F	No	23.94	No	Yes	No	No	No	No	No	No	No	5	43	4	20	38	2	14	118	133	89	28	92	22.5	7.4	25	18.5	2.51	4.6	2.5	11	9.1	114	86	4.1	22	1.27	1	30	7.46	53	0.9	10.2	36.4	37
13209752	57.39673428	65	Yes	F	Yes	25.06	No	Yes	Yes	No	Yes	No	No	No	No	11	67	4	56	47	7	17	117	75	46	23	94	26.5	8.6	122	14.7	3.1	9.4	2	16	9.5	102	122	4.1	21	1.41	1.3	30	7.43	129	1.3	13.6	29.6	118
13341408	79.19701385	65	Yes	M	Yes	25.24	No	No	No	No	No	No	No	No	No	11	52	0	35	22	6	22	61	96	56	15	97	29.7	9.2	93	20.8	3.33	10	3.6	20	9.3	98	127	3.3	19	1.12	4	24	7.49	149	2	21.5	40.4	13
13448568	72.81864286	65	Yes	F	Yes	25.47	No	No	Yes	No	No	No	No	No	No	8	64	3	27	35	5	22	94	100	54	27	94	24.4	7.7	44	28.1	2.65	11.7	2.6	13	7.2	102	102	3.6	23	1.06	2.9	36	7.39	50	2	22.2	52.4	25
13528463	69.1798047	65	Yes	F	No	25.71	No	Yes	Yes	No	Yes	No	No	No	No	2	48	4	33	34	3	21	115	92	53	18	96	29.2	9.6	236	15.6	3.47	19	2.1	14	6.6	110	145	2.9	18	1.13	5.3	21	7.52	208	1.3	15	32.5	5
14696530	76.2487461	65	Yes	F	Yes	27.57	No	No	No	Yes	Yes	No	No	No	No	4	41	1	44	34	8	21	75	171	86	21	100	29.6	9.2	120	13.7	3.08	8.4	3	16	9.3	98	107	5.5	22	1.18	1.4	41	7.35	146	1.2	13.3	32.8	6
14760944	72.41294521	65	Yes	F	No	27.7	No	No	Yes	No	Yes	Yes	No	No	No	15	86	4	67	45	10	27	134	115	84	14	99	25.3	7.1	272	21.6	3.1	25.7	2.5	26	6.6	101	207	4.4	16	0.81	5.6	41	7.18	42	2.8	31.1	150	180
14788451	75.18446844	65	Yes	F	No	27.73	No	No	Yes	No	Yes	Yes	Yes	Yes	No	14	82	4	55	33	7	31	84	124	102	17	97	36.1	11.5	207	17.2	3.77	10.6	2.5	19	8.1	104	151	4.2	20	1.1	1.7	35	7.35	94	1.1	11.4	34.4	210
14968658	91.18180207	65	Yes	F	No	28.04	No	No	No	Yes	Yes	Yes	No	No	No	8	47	2	35	20	10	20	56	162	60	20	95	32.3	10.5	84	19.1	3.28	12.3	3.5	18	9.2	113	305	3.1	21	1.28	2.8	30	7.43	50	2.1	22.8	49.2	16
15065955	78.62517844	65	Yes	F	Yes	28.16	No	No	No	No	No	No	No	No	No	6	48	4	39	27	4	21	78	91	53	12	98	25.6	8.4	74	15.8	2.68	2.6	2.8	9	7.5	108	59	4.7	18	1.19	0.7	28	7.41	124	1	11.2	35.9	38
15227144	68.29937527	65	Yes	F	Yes	28.34	No	No	No	No	No	No	No	No	No	6	38	4	31	37	6	19	141	164	79	32	94	27.5	9.2	29	14.8	2.65	1.9	2.7	12	6.7	105	136	3.2	24	0.87	2.7	31	7.49	74	2.3	24.7	42.8	31
15343100	86.36526866	65	Yes	M	Yes	28.53	No	No	Yes	Yes	Yes	No	No	No	No	9	63	2	45	32	9	21	86	148	70	20	99	25.3	8.4	53	17.9	2.63	8.2	3.1	15	8.9	107	237	4.3	24	1.16	3.3	40	7.39	179	2.2	24	33.2	2008
15568298	73.73735294	65	Yes	M	Yes	29.03	No	Yes	No	No	No	No	No	No	No	5	66	4	49	44	3	26	117	185	98	22	100	29.8	10.1	433	18.5	3.82	16.7	3	22	8.4	100	121	4.7	21	1.14	1	34	7.39	410	1.4	14.9	26.8	19
15623806	62.56489238	65	Yes	M	No	29.15	No	Yes	Yes	No	No	No	No	No	No	10	59	4	51	45	3	22	67	88	56	12	95	20.6	6.7	168	19.2	1.98	11.6	1.8	14	6.9	111	365	3.5	18	0.9	2.3	39	7.25	107	1.9	20.6	46.2	17
16006352	75.79143388	65	Yes	M	Yes	29.8	No	Yes	Yes	No	Yes	No	No	Yes	No	5	54	3	34	32	5	18	75	113	62	18	93	25.1	8.4	338	16	2.65	15.5	2.9	14	7.6	106	265	3.9	25	1.1	1.2	35	7.46	62	1.2	13.8	26.7	53
16504173	66.43484898	65	Yes	F	Yes	30.74	Yes	Yes	No	No	No	No	No	No	No	8	40	4	36	35	2	19	93	89	42	16	100	34.7	11.9	269	14.1	3.91	20.2	2.3	13	7.7	106	141	3.3	21	1.07	1.9	35	7.37	146	1.3	13.8	27.6	63
16751019	74.39081422	65	Yes	F	Yes	31.25	Yes	Yes	Yes	No	Yes	No	No	Yes	No	3	22	4	31	31	4	17	69	106	69	8	100	32	11.5	207	13.1	2.92	18.1	3	10	8.7	112	155	4.1	25	1.25	2.7	37	7.42	362	1.2	13.8	29.2	20
16994824	65.34860366	65	Yes	M	No	31.96	Yes	Yes	Yes	No	No	No	No	Yes	No	10	98	3	64	46	2	24	124	140	62	25	94	45.4	14.8	148	13.2	4.68	9.8	2.6	8	7.8	108	97	4.4	23	1.12	1.9	49	7.29	74	1.3	14.3	75.7	82
17058654	79.89495675	65	Yes	F	No	32.12	Yes	No	No	No	Yes	Yes	No	No	No	3	59	3	31	35	6	9	83	122	68	20	100	30.6	10.2	190	13.8	3.37	5.5	3	16	8.8	111	99	3.9	22	1.17	0.9	33	7.42	115	1.2	13.6	99.7	13
17446623	76.59607109	65	Yes	F	Yes	33.28	Yes	No	No	No	Yes	No	No	No	No	8	52	2	31	23	9	23	61	102	41	11	99	23	8	65	18	2.51	3.6	2.4	12	7.9	103	109	4.7	30	0.94	1.5	45	7.42	141	1.5	16.8	34.7	14
17595158	70.74297578	65	Yes	M	No	33.59	Yes	Yes	No	No	No	No	No	No	No	7	97	4	52	46	3	31	83	132	90	16	100	27	9	264	14.6	3.07	17	2.7	10	7.5	100	132	5.1	22	1.11	2.2	43	7.32	170	1.5	16.1	42.3	10
17655401	87.3644823	65	Yes	F	No	33.67	Yes	No	Yes	No	Yes	No	No	No	No	10	48	3	46	45	5	15	97	139	70	33	96	41.1	13.6	187	13.5	4.84	5.7	3.2	16	8.1	100	229	4.5	21	1.12	0.9	36	7.35	53	1.1	11.6	31.8	19
17902592	80.42334507	65	Yes	M	Yes	34.62	Yes	Yes	No	No	No	No	No	No	No	4	36	3	23	22	5	16	94	101	61	13	100	22.4	6.8	139	15.1	2.34	12.5	3	10	7.9	106	125	4.9	26	1.2	1	49	7.32	195	1.6	17.9	31.1	45
18201772	90.27549449	65	Yes	F	Yes	36.07	Yes	No	Yes	No	Yes	Yes	No	Yes	No	1	34	1	21	21	10	8	65	111	63	17	100	34.1	10.2	203	16.1	4.05	9.7	3.4	14	8.8	103	109	4.4	22	1.25	0.7	47	7.25	73	1.2	12.9	25.4	15
18263386	73.28641837	65	Yes	F	No	36.29	Yes	No	Yes	No	Yes	Yes	Yes	Yes	Yes	10	73	2	49	43	9	25	82	135	44	22	100	26.6	8.5	42	17.1	2.53	9.5	2.7	16	7.1	104	195	5.7	15	1.15	7.3	43	7.12	112	1.9	20.5	37.5	64
18438373	77.94685944	65	Yes	M	No	36.93	Yes	No	Yes	Yes	Yes	Yes	No	Yes	No	3	58	4	43	35	7	27	138	109	39	21	100	11.5	5.3	165	17.7	1.84	7.5	3.2	14	7.6	115	183	4.5	28	1.02	1	77	7.3	24	1.7	17.7	63.9	12
18571258	78.1795	65	Yes	M	Yes	37.56	Yes	No	Yes	Yes	No	No	No	No	No	8	51	4	40	30	6	19	97	124	108	14	97	34.3	10.6	185	16.4	3.64	18.6	2.8	15	7.5	105	119	3.7	23	1.14	3	44	7.3	39	1.3	14	24.3	64
18752566	76.8819434	65	Yes	M	Yes	38.49	Yes	No	Yes	No	Yes	Yes	Yes	Yes	No	2	57	2	28	25	7	19	86	105	69	14	100	31.1	9.7	262	17	3.57	9.3	2.9	14	8.9	95	332	4.3	27	0.95	3.6	53	7.32	24	2.3	25.4	39.9	137
19131048	86.703375	65	Yes	F	Yes	39.96	Yes	Yes	No	No	Yes	No	No	Yes	No	4	24	4	34	35	3	15	73	108	64	9	100	26.6	9.6	150	13.2	3.06	10.9	3.6	9	8.7	109	136	4.4	26	1.09	2	36	7.46	381	1.2	14.4	26.4	47
19220926	91.99300543	65	Yes	F	No	40.4	Yes	No	Yes	No	No	Yes	No	No	No	3	63	3	29	35	4	19	107	163	67	22	100	38.5	12.7	583	15.1	4.77	15.7	3.8	17	9.1	97	120	4.9	29	1.2	0.9	43	7.42	126	1.2	13.7	28.7	26
19245243	97.07593939	65	Yes	F	Yes	40.65	Yes	No	No	No	No	Yes	No	Yes	Yes	4	37	2	32	34	4	20	84	127	81	15	100	30.8	8.5	498	16.4	3.51	13	3.9	7	9.9	101	111	4.6	38	1.29	0.7	83	7.29	53	1	10.8	29.7	6
19359151	65.90072849	65	Yes	M	Yes	41.81	Yes	No	Yes	No	No	Yes	No	No	No	9	50	3	54	40	6	24	88	125	97	25	98	44.2	14.3	355	14.7	4.97	16.5	2.3	22	9.3	106	133	3.7	22	1.16	1.4	39	7.38	94	1.1	12	25.9	68
19392949	59.73070665	65	Yes	M	Yes	42.21	Yes	Yes	Yes	No	No	No	No	No	Yes	9	72	4	66	42	4	31	103	112	61	25	96	30	8.9	261	16.7	2.86	22.8	1.7	12	7.9	117	111	3.9	21	1.35	0.6	58	7.15	104	1.4	14.9	34.9	64
19590767	79.87105119	65	Yes	M	No	44.51	Yes	Yes	No	No	No	No	No	No	No	2	22	1	25	27	3	13	63	122	74	23	92	37.1	11.6	226	12.8	4.07	8.4	3	13	8.2	104	150	4	30	1.11	0.8	47	7.39	90	1.3	14.3	24.3	38
19687799	69.32975516	65	Yes	F	Yes	45.1	Yes	Yes	Yes	Yes	No	No	No	No	No	5	64	3	44	34	4	15	78	90	62	18	98	35.9	11.5	237	16.3	4.04	15.5	2.3	17	7.4	107	156	4.7	22	0.99	2.1	40	7.33	24	1.4	15.6	37.1	19
13081839	85.77083063	65	Yes	F	Yes	58.29	Yes	Yes	Yes	No	No	No	No	No	No	9	53	3	44	34	3	20	99	91	43	25	95	51.6	14.9	106	17.2	5.67	10.4	3.4	12	9.1	102	123	4.2	32	1.2	1.3	63	7.29	104	1.4	15.1	41.6	12
13647995	56.41020668	65	Yes	F	No	60.73	Yes	Yes	No	No	Yes	No	No	No	No	12	79	3	40	31	8	21	112	105	28	22	97	23.5	7.8	102	19.9	2.25	14.2	1.9	17	7.6	95	137	4.3	28	1.04	1.8	48	7.36	51	3.9	43.5	91.3	41
14654882	73.38535565	65	Yes	F	Yes	61.75	Yes	Yes	Yes	No	Yes	Yes	No	Yes	Yes	10	91	3	56	49	5	32	135	128	49	19	98	34.8	10.6	663	17.5	4.21	31.8	2.5	20	7.1	102	71	4.1	19	0.97	2.6	43	7.24	113	2.9	31.2	50.6	50
10047727	69.76368902	66	Yes	M	No	16	No	No	Yes	Yes	Yes	Yes	No	Yes	No	7	65	4	52	41	9	28	95	149	102	38	100	25.2	7.8	401	23.4	3.11	11.8	2	17	8.5	112	175	3.8	17	1.15	2.4	34	7.28	45	1.1	12.3	35.3	9
10102878	82.69095349	66	Yes	F	Yes	16.68	No	Yes	Yes	No	No	Yes	No	Yes	No	4	47	3	31	35	6	18	88	106	57	23	71	28.9	9.8	105	15.4	3.3	8.4	3.3	12	10.3	106	114	3.4	11	1.23	12.1	57	6.84	431	1.3	14	51	57
10712217	83.2997289	66	Yes	M	No	19.68	No	Yes	Yes	No	Yes	No	No	No	No	7	49	4	34	35	5	19	94	104	72	25	99	42.8	13.5	203	15.7	4.56	19.1	3.1	12	8.6	132	287	3.6	24	1.27	2.1	52	7.29	37	1.2	13.3	44.8	11
10740162	80.21459292	66	Yes	F	Yes	19.86	No	No	No	No	Yes	Yes	No	No	Yes	7	90	2	53	55	7	31	110	132	54	30	93	28	8.3	390	18.1	3.2	11.2	3.2	16	9.4	101	308	4	19	1.3	1.3	39	7.32	39	1	11	30	5
11275654	84.19002148	66	Yes	F	Yes	21.21	No	No	No	No	No	No	No	No	No	2	57	1	25	31	2	20	78	111	75	38	97	33.6	10.4	225	14.5	3.69	11.6	3.4	16	8.7	103	155	4.2	34	1.22	1.4	56	7.38	48	1	11	30.4	39
11553398	78.43727405	66	Yes	M	No	21.85	No	Yes	No	No	Yes	Yes	No	Yes	Yes	4	53	4	49	35	8	21	109	119	72	14	100	30.5	10.2	117	16.4	3.27	18.3	3	11	8.2	109	74	5.6	24	1.21	1.4	36	7.41	509	1.6	17	32.7	147
12405648	56.73554717	66	Yes	F	Yes	23.6	No	No	No	No	No	No	No	No	Yes	8	58	3	44	39	4	23	95	97	53	14	99	44.6	14.1	243	13.5	4.51	23	1.2	18	6.1	115	183	4.7	12	0.78	1.4	34	7.12	395	1.1	11.7	20.2	348
12421716	73.86642857	66	Yes	M	No	23.64	No	Yes	Yes	No	No	No	No	No	No	8	49	3	36	44	2	19	90	118	82	20	97	35.6	12.2	99	17.1	3.72	10.2	3	9	8.6	106	83	4.4	25	1.27	1.7	38	7.43	59	1.6	17.5	28.5	66
12543945	66.38672093	66	Yes	F	Yes	23.84	No	Yes	Yes	No	Yes	No	No	Yes	No	7	103	3	70	48	6	27	178	98	61	26	100	23.3	7.8	316	12.7	2.5	23.7	2.7	36	7.8	99	660	4	6	1.07	2.1	22	6.99	252	1	10.8	25.8	20
12800545	68.12825	66	Yes	M	Yes	24.33	No	No	No	No	No	No	No	Yes	Yes	6	59	3	39	38	6	15	94	127	109	16	98	25.2	7.9	101	18.1	2.54	6.3	2.3	10	7.7	94	147	2.8	41	1	0.8	48	7.52	163	2.7	28.4	39.5	144
12797228	74.52770149	66	Yes	M	Yes	24.33	No	No	No	No	No	Yes	Yes	Yes	No	1	25	0	26	29	4	16	64	150	91	20	99	39.6	12.7	135	14.6	4.11	7.9	2.7	11	8.2	106	86	3	28	1.17	1.2	31	7.55	151	1.2	13.2	40.4	390
13163873	88.13794204	66	Yes	M	No	24.9	No	No	Yes	Yes	No	Yes	No	No	No	11	69	4	43	38	9	24	138	100	67	24	100	43.2	13.3	136	22.2	4.78	12.6	3.4	16	8	115	105	3.5	26	1.12	2.3	56	7.26	37	3.5	38.8	42.3	41
13202007	80.27688354	66	Yes	F	No	25.02	No	No	No	No	Yes	Yes	No	No	No	2	27	0	27	27	13	15	84	108	61	11	97	32	10	193	18.9	4.03	6.7	3	12	9	98	92	5.3	24	1.27	0.9	24	7.6	176	1.2	13.5	29.5	9
13239393	80.36875	66	Yes	M	No	25.12	No	No	No	No	No	Yes	No	Yes	No	6	58	2	54	39	10	26	118	126	62	12	100	34	10.5	287	16	3.31	7.8	2.8	14	9.5	93	87	4.5	36	1.21	0.9	97	7.16	57	1	11.3	39.1	15
13274578	96.94408352	66	Yes	M	No	25.18	No	Yes	Yes	No	No	No	No	No	No	1	27	2	24	25	4	9	100	166	65	16	96	42.8	14.7	210	11.8	4.64	8.4	3.9	20	8.9	108	100	4	21	1.16	1	29	7.46	145	1.2	12.7	31.3	20
13358833	70.24743478	66	Yes	M	Yes	25.29	No	Yes	Yes	No	No	No	No	Yes	No	5	49	3	53	41	2	18	71	153	90	20	95	44.6	14.3	215	13.7	5.33	10.6	2.8	13	8.6	103	102	4.9	22	1.04	1.5	40	7.35	76	1.1	12.4	30.4	35
13429528	73.02907042	66	Yes	F	Yes	25.44	No	Yes	Yes	No	Yes	No	No	Yes	No	8	49	3	43	49	4	22	111	92	51	23	74	38.4	12.4	240	14.3	4.07	7.7	3.1	16	9.9	94	220	6.6	27	1.29	1.4	38	7.45	39	1.1	12.3	28.5	13
13470683	83.1243949	66	Yes	F	Yes	25.54	No	No	No	No	No	No	No	No	No	3	28	2	30	30	9	11	89	155	62	21	92	33.4	10.8	149	16	3.61	7.9	3.5	15	8.9	107	100	3.6	16	1.27	1.6	36	7.27	66	1.4	14.6	26.9	15
13643026	61.49861702	66	Yes	M	No	25.84	No	No	Yes	No	No	No	Yes	Yes	No	11	68	3	41	40	3	17	77	143	83	30	97	32	10.3	43	13.2	3.34	12.8	2	7	7.3	100	166	4.7	37	1.06	3.1	51	7.47	65	1.2	13.2	25.3	54
13731047	71.18197789	66	Yes	M	Yes	25.97	No	Yes	No	No	No	No	No	Yes	No	13	90	3	66	42	3	33	90	89	54	16	98	34.3	11.1	145	13.2	3.66	10.7	2.6	14	7.9	115	140	3.8	25	1.19	0.9	45	7.34	246	1.3	13.8	42.7	11
13771788	61.07024324	66	Yes	M	Yes	26.01	No	No	Yes	No	No	No	No	Yes	No	10	72	4	42	48	3	25	119	171	143	22	97	35.6	11.3	103	13	3.11	10.9	2.3	13	7.3	104	147	3.5	21	0.85	2	60	7.13	193	1.1	12	39.4	26
13994398	60.64808861	66	Yes	F	No	26.34	No	No	Yes	Yes	Yes	Yes	No	Yes	Yes	3	67	3	39	24	11	27	91	102	57	25	97	24.8	7.5	349	14.7	2.86	17.6	1.9	12	8.5	98	271	5.5	18	1.13	1.6	38	7.3	35	1.5	16	78.1	51
14055524	91.22551759	66	Yes	F	Yes	26.47	No	No	Yes	Yes	Yes	Yes	No	Yes	Yes	6	61	2	45	38	8	21	126	119	73	30	99	27.3	8.8	125	22.9	2.54	7.8	3.4	16	8.7	102	184	4.3	28	1.08	1.4	38	7.47	100	1.5	16.4	52.9	16
14691564	70.91136364	66	Yes	M	Yes	27.55	No	Yes	Yes	No	Yes	No	No	No	Yes	7	56	3	52	43	4	26	92	78	61	30	95	38.7	12.4	359	13.4	4.46	19.3	2	13	8.7	110	234	5.3	20	1.21	1.9	41	7.3	148	1	10.3	30.1	9
14703400	82.76851106	66	Yes	F	No	27.6	No	No	Yes	Yes	No	No	No	No	No	11	60	3	45	47	4	26	118	141	61	26	99	43.5	14	131	15.9	5.03	14.3	3.3	22	10.4	115	216	4.2	20	1.17	2.6	41	7.32	60	1.1	12.1	22.8	35
14758569	82.95105263	66	Yes	F	No	27.69	No	No	No	No	No	No	No	No	No	3	38	3	29	29	5	16	81	139	66	11	98	31.3	10.5	309	13.8	3.77	12.1	3.5	12	7.9	105	120	3.9	22	1.18	0.5	41	7.32	96	1.2	13.7	25.5	6
15170888	70.3603074	66	Yes	F	Yes	28.28	No	No	No	No	No	No	Yes	Yes	No	5	56	2	32	29	6	16	100	117	64	17	100	31.1	9.9	230	15.5	3.4	14.7	2.1	11	8.2	113	110	3.3	28	1.16	1.2	43	7.41	166	1.2	13.4	30.6	30
15146844	85.52802724	66	Yes	M	No	28.28	No	Yes	Yes	No	No	No	No	No	No	3	17	3	20	27	3	10	92	197	82	20	99	31.1	11.2	146	15.3	3.64	6.1	3.6	13	9.1	101	147	3.8	24	1.25	2.2	37	7.42	170	1.1	12.5	21.4	22
15370871	86.13342105	66	Yes	F	No	28.64	No	No	No	No	No	No	No	No	Yes	7	31	3	29	41	4	16	58	109	66	20	95	35.1	10.9	278	14.6	3.64	8.6	3.5	12	9.2	108	103	3.3	24	1.23	1.5	52	7.29	30	1.1	12.2	36.7	18
15526304	86.02902041	66	Yes	F	No	28.98	No	No	No	Yes	Yes	Yes	No	Yes	Yes	6	21	1	25	35	9	11	63	147	63	17	99	32.2	10.4	342	16.7	3.34	9.3	3.2	15	8.8	102	112	3.2	30	1.14	1	41	7.46	33	1.1	12.4	32.4	17
15761754	77.13472547	66	Yes	M	No	29.39	No	Yes	No	No	No	No	No	Yes	No	2	46	4	18	29	2	15	91	139	74	17	94	34.9	12.7	208	15.5	3.84	14.9	2.5	15	9.1	98	139	3.7	31	1.07	2.3	47	7.41	215	1.3	14.8	111.9	58
15798883	67.63267857	66	Yes	M	Yes	29.45	No	Yes	No	No	No	No	No	No	No	5	71	4	47	43	4	19	107	146	111	38	100	29.6	10.1	219	14.6	3.3	22.4	2	24	8.7	103	179	4.3	19	1.2	4.8	36	7.31	24	2.2	24.2	37.6	5
16078344	69.33553254	66	Yes	M	Yes	29.92	No	Yes	Yes	No	No	Yes	No	Yes	No	4	65	2	40	33	6	18	140	108	73	15	90	32	10	183	15.7	3.65	7.3	2.8	15	7.8	105	97	3.8	21	1.06	1.1	37	7.35	111	1.2	13	23.5	8
16130030	80.15187299	66	Yes	M	Yes	30.02	Yes	Yes	No	No	Yes	Yes	No	No	Yes	7	28	2	38	28	14	17	65	108	83	20	100	38.1	12.6	140	12.4	4.08	10.5	3	11	8.7	96	335	4.8	26	1.21	1.2	42	7.38	138	1.2	13	27.3	50
16348164	88.23934264	66	Yes	M	No	30.33	Yes	No	Yes	Yes	No	No	No	No	Yes	7	55	2	51	34	6	29	28	130	98	17	83	24.4	8	195	17.7	2.96	13.5	3.6	18	10.3	86	139	6.2	28	1.29	0.6	49	7.35	65	1	10.9	29.7	20
16374106	85.01137564	66	Yes	M	Yes	30.45	Yes	No	No	No	No	Yes	No	Yes	No	11	25	2	27	45	5	12	115	193	140	20	83	35.5	11.8	62	15.7	3.48	9.6	3	12	6.5	106	117	4	25	1.01	1.3	52	7.28	73	1.2	13.2	76	34
17327442	87.66139813	66	Yes	F	No	32.86	Yes	Yes	No	No	No	No	No	No	No	7	34	3	41	40	2	15	78	106	59	22	97	32.5	10.8	222	12.6	3.68	7.5	3.9	16	7.9	101	137	3.5	24	1.03	1.1	36	7.41	138	1.2	12.8	32	48
17533774	82.36028913	66	Yes	M	Yes	33.44	Yes	No	Yes	No	No	Yes	No	Yes	No	4	54	3	56	38	10	16	100	111	78	22	95	41.3	13.1	304	15.6	4.34	13.4	2.8	16	8.8	98	109	5	28	1.14	2.5	50	7.33	51	1.2	13.6	25.4	10
18003419	77.79472549	66	Yes	M	Yes	35.22	Yes	No	Yes	Yes	No	No	No	No	No	11	82	4	63	49	5	32	128	73	44	27	79	27.2	8.1	136	18.2	2.49	18.7	2.9	21	5.4	98	99	5.1	17	0.83	3.9	49	7.12	52	5.3	55.7	105.4	171
18021132	65.86876563	66	Yes	M	Yes	35.32	Yes	No	Yes	Yes	Yes	No	No	No	No	7	70	4	46	37	6	23	106	105	67	23	98	31.1	10.1	255	17.7	3.79	21.8	3.1	14	8.3	108	145	3	34	1.15	2.5	52	7.41	147	1.9	20.5	48.7	47
18562632	87.06243103	66	Yes	M	No	37.49	Yes	Yes	No	No	No	No	No	No	No	3	49	3	42	40	3	16	120	134	83	25	98	36.4	12.1	195	16.6	3.77	9.1	3.3	16	7.3	107	131	4.4	24	0.98	1	39	7.39	147	1.1	11.9	30.3	63
18941262	95.29897134	66	Yes	F	No	39.19	Yes	No	Yes	No	Yes	Yes	No	No	No	7	43	3	40	35	4	27	79	127	50	18	93	35.4	10.8	149	13.2	3.64	22	3.7	11	8.7	105	152	5.5	23	1.09	2.8	34	7.44	384	1.2	13	27.7	43
19426292	84.34048596	66	Yes	F	Yes	42.42	Yes	No	Yes	Yes	Yes	Yes	No	No	Yes	5	30	4	36	24	9	18	96	120	70	29	95	37.7	10.5	144	18.3	4.16	12.7	3.2	11	8.6	104	160	4.7	29	1.13	2.3	54	7.36	51	1.4	15.2	31.3	21
19853061	84.446625	66	Yes	F	No	47.55	Yes	Yes	Yes	No	Yes	No	No	Yes	No	9	72	4	47	44	6	25	106	76	45	19	98	40.4	12.4	211	14	4.15	2.6	2.9	16	7	113	259	3.9	14	1.27	5.9	47	7.05	366	1.6	16.7	33.8	24
19866246	92.02582617	66	Yes	M	Yes	48.26	Yes	No	Yes	No	Yes	Yes	No	Yes	Yes	11	68	4	41	34	5	29	97	113	51	27	98	38.3	10.5	132	18.5	4.77	5.7	3.6	8	8.6	94	91	3.4	47	1.07	2.1	80	7.36	76	1.3	13.9	28.5	18
19971144	88.7120063	66	Yes	F	No	51.81	Yes	No	Yes	Yes	No	Yes	Yes	Yes	No	2	32	3	37	32	7	16	76	109	74	18	93	36.9	11.4	240	13.7	3.88	13.6	3.5	12	8	103	159	4.6	20	0.98	0.8	42	7.31	102	2.5	27	32.7	38
12541423	72.78950683	66	Yes	F	No	56.15	Yes	Yes	Yes	No	Yes	No	No	No	No	13	56	2	57	40	3	31	67	124	79	14	91	40.6	12	314	17.7	4.68	19.7	3.3	25	7.1	98	244	5	25	0.87	3.2	50	7.29	42	2.6	28.6	30.3	3614
10213275	69.35852941	67	Yes	F	Yes	17.8	No	No	No	No	No	No	No	No	No	7	74	4	59	42	2	22	113	73	47	25	100	24.5	8.6	196	13.5	2.7	0.9	2.5	14	6.7	112	168	4.1	19	1.03	4.7	34	7.34	133	1.7	19	84.4	13
10401337	78.089	67	Yes	F	No	18.61	No	No	No	No	Yes	No	No	No	No	4	29	1	42	30	3	13	66	108	63	11	100	32.7	10	293	13.9	3.25	9.3	3.2	12	8.1	113	179	4	23	1.22	1.8	36	7.4	89	1	11.2	48.8	149
10456718	78.89797666	67	Yes	M	Yes	18.82	No	No	Yes	No	No	No	Yes	Yes	Yes	9	59	3	53	49	5	32	96	131	68	16	99	25.9	7.8	301	15.9	2.99	11.7	2.6	8	8.1	92	94	4.8	37	1.15	1.8	58	7.4	41	1	10.9	26.6	19
10670085	61.63206026	67	Yes	M	Yes	19.41	No	No	Yes	Yes	Yes	Yes	No	No	No	3	53	3	31	32	7	19	99	157	75	32	84	31.5	8.8	97	16.5	2.77	2.7	2.6	13	8.4	101	206	5.4	27	1.22	0.7	53	7.3	46	1.1	11.4	29.4	14
10754405	66.00773214	67	Yes	M	No	19.92	No	No	No	No	No	No	No	No	No	9	56	4	36	40	4	20	90	103	64	63	98	21.6	7.4	195	17.9	2.87	8.6	1.7	10	7	99	90	4.4	25	1.15	1.3	36	7.43	68	1.4	14.8	32.1	25
10915432	84.90467734	67	Yes	M	No	20.41	No	Yes	No	No	Yes	No	No	No	No	8	69	2	52	44	3	22	89	112	70	25	93	40.2	13.2	145	14.8	4.7	4	3.6	14	9.2	110	250	4.3	29	1.08	2.8	48	7.37	83	1.3	13.8	24.9	96
11213912	92.35703542	67	Yes	F	Yes	21.07	No	Yes	No	No	No	Yes	No	Yes	No	2	54	2	31	38	3	22	96	131	82	18	99	27.6	9.3	194	14.7	2.68	4.3	3.9	14	8.7	87	173	3.9	33	1.11	1	63	7.31	72	1.1	12.3	25	15
11219831	60.62745455	67	Yes	F	Yes	21.08	No	No	Yes	No	No	No	No	No	No	14	75	2	62	31	3	28	97	107	52	26	93	35.7	11.8	57	14.9	3.94	10.9	1.9	27	7.5	102	169	5	20	0.99	2.4	35	7.34	56	1.1	12.8	25.3	149
11337495	85.02382459	67	Yes	M	Yes	21.38	No	No	Yes	Yes	Yes	Yes	Yes	Yes	No	3	35	3	32	18	8	20	102	87	67	24	95	45.1	14.8	189	20.7	5.55	10.7	3.5	13	9.9	86	176	5.2	29	1.08	1.6	42	7.45	376	1.3	13.8	30.7	9
11549386	78.72517219	67	Yes	M	Yes	21.81	No	No	No	No	No	No	No	No	No	3	32	3	27	28	4	15	90	135	73	20	96	26.8	9.6	576	14.1	3.01	18.9	3.4	12	8.3	102	110	3.9	23	1.14	0.9	30	7.49	194	1.2	13.7	31.5	38
11564670	95.12181553	67	Yes	M	Yes	21.87	No	No	Yes	Yes	No	Yes	No	Yes	Yes	5	39	1	43	21	12	26	95	165	101	16	90	18.8	6	165	19.5	1.89	9.1	3.6	19	8.3	103	138	5	19	1.06	2	33	7.35	66	1.2	13.5	44.2	56
11678991	64.8768417	67	Yes	F	Yes	22.17	No	No	No	No	No	Yes	No	Yes	No	1	36	3	27	43	3	10	82	104	34	9	100	28.6	9.5	413	16	3.26	9.5	2.7	11	8	99	85	4.4	23	1.09	1.3	37	7.4	234	3.8	37.5	36.7	50
11833447	72.64890909	67	Yes	F	No	22.55	No	Yes	Yes	No	Yes	No	No	No	No	6	68	2	48	28	8	30	74	121	84	15	100	21	7	86	16.8	2.39	12.4	2.3	11	7.6	102	244	3.4	30	1.09	1.8	34	7.54	198	1.5	16.6	28.7	31
11981568	86.1215	67	Yes	F	No	22.92	No	No	No	No	Yes	Yes	No	Yes	Yes	10	88	3	66	50	6	33	125	92	54	23	99	27.3	9.2	187	15.4	2.79	13.1	3.1	10	6.6	99	167	3.5	29	0.93	2.6	45	7.43	257	2.4	26.5	61	35
12710598	89.09659175	67	Yes	F	Yes	24.2	No	Yes	No	No	Yes	Yes	No	No	Yes	9	47	3	43	45	6	18	134	107	54	19	87	57.6	18.6	117	16.2	5.91	8.7	3.7	22	7.6	102	149	4.5	23	1.09	2.1	57	7.2	70	1.3	14.7	22.5	39
12749568	65.58186212	67	Yes	F	Yes	24.27	No	No	Yes	Yes	Yes	No	No	No	No	8	84	3	67	31	12	33	66	91	45	17	100	30.3	9.9	195	17.3	3.2	35.1	2	24	7.2	104	150	6	14	1.01	1.2	35	7.18	148	1.6	17.3	44.7	321
12988457	63.22760656	67	Yes	F	No	24.68	No	No	Yes	Yes	No	No	No	No	No	5	50	4	51	30	4	22	83	155	128	18	94	33.7	10.5	398	14	3.37	18.5	2.1	17	6.8	117	202	5.1	11	0.9	0.9	28	7.2	220	1.6	17.5	31.1	11
13479626	82.94435714	67	Yes	M	Yes	25.56	No	No	No	No	No	No	No	No	No	10	27	2	45	43	3	13	74	124	88	11	100	38.2	12.5	78	15.2	3.95	6.6	3.1	5	7.5	105	101	4.1	30	1.18	1.6	64	7.29	28	1.2	13.4	27.3	28
13784236	83.27602899	67	Yes	M	Yes	26.01	No	Yes	Yes	No	No	No	No	No	No	4	48	3	39	29	4	15	91	154	82	11	93	34.9	12.4	144	14.1	4.01	14	3.1	15	8.6	99	111	4.5	23	1.09	2.1	37	7.42	123	1	10.6	22.1	166
13956197	85.56549839	67	Yes	M	No	26.26	No	No	Yes	No	No	Yes	No	No	No	4	59	3	30	35	5	23	104	101	69	24	91	24.2	8.6	85	19.3	2.55	3.3	3	11	9	104	108	3.6	31	0.92	2.6	36	7.53	318	2.3	24.9	52	13
14260773	68.20558408	67	Yes	F	Yes	26.76	No	Yes	No	No	No	Yes	No	Yes	No	5	79	3	63	41	5	25	82	111	55	18	88	40.5	13.3	236	15	4.43	11.5	2.5	17	7.2	106	191	4.4	19	1.01	2.2	35	7.33	301	1	10.9	27.4	72
14499312	63.01735294	67	Yes	M	Yes	27.2	No	No	No	No	No	No	No	Yes	No	14	119	4	84	42	13	37	115	104	67	20	92	22.2	6.9	33	19.6	2.46	0.3	2	20	6.3	98	103	4.4	27	0.88	2.3	39	7.43	66	5.7	50	57.7	66
14603493	92.02931485	67	Yes	M	No	27.43	No	No	Yes	Yes	No	Yes	Yes	Yes	No	6	51	3	31	29	8	15	82	109	73	27	96	48.1	15.9	171	13.5	5.2	14.6	3.5	13	9.1	99	287	3.9	23	1.07	2.7	31	7.47	160	1.3	14.5	150	100
14702330	95.24979723	67	Yes	F	Yes	27.59	No	Yes	No	No	No	No	No	Yes	No	2	31	3	38	38	3	15	78	96	61	12	100	25.5	9.2	192	13.6	2.78	14.7	3.6	14	7.6	97	216	2.7	21	0.86	3.2	30	7.43	315	1.6	17.3	29.8	37
14745805	62.45859143	67	Yes	M	Yes	27.66	No	Yes	Yes	No	No	No	No	No	No	12	63	3	50	40	7	25	75	83	48	22	86	31.2	10.2	47	15.3	2.88	5	2.5	21	9.8	109	216	4	15	1.59	6.4	33	7.25	350	1.3	13.8	31.7	575
14759576	73.19739539	67	Yes	F	Yes	27.7	No	Yes	Yes	No	Yes	No	No	Yes	No	5	110	2	57	43	4	32	79	91	50	20	100	21.7	7.3	407	13.9	2.47	12	2.2	13	7.4	92	265	4.2	22	1.11	0.9	33	7.42	315	1.4	15.5	30.1	12
14798663	65.20237363	67	Yes	M	Yes	27.76	No	Yes	Yes	No	No	No	No	No	Yes	15	101	3	62	45	6	32	112	117	79	16	97	22.6	8	144	18.1	2.16	17.6	1.9	20	7.6	88	155	3.5	19	0.9	3.4	28	7.43	41	2.5	27.2	49	104
14806167	72.65109091	67	Yes	M	No	27.83	No	No	No	No	No	No	No	Yes	No	4	44	2	34	34	2	13	61	147	67	17	98	29.5	9.4	554	14.4	3.1	9.3	2.8	12	8.6	103	87	4.3	29	1.21	0.8	49	7.37	96	1.1	12.4	29	115
15079218	68.58817647	67	Yes	M	No	28.19	No	No	Yes	No	No	No	Yes	Yes	No	9	45	1	48	39	3	19	70	109	75	17	98	33.6	10.4	134	14.9	3.4	5.3	2.3	15	7.7	112	104	3.9	23	1.17	2.1	47	7.27	40	1.4	15.6	29.4	31
15190491	65.5479703	67	Yes	M	No	28.31	No	No	No	No	No	No	No	No	No	4	47	3	21	28	3	17	105	151	103	15	94	51.3	16.7	358	13.6	5.42	18.3	2.5	13	7.3	111	110	4	19	1.12	2.9	34	7.33	90	1.2	12.8	35.9	25
15380359	83.81798569	67	Yes	F	Yes	28.65	No	Yes	Yes	No	No	No	No	No	No	8	37	1	40	29	11	12	83	155	71	19	100	28.6	9.4	118	19.9	3.08	7	2.9	19	7.9	95	201	4.1	27	1.16	1.3	38	7.45	37	1	10.8	26.2	118
15712308	88.38484146	67	Yes	M	Yes	29.32	No	No	Yes	Yes	No	Yes	Yes	Yes	No	11	42	3	44	34	7	23	112	133	104	19	98	32.1	11.7	148	12.5	3.65	16.6	3.4	19	7.2	82	298	3.7	19	0.96	5.1	42	7.25	99	1.2	13.1	29.2	151
15727414	80.39095588	67	Yes	F	No	29.35	No	Yes	Yes	No	Yes	No	No	No	No	6	81	2	56	44	5	22	81	97	57	28	99	35.7	12.3	248	12.3	4.04	15.2	3	14	8.4	103	179	3.2	32	1.06	1	43	7.46	112	1.1	12.1	24.1	13
16020425	65.06559122	67	Yes	M	Yes	29.81	No	No	Yes	Yes	Yes	No	No	Yes	No	9	55	3	55	40	12	25	85	127	50	20	97	33	10.3	350	15.4	3.45	6.4	1.9	23	5.7	102	170	2.6	16	0.86	9.9	28	7.35	136	1.2	13.3	27.1	16
16120907	70.25147814	67	Yes	F	Yes	29.99	No	Yes	Yes	No	No	No	No	No	No	7	50	3	38	32	2	22	61	123	83	20	100	25.1	8.2	168	17.2	2.43	4.8	2.8	11	12.5	117	119	5.1	22	1.84	1.4	35	7.4	43	1	11.3	34.3	10
16168308	91.75741061	67	Yes	F	No	30.08	Yes	No	Yes	Yes	No	No	No	No	No	5	48	3	50	41	5	32	72	184	92	23	95	25.5	8.1	235	13.5	2.79	3.8	4.1	20	10	116	66	4.3	19	1.2	0.5	31	7.38	191	1.2	13	31.8	6
16480036	81.49678449	67	Yes	M	Yes	30.68	Yes	Yes	No	No	No	Yes	No	Yes	No	7	35	3	37	27	4	17	84	80	51	13	96	22.7	7.3	125	14.1	2.63	14.3	3.4	16	8.4	110	162	3.8	29	1.31	5.3	39	7.47	439	1.6	17.9	38.4	21
17031083	68.35278571	67	Yes	M	Yes	32.08	Yes	Yes	Yes	No	No	Yes	No	Yes	No	8	70	3	33	30	9	26	110	83	60	18	99	29.3	9.8	127	18.3	2.69	16.7	1.9	17	7.8	120	112	3.9	17	1.06	2.4	31	7.33	47	1.4	14.9	34.3	59
17163115	101.0212595	67	Yes	F	No	32.33	Yes	Yes	Yes	No	No	No	No	Yes	No	5	27	2	39	35	8	12	112	105	68	19	97	42.6	13.4	462	16.2	4.83	9.9	4	18	9.8	111	127	3.4	22	1.29	1.8	43	7.34	77	1.2	13.2	31.2	17
17225816	82.8806405	67	Yes	M	No	32.59	Yes	No	Yes	Yes	Yes	Yes	No	Yes	No	4	45	3	33	26	7	26	118	113	85	26	94	41.3	12.9	266	15.3	4.73	15.5	3	22	9.1	86	144	4.2	37	1.27	1.3	61	7.37	40	10.8	120.1	59.1	9
17495667	73.62455905	67	Yes	F	Yes	33.31	Yes	Yes	No	No	No	No	No	No	No	5	35	3	40	34	2	17	122	140	79	22	87	28.6	9.7	240	14.9	3.43	9.8	2.5	11	7.9	103	136	3.6	30	1.02	1.2	44	7.43	87	1.3	14.4	28.2	54
17503907	76.59984783	67	Yes	F	Yes	33.38	Yes	No	Yes	Yes	No	No	No	No	No	5	41	4	40	30	5	19	80	138	83	11	99	29.4	9.3	101	14.9	3.14	12.1	2.7	14	8.3	108	111	5	19	1.21	2.4	36	7.34	282	1.4	14.6	28.6	46
17779823	74.15112217	67	Yes	F	No	34.08	Yes	No	Yes	No	No	Yes	No	No	No	16	68	3	63	51	7	32	89	160	136	16	97	27	8.5	22	17.7	2.85	5.1	2.6	18	6.7	105	161	6.4	24	0.95	1.2	47	7.29	50	1.5	15.7	27.9	33
18051152	74.0869058	67	Yes	F	Yes	35.56	Yes	Yes	Yes	No	No	No	No	No	No	10	99	4	64	46	2	24	82	110	38	23	84	43	13.8	159	14.5	4.69	10.2	2.4	18	7.1	115	243	5.3	11	1.08	5	28	7.2	90	1.4	15.5	22	40
18197787	68.2230996	67	Yes	F	Yes	36.05	Yes	Yes	No	No	No	No	Yes	Yes	No	0	40	3	28	35	3	18	140	149	91	23	96	29.7	9.6	262	15.5	3.19	22.7	1.9	14	8.1	101	98	3	20	1.15	2.9	31	7.4	21	1.4	15.4	34.9	11
18456656	93.74025	67	Yes	F	Yes	37.1	Yes	No	Yes	No	No	Yes	No	No	Yes	15	125	3	59	52	6	41	108	82	41	19	93	16.9	5.4	163	21.2	1.62	37.7	3.6	17	8.1	97	88	4.2	23	1.04	3.6	38	7.37	40	5.7	61.4	72.4	20
18582848	90.70429137	67	Yes	F	Yes	37.64	Yes	Yes	No	No	Yes	No	No	No	Yes	9	52	4	50	39	6	28	115	77	60	16	95	47.3	14.8	371	14.2	4.86	25.6	3.3	21	8.6	100	196	3.4	16	1.04	6.9	33	7.27	89	1.4	15	44.8	13
18795335	66.91011141	67	Yes	M	No	38.62	Yes	Yes	No	No	No	Yes	Yes	Yes	No	6	35	4	50	34	8	25	84	89	59	23	100	28.3	9.1	107	15.5	3.33	46.1	2.3	12	7.8	106	136	5.4	25	1.04	1.8	40	7.39	301	1.4	14.9	30.2	101
19368129	93.12437323	67	Yes	F	Yes	41.85	Yes	Yes	No	No	No	No	No	No	No	1	24	3	34	31	5	14	83	146	89	18	99	36.6	11.9	367	13.6	4.02	14.2	4	15	8.4	106	183	3.5	31	1.15	1.6	41	7.47	93	3.3	32.4	36.2	20
19671969	78.59261905	67	Yes	F	Yes	44.93	Yes	Yes	No	No	No	Yes	No	Yes	Yes	2	37	3	32	26	4	18	103	127	69	17	99	24.3	6.8	471	18.6	2.98	20.4	3	13	8.6	103	122	4.9	28	1.27	1.6	38	7.48	194	1.2	13.1	29.3	18
19799262	81.37512297	67	Yes	F	Yes	46.74	Yes	Yes	Yes	No	Yes	No	No	Yes	Yes	4	33	3	36	35	7	17	93	156	128	16	98	34.3	10.6	102	13.7	3.81	13.2	2.7	16	9	93	275	4.7	26	1.18	1.7	43	7.38	46	1	10.6	32.2	6
19846331	79.11988636	67	Yes	F	No	47.54	Yes	Yes	Yes	No	Yes	No	No	No	No	9	88	3	43	47	4	28	88	163	100	26	99	34	10.2	254	14.7	4.01	13.7	3	19	7.9	100	298	3.9	26	1.18	0.9	62	7.21	128	1.3	14.3	26.9	14
19897107	81.3552632	67	Yes	F	No	48.72	Yes	Yes	No	No	No	No	No	Yes	No	7	96	4	44	45	4	29	120	152	59	20	94	32.7	11.3	118	15.8	4.06	3.8	2.7	16	8.8	101	158	4	27	1.21	2.4	38	7.44	94	1.3	15	32.2	41
19989783	71.59871875	67	Yes	F	Yes	53.24	Yes	No	Yes	Yes	No	Yes	No	No	Yes	2	55	2	36	32	6	20	121	105	70	17	96	40.8	11.8	212	15.6	4.33	7.5	2.8	15	8.4	94	117	5.7	50	1	1.2	83	7.37	63	2.2	23.3	32.7	15
11156214	77.91230435	67	Yes	F	Yes	54.25	Yes	No	Yes	No	No	No	No	No	Yes	6	67	2	38	43	3	24	151	127	69	32	98	36.1	11	297	16.4	3.92	11.8	3.4	14	8.3	107	181	4.8	28	1.07	1.5	47	7.36	56	1.3	13.7	31	14
14918161	93.53371698	67	Yes	F	Yes	63.83	Yes	Yes	Yes	No	No	Yes	No	No	No	14	94	2	66	42	3	34	86	112	46	20	96	20.9	6.6	155	15	2.37	11.6	3.6	20	7.8	99	148	4	25	1.03	0.9	56	7.24	93	1.3	13.9	28.8	63
16802438	70.3287824	67	Yes	M	No	74.04	Yes	Yes	Yes	No	Yes	No	No	No	No	12	73	3	50	51	3	29	86	124	67	22	92	34.2	10.5	243	14.1	4.39	13.3	2.2	15	7.4	103	182	3.9	22	1.02	0.9	48	7.25	86	1.4	15.5	24.1	86
10165963	71.43546053	68	Yes	M	No	17.21	No	Yes	Yes	No	No	No	No	No	No	2	51	3	35	33	2	17	103	105	57	32	98	24.2	8	152	18.2	2.88	5.4	2.5	13	7.6	104	135	4	33	1.09	1.2	47	7.44	97	1.3	14.8	34.2	37
10322584	67.02145455	68	Yes	M	Yes	18.19	No	No	No	No	Yes	No	No	Yes	Yes	5	60	3	37	39	6	13	80	83	40	17	93	31.4	10.5	292	15.1	3.17	5.4	1.9	12	6.9	105	93	3.3	22	1.04	3.7	52	7.2	62	1.4	15.8	34.4	8
10662181	80.55891829	68	Yes	M	Yes	19.41	No	Yes	No	No	Yes	No	No	Yes	No	5	70	2	55	45	6	22	72	163	95	17	99	37.6	12	226	14	3.93	9.8	2.8	11	8.9	109	123	3.5	34	1.14	1.6	55	7.38	170	1.2	12.9	26.9	50
10801437	69.31261825	68	Yes	F	No	20.08	No	Yes	No	No	No	No	No	No	No	4	43	2	41	41	8	21	84	136	65	13	99	21.2	7.2	108	12.1	2.39	5.8	2.8	13	8.4	94	107	4.1	26	1.06	1.8	40	7.38	195	1.2	12.5	24.1	19
11067921	85.6245	68	Yes	M	Yes	20.71	No	Yes	No	No	No	Yes	No	No	Yes	2	44	4	33	28	7	22	109	135	40	33	80	35.6	11.6	213	16.1	3.88	13.1	3.3	14	8.1	94	117	4.6	17	1.09	1.4	22	7.49	194	2.8	28.9	35	32
11374776	103.2349681	68	Yes	F	Yes	21.48	No	No	Yes	No	No	No	No	No	No	1	20	3	32	35	8	11	98	117	94	10	100	35.4	12.3	145	15	3.23	8.9	4.3	15	8.9	100	159	3.8	25	1.17	1.4	49	7.33	49	1.3	13.7	23.3	45
11605271	46.15970293	68	Yes	M	Yes	21.97	No	No	No	No	No	Yes	No	Yes	No	7	60	2	56	35	5	36	84	72	37	29	95	16.8	5.1	159	21.1	1.56	15.7	1.4	9	3.7	124	63	2	26	0.69	0.8	51	7.2	83	1.7	18.7	59.6	7
11962176	69.63289017	68	Yes	F	Yes	22.89	No	Yes	No	No	No	No	No	No	No	6	58	1	43	24	6	23	79	106	60	14	100	31.1	10.9	253	23.1	4.03	4.2	2.5	10	8.9	89	105	3.6	21	0.86	1.9	40	7.35	101	4.6	49.7	49.7	1397
12151361	68.5512285	68	Yes	M	Yes	23.12	No	No	Yes	Yes	Yes	Yes	Yes	Yes	Yes	6	63	3	31	25	9	21	66	109	65	13	94	24.4	8	120	22.4	2.51	12.7	2.5	13	8.4	87	62	4.4	31	0.97	0.6	39	7.5	25	1.2	13.4	50.2	9
12400695	72.29457035	68	Yes	M	No	23.58	No	Yes	No	No	No	No	No	Yes	No	4	49	2	40	38	5	16	67	109	75	14	100	37.6	12.7	244	13.9	4.03	8.2	3	17	8.8	98	149	4.2	20	1.14	1.1	29	7.44	430	1.2	13	26.7	25
12570381	75.21741003	68	Yes	M	Yes	23.89	No	No	No	No	No	Yes	No	Yes	Yes	4	48	3	52	40	12	26	78	152	86	9	100	26.9	9	169	14.8	3.02	16.4	3	12	8.7	108	112	5.5	27	1.25	2.5	32	7.52	319	1.3	14.8	31.7	9
12780018	63.77707182	68	Yes	F	No	24.29	No	No	Yes	No	Yes	Yes	Yes	Yes	Yes	10	87	3	54	30	7	39	94	83	52	16	100	23.3	7.7	116	14.1	2.89	12.2	2.5	9	8.1	112	140	5.7	29	1.27	3.1	40	7.45	321	1.5	16.7	28.5	4691
12823483	85.7069258	68	Yes	M	Yes	24.36	No	No	Yes	No	No	Yes	Yes	Yes	No	15	53	3	45	30	7	26	53	100	66	18	100	24.1	7.6	40	14.9	2.62	6	3	12	10.1	111	160	4.1	18	0.93	5.2	41	7.24	409	2.3	25.1	150	9
12834295	64.87502778	68	Yes	F	No	24.4	No	Yes	No	No	No	No	No	No	No	3	23	2	39	34	8	13	105	109	73	15	97	24	7.7	131	18.2	2.68	9.2	1.9	12	8.4	90	125	4.4	33	1	2.1	52	7.43	123	1.4	14.7	27.2	61
12843115	76.14657009	68	Yes	M	No	24.41	No	No	No	Yes	Yes	Yes	No	No	No	10	102	2	45	46	10	24	102	127	70	20	100	30.2	9.4	210	18.3	3.37	10.6	2.6	16	8.3	97	124	4.1	26	0.97	1.7	45	7.35	30	1.4	15.5	42.1	28
13866393	86.72172727	68	Yes	M	Yes	26.12	No	Yes	Yes	No	No	No	No	No	No	1	20	3	29	27	3	10	101	104	67	15	98	39.4	14	247	13.9	4.29	12.6	3.1	17	7.9	97	157	3.1	28	1.16	1.3	40	7.44	321	1.1	12.9	25.4	26
14019774	66.70884615	68	Yes	F	Yes	26.43	No	Yes	Yes	No	No	No	No	Yes	Yes	8	47	4	45	36	6	19	95	140	63	13	94	24.4	7.4	57	17.7	2.21	22	2.3	14	8.9	116	131	3	29	1.19	0.8	60	7.27	54	1.4	14.9	35.9	41
14179514	69.10775661	68	Yes	F	Yes	26.64	No	Yes	Yes	No	No	No	Yes	Yes	Yes	10	72	3	47	37	8	20	111	111	85	25	91	21.2	6.9	146	18.6	2	12.4	2.2	14	8.5	99	96	3.5	23	1.3	1.8	39	7.38	29	2.7	29.2	41.6	22
14348304	92.61226316	68	Yes	M	Yes	26.96	No	Yes	No	No	No	No	No	No	No	1	22	2	29	34	5	10	75	125	70	22	97	30.5	10.4	357	11.4	3.06	7.6	3.8	9	9.2	97	162	4.1	30	1.04	0.7	45	7.44	82	1.3	14.4	28.5	48
14923562	79.333125	68	Yes	M	Yes	27.99	No	Yes	Yes	No	Yes	Yes	No	No	No	7	62	3	55	40	10	24	143	185	107	37	91	33.2	10.8	279	14.6	3.76	11.6	3	15	8	106	211	4.2	22	1.09	1.9	40	7.33	256	1.2	13.4	23.3	44
15644476	75.3149507	68	Yes	M	Yes	29.2	No	Yes	Yes	No	No	No	Yes	Yes	No	10	74	3	59	46	3	25	86	79	62	25	100	27.2	9.2	102	13.3	3.05	15.3	2.5	15	6.8	102	208	4.7	21	1.04	1.7	36	7.35	225	1.6	17.3	31.7	397
15910113	74.97737531	68	Yes	M	Yes	29.67	No	No	Yes	Yes	No	Yes	No	No	No	11	69	4	49	43	5	32	123	89	44	25	91	27.1	9.2	242	17.2	3.05	28.3	2.6	18	7.7	116	125	4.7	18	1.18	4.5	42	7.21	100	2.1	23.6	45.1	22
16275349	66.8094932	68	Yes	F	Yes	30.27	Yes	No	Yes	No	Yes	No	No	Yes	No	12	95	3	64	39	8	30	102	112	60	24	94	26.6	9.5	101	15.4	2.99	11.6	2.6	15	8.9	89	123	5.7	20	1.15	2.7	34	7.35	37	2.2	24.1	43	45
16870822	71.4690618	68	Yes	M	Yes	31.54	Yes	No	No	No	Yes	No	No	Yes	No	2	40	4	29	30	6	18	98	83	47	32	99	26.8	9.2	284	14.8	3.32	9.9	2.9	11	7.7	101	134	3.7	30	1.07	0.8	48	7.39	92	1.7	18.5	42.1	8
16980933	87.28258369	68	Yes	F	No	31.92	Yes	No	Yes	Yes	Yes	Yes	No	Yes	No	6	58	3	46	37	9	24	86	127	73	27	97	36.1	11.4	208	14.2	3.8	8.7	3.3	16	9.7	102	343	5.7	24	1.29	1.4	38	7.41	55	1.5	16	26.4	53
17172702	84.00946237	68	Yes	F	Yes	32.42	Yes	No	No	No	No	No	No	No	No	3	46	4	33	29	2	17	119	154	80	30	87	42.3	13.6	203	13.3	4.28	29.3	3.1	15	5	111	145	3.7	21	0.76	2	47	7.24	62	1.3	15	27.3	30
17218741	65.03897053	68	Yes	F	No	32.52	Yes	No	Yes	Yes	Yes	Yes	No	No	No	5	67	0	49	28	7	26	82	130	59	17	98	28	8.6	235	18.6	3.05	10	2.4	17	8.4	135	253	3.3	15	1.16	1.7	35	7.23	43	1.1	12.2	21.5	31
17238051	84.88364987	68	Yes	F	Yes	32.62	Yes	Yes	Yes	No	No	No	No	Yes	No	11	76	4	56	33	7	21	103	96	41	23	100	33.1	10.2	151	20.1	3.53	16.5	3.6	16	8.8	114	227	4.7	11	1.23	1.4	29	7.15	434	3.3	32.6	51	72
17256683	83.09567335	68	Yes	F	Yes	32.69	Yes	No	Yes	Yes	Yes	Yes	No	Yes	Yes	9	57	4	45	37	7	29	90	106	60	21	100	29.1	8.9	240	17.9	3.13	18.9	3.1	13	8.6	100	212	4.2	24	1.11	2.3	46	7.34	120	1.4	14.9	68	9
17575436	83.2525287	68	Yes	F	Yes	33.51	Yes	No	Yes	Yes	Yes	Yes	No	No	Yes	8	53	3	43	24	9	29	135	85	65	29	95	27.7	8.6	241	17	3.05	15.7	2.9	17	8.8	102	73	5.5	23	1.01	1.4	46	7.29	30	2	21.4	43.2	12
17673221	64.69626711	68	Yes	F	No	33.75	Yes	No	No	No	No	Yes	Yes	Yes	No	0	27	3	23	21	4	6	93	96	59	20	97	32.7	10.9	173	12.8	3.62	9.8	2.4	15	8.5	98	113	3.5	23	1.04	0.7	33	7.44	35	1.2	13.6	53.2	17
17752581	70.41344937	68	Yes	M	No	33.98	Yes	Yes	Yes	No	No	No	No	No	No	5	56	4	36	47	4	23	73	96	44	17	99	30	9.4	425	14.9	3.54	13.5	2.5	15	8.4	107	139	3.7	28	1.12	1.5	48	7.38	100	1.5	16	40.8	33
17897339	75.63121932	68	Yes	M	No	34.6	Yes	No	Yes	Yes	No	Yes	Yes	Yes	Yes	12	97	3	68	47	7	30	85	111	78	15	95	30.2	11	314	16	3.44	13.4	2.7	18	8.1	83	71	5.8	21	0.96	1.4	46	7.25	132	1.2	12.9	31.3	22
17910612	85.52709211	68	Yes	M	Yes	34.68	Yes	No	Yes	Yes	Yes	Yes	No	Yes	No	10	84	4	62	34	9	25	79	69	40	12	100	25.8	7.9	186	24.8	2.78	11.4	3.1	24	8.6	80	303	4.8	17	1.06	2.2	32	7.31	109	1.8	19.7	78.4	47
17984620	68.91337226	68	Yes	F	Yes	35.01	Yes	Yes	Yes	No	No	Yes	No	Yes	No	2	42	2	40	41	4	13	128	104	62	29	94	32.3	10.6	363	16.4	3.72	6.7	2.4	12	7.7	115	94	3.7	22	1.16	1.1	35	7.4	71	1.5	17.1	31	11
18166953	87.43328528	68	Yes	F	Yes	35.92	Yes	No	No	No	Yes	Yes	Yes	Yes	No	4	25	3	34	30	6	21	76	130	68	11	90	25.3	8	203	14.3	2.85	13.1	3.4	11	8.3	109	82	4.6	25	1.1	2.1	42	7.36	228	1.6	17.8	20.7	18
18270774	91.29808495	68	Yes	F	No	36.4	Yes	Yes	No	No	No	No	No	No	No	8	57	3	52	52	4	22	93	92	50	18	99	17.3	5.6	69	15.4	1.76	5.9	3.5	18	11.5	113	173	5.4	25	1.07	2.2	41	7.38	336	2	21.9	34.7	40
18852216	84.56635781	68	Yes	F	No	38.71	Yes	Yes	Yes	No	No	No	No	No	No	13	64	4	49	36	3	32	124	132	52	29	93	30.6	10	101	14.6	3.33	5.7	3.6	15	7.9	107	97	4	24	1.12	5.2	60	7.18	85	1	11.4	31.9	568
18901960	87.27452174	68	Yes	F	No	38.92	Yes	Yes	No	No	No	No	No	No	No	7	54	4	39	40	2	20	112	136	95	24	100	43.5	14.9	244	12.5	4.67	19.7	3.7	18	6.1	101	226	4.5	26	0.83	1.6	47	7.33	191	2.8	30.7	43.9	326
19087907	73.64160662	68	Yes	M	Yes	39.79	Yes	No	Yes	Yes	Yes	No	No	No	No	16	134	4	82	57	7	41	91	108	33	25	92	31	9.7	63	15	3.35	12.1	2.4	18	7.6	116	193	5.2	15	1.08	8.8	44	7.15	58	1.8	19.7	38.7	1983
19180828	86.42305749	68	Yes	M	No	40.12	Yes	Yes	Yes	No	No	No	No	No	No	7	46	3	29	41	2	20	94	145	79	30	98	33.1	11	105	13.2	3.41	11	3.5	11	8.7	103	118	3.8	26	1.08	1.2	40	7.43	119	1.1	12.4	26	50
19275976	85.4316506	68	Yes	M	No	40.75	Yes	No	No	Yes	Yes	Yes	No	Yes	No	11	86	4	43	38	11	34	0	84	65	0	96	37.2	10.9	186	20.6	4.4	4.1	3.6	15	9.2	95	204	4.1	14	1.16	1	22	7.38	123	2.6	27.8	126.4	9
19281242	75.98356058	68	Yes	F	No	40.79	Yes	No	Yes	No	Yes	No	No	Yes	No	8	65	3	45	41	8	26	71	187	50	17	100	30	9.9	151	16.2	3.26	15.7	2.7	13	9.2	107	216	4.1	25	1.25	2.6	42	7.37	112	1.2	13.9	29.2	11
19563488	93.8022221	68	Yes	F	Yes	43.58	Yes	Yes	No	No	No	No	No	No	No	2	18	2	30	25	3	12	74	147	77	16	97	33	11.7	311	14.7	3.71	9.9	3.9	14	8.6	103	160	5	36	1.06	1.9	70	7.28	149	1.1	12.5	23.7	5065
19974380	93.815	68	Yes	F	Yes	51.99	Yes	No	Yes	No	Yes	No	No	No	No	8	81	3	50	44	3	26	83	107	59	30	95	38.6	12.1	196	13.6	3.99	16.8	3.5	21	10.9	98	275	6.7	25	1.32	2.3	52	7.28	80	4.6	51.3	45.3	45
14439439	80.13223529	68	Yes	M	Yes	61.75	Yes	Yes	Yes	No	No	No	No	No	No	11	63	3	51	34	2	33	55	93	57	23	90	31.6	10.2	173	16	3.24	17	3.1	21	8.7	100	111	6.5	29	1.12	1.5	87	7.11	141	1.3	14.4	27.9	25
10022537	65.41991922	69	Yes	M	No	15.28	No	No	Yes	Yes	Yes	No	No	No	No	8	58	3	41	37	6	21	109	106	55	22	100	27.1	8.2	516	14.7	2.84	28	2.3	20	8.1	104	314	4.5	17	1.1	1.8	35	7.28	160	1.1	12.1	37.1	13
10386233	77.65158363	69	Yes	M	No	18.59	No	No	Yes	No	No	Yes	No	Yes	No	12	60	2	47	36	4	16	60	81	52	26	81	20.8	6.4	142	17.2	2.01	6.5	3	19	8	108	166	5.5	41	0.92	10.5	99	7.2	78	2.9	32.3	34.3	43
10624668	73.66	69	Yes	F	Yes	19.3	No	Yes	No	No	No	No	Yes	Yes	No	1	59	3	40	39	3	12	109	82	58	22	96	30.2	9.5	847	13.5	3.02	11.9	2.5	19	9.4	105	75	3.9	20	1.25	0.8	34	7.36	153	1.1	11.5	35.3	10
11428480	79.49686735	69	Yes	F	Yes	21.62	No	No	No	No	No	No	No	No	No	1	30	3	28	40	3	11	77	142	83	13	100	34.7	11.3	176	14.1	3.68	14.7	3.4	13	8.1	112	131	3.2	24	1.12	1.8	31	7.49	557	2.4	25.2	27.1	62
11442414	66.56205501	69	Yes	F	Yes	21.64	No	No	Yes	Yes	No	No	No	Yes	No	17	87	3	77	45	8	37	73	145	102	21	99	29.5	9.6	13	21	3.51	16.8	2.2	18	7.5	111	105	4.5	17	1.11	2.1	36	7.26	26	1.5	16.9	32.6	102
11689298	93.00012371	69	Yes	M	No	22.2	No	Yes	No	No	No	No	No	No	No	3	33	3	37	27	3	18	66	166	80	14	97	41	13.6	192	12.9	4.45	12.4	3.9	11	9.4	107	145	3.6	25	1.36	1.4	38	7.41	131	1.1	11.4	36.1	58
11713205	64.56942857	69	Yes	M	Yes	22.28	No	Yes	No	No	No	No	No	No	No	8	59	3	28	32	3	15	87	110	56	15	90	33.4	11.4	56	21	3.56	7.3	2.1	14	7.4	107	96	3.6	16	1	3.8	27	7.37	39	1.9	20.2	41	35
12656796	76.58749781	69	Yes	M	Yes	24.08	No	Yes	No	No	Yes	Yes	Yes	Yes	No	3	34	1	30	24	5	12	84	125	75	21	98	40.7	12.7	209	15.2	3.93	7.5	3.1	16	8.8	104	105	4	26	1.13	1	41	7.4	420	1.2	13.2	59.4	12
12682844	69.04064602	69	Yes	F	Yes	24.13	No	Yes	Yes	No	No	No	No	No	No	4	48	3	30	36	6	22	89	103	57	35	100	27	8.9	52	18.3	2.88	3	2.4	15	9.1	100	97	3.2	37	1.05	1.8	50	7.47	56	1.3	13.7	41.2	23
13030541	79.19991034	69	Yes	M	Yes	24.73	No	Yes	No	No	Yes	No	No	No	No	1	41	2	34	22	10	10	87	106	63	16	95	36.6	12.8	165	17.1	4.28	11.8	2.7	14	8	101	167	4	23	0.95	1.2	29	7.5	147	1.2	13.9	24.4	23
13294307	64.3095086	69	Yes	M	Yes	25.19	No	No	Yes	Yes	Yes	No	No	Yes	No	17	128	4	81	54	8	44	97	63	41	28	99	23.6	7.5	394	16.2	2.49	12.3	2.5	34	9.2	91	217	5.1	17	1.17	7.3	46	7.14	26	1.7	19.1	37.7	9
13483452	92.27229412	69	Yes	M	No	25.59	No	Yes	No	No	Yes	Yes	Yes	Yes	No	5	51	3	29	33	7	16	105	126	72	17	98	31.4	11.2	121	16.1	4.16	16.8	3.8	10	8.4	109	141	4.1	24	1.09	3.8	34	7.45	272	2	20.7	40.9	19
14044574	78.59380222	69	Yes	F	No	26.47	No	No	Yes	Yes	No	Yes	No	No	No	4	60	3	30	38	7	16	108	154	88	20	95	29	9.2	277	14.4	3.34	26.8	2.8	19	8.1	109	162	3.8	28	1.08	2.4	45	7.38	75	1	10.5	40	175
14359057	84.59693141	69	Yes	M	Yes	26.99	No	No	Yes	Yes	No	Yes	No	No	Yes	8	93	3	61	43	15	39	102	134	89	30	75	34.1	9.9	258	19.3	3.52	11.7	3.9	27	8.9	99	121	4.8	21	1.13	7	47	7.23	21	1.9	19.6	32.1	1274
15233610	89.30235533	69	Yes	M	Yes	28.36	No	No	Yes	Yes	No	No	No	No	No	7	46	3	39	33	7	26	110	142	87	17	96	35.4	10.5	230	19.1	4.2	3.3	3.3	16	7.6	111	141	4.7	19	1.04	1.7	55	7.13	159	1.4	15.2	23.4	11
15287015	67.93379592	69	Yes	M	Yes	28.41	No	Yes	Yes	No	No	No	No	No	No	9	51	2	38	26	2	27	54	120	48	30	93	23.5	7.1	642	17.3	2.81	15.8	2.1	17	7.6	108	127	6	16	1.18	1	39	7.2	42	1.4	15	33.2	16
15368345	80.19778767	69	Yes	M	No	28.63	No	No	Yes	Yes	Yes	Yes	No	Yes	No	4	53	1	29	17	7	19	75	111	45	19	96	25	7.8	172	17.1	2.93	8.1	3.3	20	8.7	93	128	3.4	32	1.1	1.4	39	7.51	68	1.6	17	129.5	90
15655083	75.08509483	69	Yes	M	Yes	29.26	No	Yes	Yes	No	No	No	No	No	No	13	63	4	46	47	2	26	96	97	51	27	100	33.4	11	67	14.4	3.62	13.6	2.9	15	7.2	109	202	4.5	18	1.14	2.2	32	7.35	121	1.4	14.8	31.2	18
16637507	86.99632267	69	Yes	F	No	31.06	Yes	Yes	No	No	No	Yes	Yes	Yes	No	3	43	1	30	22	6	14	58	90	70	20	94	31.7	10.7	143	14.2	3.16	6.7	3.5	18	8.1	101	113	3.9	19	1.14	0.9	32	7.36	72	1.2	12.6	54.3	43
16749381	87.33995675	69	Yes	F	Yes	31.25	Yes	Yes	Yes	No	No	No	Yes	Yes	Yes	10	44	3	41	36	5	24	90	114	87	20	98	33.4	11.1	285	13.6	3.89	14.1	3.5	11	7.5	110	171	4.4	26	1.06	2.4	61	7.22	38	1.2	13.1	56.4	285
16873164	79.04113031	69	Yes	M	Yes	31.56	Yes	Yes	Yes	No	No	Yes	No	Yes	No	14	60	3	62	53	7	31	131	95	63	30	98	27.8	8.8	109	24.4	2.92	21.1	3.2	14	7.6	107	187	4.1	27	0.94	2.3	48	7.34	95	1	11.3	29	28
17366335	86.4166129	69	Yes	F	Yes	32.97	Yes	No	No	No	Yes	Yes	Yes	Yes	No	4	19	3	29	32	5	16	103	137	72	20	98	43.1	13	345	15.3	4.48	17.5	3.5	11	9.1	96	161	3.3	41	1.04	1.5	67	7.4	34	1.4	15.4	150	76
17440353	73.79689492	69	Yes	M	Yes	33.22	Yes	Yes	No	No	Yes	No	No	No	No	9	44	1	23	23	8	22	66	150	71	15	100	32	10.7	77	14.7	3.65	6.5	2.9	22	8.6	104	231	3.9	21	1.07	5.2	42	7.29	57	1.4	15	32.2	306
17738661	77.90752027	69	Yes	F	No	33.98	Yes	No	Yes	Yes	Yes	No	No	No	Yes	6	45	3	43	32	4	17	88	108	93	18	100	38.8	12.8	185	14.5	4.35	5.8	2.9	20	7.7	109	212	4.6	19	1.13	2.9	34	7.34	169	1.1	13.5	28.2	18
18361380	80.9414346	69	Yes	F	Yes	36.63	Yes	No	Yes	Yes	Yes	Yes	No	Yes	No	4	61	2	50	30	9	22	56	97	58	14	91	29.1	9.7	179	14.1	3.28	13.6	3.2	22	8.2	100	505	4.5	21	1.13	2.4	43	7.28	187	1.1	12	27.2	40
18699681	83.09163218	69	Yes	F	Yes	38.01	Yes	Yes	No	No	Yes	No	No	No	No	5	37	3	27	34	4	17	71	154	56	20	100	34.7	12.4	184	12.9	4.11	13	3.6	13	8.8	102	137	3.3	26	1.13	2.2	34	7.48	124	1.1	13.4	22.9	21
18860018	84.45377551	69	Yes	F	Yes	38.84	Yes	No	Yes	Yes	Yes	Yes	Yes	Yes	No	7	83	3	51	44	8	24	125	70	49	17	100	29.6	8.9	171	15.9	2.94	11.4	3.5	22	8.8	105	175	3.9	16	1.03	1.4	35	7.26	35	1.4	15.4	91.7	33
18938959	61.88059091	69	Yes	F	Yes	39.15	Yes	Yes	No	No	No	No	No	No	No	3	31	1	25	22	7	22	126	111	55	27	100	26.9	8.8	207	16.2	2.97	16.1	2.1	14	8.6	118	145	3.8	30	1.06	2.2	44	7.43	34	1.5	16.1	38.4	10
19355755	83.04561945	69	Yes	F	Yes	41.81	Yes	Yes	Yes	No	No	No	No	No	No	14	85	3	63	50	3	35	115	101	77	37	95	33.3	10.6	40	16.1	3.39	22.8	3.1	26	6.9	97	278	3.4	18	1.01	10.9	39	7.28	37	1.7	18.4	38.1	2378
19491686	76.29093644	69	Yes	F	Yes	42.97	Yes	Yes	No	No	No	No	No	No	No	2	40	3	31	31	4	17	138	138	61	29	93	32.2	11.1	106	14.6	3.16	3.6	3.4	14	8.2	99	130	3.4	27	1.08	2.6	39	7.44	151	1.4	15.9	150	36
19855831	82.71658811	69	Yes	F	Yes	47.57	Yes	No	Yes	No	No	No	No	No	No	14	123	3	71	61	5	39	86	112	78	19	94	24.8	7.7	54	22.6	2.18	24	3.3	18	7.5	96	116	4	25	1.01	4.5	39	7.4	67	2.8	30.2	32.1	96
14120635	55.37023253	69	Yes	M	Yes	61.75	Yes	No	Yes	Yes	No	No	No	No	No	9	57	2	34	26	8	18	87	96	54	12	97	29.4	10.1	228	17.1	2.99	16.9	1.7	16	7.7	101	71	3.4	22	1.07	1.8	39	7.34	72	2	22	39.4	27
16123839	62.18843789	69	Yes	F	Yes	67.09	Yes	Yes	No	No	Yes	No	No	No	No	5	58	3	38	23	5	11	104	112	52	20	100	38.3	11.9	280	20.7	4.07	8.8	1.9	11	8.2	107	243	4.8	17	1.11	1	32	7.32	81	5.8	52.6	53.3	423
10355745	72.94915329	70	Yes	M	No	18.44	No	No	Yes	No	No	No	No	No	No	7	82	3	69	40	4	30	75	163	89	22	100	35.9	12	145	11.8	3.29	10.1	2.9	15	8.6	107	132	3	23	1.12	1	28	7.51	265	1.1	12.3	31.1	28
10683325	73.742	70	Yes	F	Yes	19.49	No	Yes	No	No	No	No	No	No	Yes	1	45	4	36	36	7	16	105	117	84	13	100	35.3	11.8	249	18.7	3.91	13.7	2.6	14	8	97	245	4.2	30	1.2	1.7	40	7.47	495	1.2	13.5	27.5	31
11005665	72.34018719	70	Yes	F	No	20.56	No	No	No	Yes	Yes	No	No	Yes	No	1	17	3	31	33	8	15	89	125	90	16	95	42.5	13.3	500	19.8	5.21	9.6	2.9	14	10	103	138	3.6	25	1.18	1.5	31	7.51	86	1.2	13.5	33.9	53
11101925	76.69574381	70	Yes	F	Yes	20.81	No	Yes	No	No	No	No	No	Yes	Yes	3	21	3	32	19	11	12	90	117	58	19	97	35.1	11.3	273	15	3.25	13.4	2.8	13	7.9	97	127	4.3	26	1.12	1.1	48	7.32	114	1	11.3	46	47
11187027	62.87857558	70	Yes	F	No	20.97	No	No	Yes	Yes	Yes	Yes	Yes	Yes	No	18	107	3	69	49	9	36	97	120	54	15	100	26.6	7.8	178	14.8	2.9	15.3	2.6	19	9.6	105	189	4.7	25	1.23	6.8	56	7.23	62	1.5	15.7	42.3	164
11400494	89.68133359	70	Yes	M	Yes	21.57	No	No	Yes	No	Yes	Yes	Yes	Yes	No	7	49	2	34	21	9	19	86	131	40	22	97	29.2	10	218	16	2.95	14.4	3.4	29	8.8	100	379	4.7	18	1.08	1	34	7.32	70	1.1	12.2	44.5	18
11609635	70.77653629	70	Yes	F	No	21.99	No	No	No	No	No	No	No	No	No	6	78	3	58	27	5	27	123	108	84	29	98	19.2	6.8	34	14.9	2.26	0.1	2.3	18	7.3	102	345	2.6	18	1.1	4.7	30	7.36	26	1.5	16.3	28.1	31
11772764	88.44203575	70	Yes	M	No	22.41	No	Yes	Yes	No	No	No	No	Yes	No	10	43	2	33	22	8	28	82	123	61	27	97	32	10.4	80	14.4	3.26	10.4	3.5	11	8.3	110	216	4.3	26	1.27	2	61	7.26	99	2	21.4	37.8	1368
12002285	76.81717241	70	Yes	M	No	22.99	No	No	Yes	No	No	No	Yes	Yes	No	9	85	1	57	44	3	32	77	148	94	16	100	40.1	12.9	145	15.9	4.14	8.6	3.3	21	9.4	130	128	4.3	19	1.12	2.7	30	7.4	40	1.1	11.6	21.5	19
12104929	109.6148333	70	Yes	F	Yes	23.05	No	Yes	No	No	No	No	No	No	No	2	37	3	30	26	3	14	67	134	62	17	97	33.4	12.1	192	13.1	3.88	11.3	4.6	16	10.6	90	148	3.2	27	1.3	1.3	38	7.45	81	1.1	12.6	25.3	197
12660318	85.86029433	70	Yes	M	No	24.09	No	No	No	No	No	No	No	No	No	3	49	3	35	33	7	19	93	92	24	12	95	35.2	12.5	115	14.1	3.78	7.7	3.2	12	8.7	109	121	4	24	1.14	2.2	30	7.5	106	1.3	14.5	26.9	23
12953561	73.11404478	70	Yes	M	Yes	24.6	No	No	No	No	No	No	No	No	No	6	71	3	61	39	7	26	94	139	77	25	93	36	12.2	103	13.2	3.85	10.9	3.2	17	7.4	106	151	3.9	22	1.07	2	31	7.43	115	1.3	13.7	30.3	11
13080111	68.96559016	70	Yes	F	Yes	24.78	No	No	Yes	No	No	No	No	No	No	14	144	4	96	50	5	52	155	106	73	20	81	30.1	8.8	212	17.2	3.32	96.1	1.9	26	7.4	102	45	4.7	8	0.89	12.8	29	7.09	184	1.9	20.6	39.2	256
13164041	81.51876238	70	Yes	M	Yes	24.9	No	No	Yes	No	No	Yes	No	No	Yes	10	56	3	34	33	5	28	80	110	88	19	100	49.4	15.5	241	13.3	5.02	18.1	3	12	9.1	105	121	4.1	24	1.33	1.1	41	7.36	63	1.4	14.7	30.4	27
13375776	88.9597075	70	Yes	F	Yes	25.34	No	No	No	Yes	Yes	No	No	Yes	No	5	32	2	25	30	8	9	60	151	58	19	100	33.4	10.5	293	13.1	3.84	13.4	4.2	15	9.1	101	283	4	25	1.16	1.1	46	7.32	49	1.5	16.2	23.8	13
13470018	69.9253913	70	Yes	F	Yes	25.54	No	No	No	No	No	No	No	No	No	5	38	3	43	37	2	16	79	116	52	16	100	39.5	12.9	370	14.6	4.36	11.8	2.2	15	7.5	102	136	5.4	16	1.14	4.5	26	7.39	153	1.6	17.1	48.6	6
13696452	98.84075795	70	Yes	F	Yes	25.94	No	No	Yes	Yes	No	No	No	No	No	14	63	2	58	40	8	35	74	100	48	18	100	23.4	7.3	69	18	2.33	5.2	4.5	21	9.2	103	143	4.1	19	1.37	1.9	38	7.3	72	1.7	18.6	49.9	14
13833897	98.2282398	70	Yes	M	No	26.08	No	Yes	No	No	Yes	No	No	Yes	No	3	46	3	43	29	6	16	99	150	68	21	97	43.2	15	368	12.1	5.04	6	4	17	9.4	104	164	4.1	27	1.3	1.2	40	7.42	95	1.3	14.5	27.7	27
13985157	70.623375	70	Yes	F	No	26.32	No	Yes	Yes	No	No	No	No	No	No	9	91	3	48	40	2	28	105	123	52	20	97	24.2	7.5	382	17	2.53	56	2.1	16	7.1	105	163	3.6	28	1.15	1.2	48	7.35	45	1.6	17.8	29	13
14023270	86.71225	70	Yes	M	Yes	26.44	No	No	Yes	No	No	Yes	Yes	Yes	Yes	1	21	2	29	31	7	19	77	116	67	19	100	27.7	8.3	311	15.4	3.18	7.7	3.1	9	8.7	110	111	4.3	23	1.32	0.5	46	7.28	375	1.8	19.6	56.2	9
14091380	82.83094643	70	Yes	M	Yes	26.54	No	No	Yes	Yes	Yes	Yes	No	Yes	No	7	59	4	47	44	9	26	90	117	82	25	89	37.3	11	256	14.9	3.89	13.8	3.7	18	8.8	110	408	4.8	19	1.23	2.4	37	7.29	62	1.2	13.1	39.8	17
14537549	91.84455372	70	Yes	F	Yes	27.27	No	Yes	No	No	No	No	No	No	No	4	33	0	49	32	6	17	56	132	60	16	100	37	12.4	257	13.1	3.68	8.9	3.9	9	8.4	105	160	3.8	22	1.04	1	39	7.35	208	1.1	11.8	88.8	42
14718662	82.979289	70	Yes	M	Yes	27.62	No	No	No	No	Yes	No	No	No	No	6	38	3	49	31	6	15	100	155	77	17	98	36.7	12.5	46	14.7	4.36	21.9	4	18	9	102	240	4.4	28	1.16	2.4	45	7.38	39	1.2	14.3	48.4	85
14978206	68.44626984	70	Yes	F	No	28.04	No	No	Yes	No	Yes	Yes	No	No	No	9	107	4	74	46	5	33	121	100	48	19	98	35.5	10.8	273	14.6	4.21	19.8	2	12	8.5	106	293	4.2	24	1.07	1.4	41	7.35	77	1.5	16.8	33.2	32
15036143	96.197	70	Yes	M	No	28.13	No	Yes	Yes	No	No	Yes	No	Yes	No	6	37	1	34	23	7	17	71	104	76	16	99	46.7	15.9	274	18.1	5.2	8.8	3.8	21	9.2	85	114	4.5	35	1.18	3	48	7.46	39	1.7	18.5	27.4	386
15267867	75.85	70	Yes	F	No	28.4	No	No	Yes	Yes	No	No	No	No	No	6	82	4	51	40	5	24	62	109	64	18	99	23	7.8	101	16.3	2.51	15.4	2.5	18	7.2	112	356	3.3	12	1.07	1	19	7.38	146	1.3	14.9	42.1	15
15415643	68.20969531	70	Yes	M	Yes	28.71	No	Yes	No	No	No	No	No	No	No	7	67	2	46	38	6	26	68	157	54	13	100	28.8	9.7	125	13.6	3.25	11.1	2.3	11	8.9	111	133	4.2	26	1.6	3.5	29	7.54	520	1.5	16.2	35.4	25
15519663	98.6246281	70	Yes	M	Yes	28.97	No	Yes	No	No	No	No	No	No	No	5	35	2	31	32	6	13	60	127	94	20	100	34.6	11	170	13.4	3.65	9.7	4.5	15	9.1	103	195	3.6	24	1.09	1.3	33	7.46	132	1.7	18.7	50.9	19
16216458	86.08452174	70	Yes	F	Yes	30.11	Yes	Yes	No	No	No	No	No	No	No	3	47	3	33	36	2	13	120	157	91	15	100	31.4	10.8	236	13.2	3.71	18.6	3.2	9	9.1	113	137	4.3	21	1.19	1.9	37	7.34	138	1.2	13.3	31.9	18
16430935	89.08364158	70	Yes	F	Yes	30.61	Yes	No	Yes	Yes	No	No	No	Yes	No	10	34	3	46	33	7	16	82	93	45	12	98	25.3	8.5	180	14.3	2.69	17.9	4	11	9.1	114	156	3.5	27	1.54	2.9	42	7.4	335	1.7	18.5	46.3	8
16772566	94.112	70	Yes	M	Yes	31.35	Yes	Yes	No	No	Yes	No	No	Yes	No	4	37	2	32	21	7	15	72	110	78	21	99	40.3	13.9	192	12.5	4.32	13.2	3.8	16	9.5	102	261	3.9	23	1.2	1.7	38	7.37	158	1	11.2	31	20
16790266	80.65199057	70	Yes	M	Yes	31.41	Yes	No	No	Yes	No	No	No	No	No	11	88	2	48	31	8	26	60	84	49	18	97	23.9	8.4	105	18.6	2.37	8.6	2.9	14	7.7	96	110	4.1	27	1.1	1.5	43	7.39	44	3.9	43.5	150	25
17172316	95.41196734	70	Yes	F	No	32.42	Yes	Yes	No	No	No	No	No	No	No	2	42	3	36	35	4	12	88	122	56	13	100	32.8	11.7	203	14	3.83	11.8	4.2	20	11	101	159	3.1	25	0.77	3.3	30	7.52	214	1.5	16.5	22.1	25
17246790	87.47610448	70	Yes	F	Yes	32.65	Yes	Yes	Yes	No	No	No	No	No	Yes	4	35	4	42	33	4	21	65	170	108	14	100	40.1	13.2	254	13.7	4.2	15.7	3.3	11	7.3	118	137	3.2	19	1.02	2.2	57	7.1	189	1.1	12.7	28.3	58
17615891	85.10437738	70	Yes	M	Yes	33.64	Yes	No	Yes	Yes	No	No	No	No	Yes	4	38	3	35	26	7	13	88	111	60	23	95	39.2	12.6	106	14	4.52	8.8	3.5	14	8	101	138	4.4	22	1.06	1.2	34	7.4	80	1.2	14.2	29.5	17
17692815	88.71476786	70	Yes	F	Yes	33.84	Yes	No	Yes	Yes	No	Yes	No	No	Yes	4	58	0	35	20	6	26	75	175	79	19	94	30.3	8.9	301	15.1	3	13.7	3.3	11	8.8	108	79	6.3	20	1.15	0.5	63	7.14	56	1.3	13.8	74.5	34
17729814	94.54454302	70	Yes	M	Yes	33.96	Yes	Yes	No	No	Yes	No	No	No	No	2	41	3	32	30	4	11	52	153	52	15	95	45.7	14	308	15.2	5.24	16.7	4.3	16	9.5	101	221	3.5	27	1.19	1.3	43	7.39	236	1	11.3	26.3	21
17768864	77.3055479	70	Yes	M	Yes	34.05	Yes	Yes	Yes	No	No	No	No	No	No	9	94	3	72	51	4	25	75	101	70	20	97	42.4	14	193	13.1	4.64	26.8	2.8	20	7.3	108	160	5.2	19	1.1	3.9	38	7.29	58	1.5	16	37.4	238
17988662	91.42006757	70	Yes	F	Yes	35.03	Yes	Yes	No	No	No	No	No	No	No	8	34	2	43	38	3	21	60	160	77	0	100	37.1	12.4	221	15.5	4.08	8.3	3.5	12	8.7	106	90	3.5	25	1.12	0.9	33	7.48	60	1.1	13.3	24.7	13
18016258	71.88078409	70	Yes	F	Yes	35.28	Yes	Yes	No	No	No	No	No	Yes	No	8	56	3	34	29	4	15	106	102	55	25	94	22.8	7.8	148	20.8	2.48	6.7	2.7	15	8.8	102	103	4.1	19	1.15	2.8	27	7.44	102	1.8	19.4	32.2	32
18098009	87.96790826	70	Yes	F	No	35.72	Yes	Yes	No	No	Yes	No	No	Yes	No	4	44	3	52	44	6	20	97	128	74	16	97	36.3	11.4	174	14.6	3.77	9.3	3.3	14	8.7	108	526	2.8	25	1.22	1.9	36	7.44	207	1.3	14.5	35.3	181
18119596	73.71700735	70	Yes	M	Yes	35.78	Yes	Yes	Yes	No	No	No	No	No	No	10	82	3	63	37	8	24	119	105	44	16	100	31.5	10	146	14.3	3.44	11.8	2.2	25	7.1	109	87	4.8	16	0.97	8.2	27	7.35	64	2.2	22.9	30.6	18
18322555	85.49175109	70	Yes	F	No	36.53	Yes	No	Yes	No	No	Yes	Yes	Yes	Yes	8	35	3	26	31	6	18	83	159	90	13	98	36.4	11.5	206	17.6	3.72	14.6	3.1	12	7	107	183	4.4	24	1.05	1.9	53	7.24	44	1.2	13.2	26.1	50
18932912	77.88119068	70	Yes	F	Yes	39.04	Yes	No	Yes	Yes	Yes	Yes	No	Yes	No	4	49	1	39	22	8	24	76	146	62	16	97	28.2	9	191	13.4	3.42	4.7	3.4	19	8.6	78	412	3.7	20	1.06	2	27	7.42	65	1.1	11.9	28.1	26
19186330	90.24235186	70	Yes	M	Yes	40.2	Yes	Yes	Yes	No	No	No	No	No	No	5	39	2	32	22	3	14	79	126	101	20	96	26.9	8.3	265	16.1	2.81	17.7	3.5	13	9.1	112	88	3.8	33	1.07	1.2	45	7.46	35	1.5	16.3	30.4	12
19210754	66.38231553	70	Yes	F	Yes	40.3	Yes	Yes	Yes	No	No	No	No	No	No	6	61	3	67	36	6	26	108	120	70	34	97	36	11.2	76	13.4	3.72	5.5	2.3	27	8.7	99	69	4.6	21	1.2	11.6	35	7.36	43	1.5	16.2	25.1	135
19533878	83.48855851	70	Yes	M	No	43.25	Yes	No	Yes	No	Yes	Yes	No	No	No	3	39	2	32	38	5	17	73	145	107	18	98	49.9	16.4	256	14.1	5.82	15.1	3.2	17	8.5	104	109	4.6	26	1.11	1.3	41	7.4	83	1.2	13.2	25.4	64
19757659	88.30503954	70	Yes	F	Yes	46.45	Yes	No	No	No	Yes	Yes	No	Yes	No	4	60	4	26	25	8	10	75	123	62	20	98	41.2	13.9	283	13.2	4.68	16.1	3.7	22	8	101	278	3.5	19	1.05	2	33	7.34	118	1.1	11.9	30.5	104
14866589	69.33960563	70	Yes	M	Yes	62.19	Yes	Yes	Yes	No	Yes	No	No	No	No	15	60	1	42	36	3	25	85	91	46	14	99	24.9	8.7	94	16.3	2.84	13.5	2.3	21	7.9	91	169	4	30	1.03	1.8	42	7.45	85	1	10.8	28.5	362
10160202	86.6133465	71	Yes	F	No	17.2	No	No	No	No	No	Yes	No	Yes	No	11	51	2	33	48	5	24	106	113	78	24	99	33.9	10.7	309	16.5	3.52	7.4	3.3	17	8.7	97	110	3.6	29	1.06	1.9	39	7.46	46	1.1	11.9	30.3	26
10176458	69.83323693	71	Yes	F	Yes	17.44	No	Yes	Yes	No	No	No	No	No	No	9	40	2	51	42	7	18	78	136	80	13	99	29.1	10.1	50	13.9	3.28	7.5	2.6	19	10.7	109	166	3.2	25	1.14	2.8	54	7.26	384	1.5	15.7	50.3	21
10186925	60.23867925	71	Yes	M	Yes	17.55	No	No	Yes	Yes	No	No	Yes	Yes	No	7	48	2	46	30	7	26	77	127	76	14	97	26.8	8.2	217	18.6	2.51	19.2	2.5	23	8.4	101	96	6	22	1.09	3.2	40	7.32	18	1.3	14.7	53.2	1299
10207727	72.02195946	71	Yes	F	Yes	17.73	No	No	Yes	No	No	Yes	No	Yes	No	8	52	3	60	29	7	23	68	61	27	14	100	29.8	10.5	182	17.6	3.35	14.8	2.5	14	7.1	120	112	3.2	16	1.02	0.9	35	7.26	267	1.5	17	72.3	9
10440642	71.61343801	71	Yes	F	No	18.77	No	No	Yes	No	No	No	No	No	Yes	6	72	4	50	31	10	24	104	94	71	17	95	44.6	14.2	202	15.7	4.97	21.8	2.3	15	7.9	99	215	4.7	29	1.09	1.8	59	7.28	37	1.4	14.9	150	33
10600393	70.52486124	71	Yes	F	Yes	19.14	No	No	Yes	Yes	No	Yes	No	Yes	No	13	108	4	77	46	7	27	119	140	54	22	100	30.6	9.6	175	17.7	3.46	9	2.1	24	8.4	114	91	4.8	17	1.21	3.5	28	7.38	326	1.3	13.7	26.4	31
10853450	64.534395	71	Yes	F	No	20.31	No	Yes	Yes	No	Yes	Yes	No	No	No	4	48	1	34	22	8	22	75	99	48	9	100	21.9	6.9	91	15.5	2.5	4.1	2.6	15	9	106	227	4.8	22	1.23	1.1	34	7.41	133	3	32.4	37.7	17
11068569	57.83051327	71	Yes	M	Yes	20.74	No	Yes	Yes	No	No	No	No	No	Yes	6	52	2	45	39	5	18	113	108	82	14	95	39.6	12.8	207	15.5	4.25	15.2	2.1	11	8.5	108	118	4	20	1.15	2.8	37	7.35	86	1.6	17.6	28.6	9
11412772	64.40443514	71	Yes	F	Yes	21.61	No	Yes	Yes	No	No	No	No	No	No	3	60	4	59	37	10	26	65	73	48	8	100	42.6	13.6	352	13.1	4.97	23.4	2.8	8	6.6	115	147	3.5	19	1.07	2.2	31	7.39	223	1.5	16.6	52.4	67
11577197	70.61866667	71	Yes	M	No	21.9	No	No	No	No	No	No	No	No	No	5	38	2	34	30	7	24	65	99	52	14	100	23.1	7.2	169	29.3	2.9	5	2.3	9	6.9	108	105	4.7	21	1.02	1.8	30	7.45	228	1.2	13.2	34.3	36
11609660	73.49073196	71	Yes	F	No	22	No	Yes	Yes	No	No	No	No	No	No	4	31	1	38	37	4	7	105	128	89	20	100	37.9	12.2	124	15.9	3.45	6.6	2.2	14	8.3	101	91	4.6	21	1.1	1.7	34	7.37	123	1.1	11.4	27	15
11748036	79.71097137	71	Yes	F	Yes	22.32	No	No	No	No	Yes	Yes	No	Yes	Yes	11	55	2	37	43	9	19	112	70	44	19	91	33.3	10.1	212	15	3.34	8.3	2.7	13	7.4	97	246	4.5	31	1.04	2.4	59	7.31	35	8.8	92.1	58.4	30
12287332	79.99265969	71	Yes	F	No	23.41	No	No	No	No	No	No	No	No	No	4	72	4	63	43	9	31	102	125	56	24	99	34	11.2	294	14.5	3.68	16.8	2.7	16	7.7	105	114	3	23	1.11	1.1	30	7.48	86	1.1	12.2	27.4	17
12435599	92.65101344	71	Yes	M	No	23.65	No	No	No	No	Yes	Yes	No	Yes	No	8	41	4	47	30	8	23	81	151	93	13	80	26	8.2	226	15.6	3.35	11.5	3.7	24	9.2	96	105	4.3	25	1.21	1.6	45	7.34	109	3	33.3	46.3	30
12482083	64.27167832	71	Yes	F	Yes	23.77	No	No	Yes	Yes	Yes	Yes	Yes	Yes	No	6	55	2	56	37	11	17	85	94	65	24	100	38.5	11.9	342	13.1	4.11	23.9	2.5	20	8.2	104	351	3.8	14	1.13	7.7	47	7.12	46	1.9	20.3	150	715
12819839	80.80722951	71	Yes	M	No	24.36	No	No	Yes	Yes	Yes	Yes	Yes	Yes	Yes	11	62	2	48	40	13	30	123	128	74	17	94	32	9.8	109	19.8	3.62	8	3.4	23	8.2	95	319	4.6	25	1.02	1.6	52	7.27	50	1.2	12.9	30.9	22
12859052	81.71171404	71	Yes	F	Yes	24.45	No	No	No	Yes	No	No	No	No	No	4	39	3	62	37	11	17	115	140	54	22	89	37	12.7	300	12.4	4.02	10.7	2.8	17	8.6	104	132	5.1	25	1.12	1.9	49	7.3	76	1	11.1	22.7	41
13342866	75.89069841	71	Yes	M	No	25.25	No	No	Yes	Yes	No	Yes	No	Yes	Yes	7	39	1	47	32	7	28	50	103	76	13	99	25.8	7.5	203	16.2	2.58	4.4	2.7	14	7.8	101	269	3.3	28	1.09	5.8	64	7.27	37	1	10.9	42	132
13496926	76.45221429	71	Yes	M	Yes	25.62	No	No	Yes	Yes	Yes	No	No	No	No	4	57	1	36	24	7	19	72	187	105	16	100	31.6	11.3	207	14.6	3.85	11.9	2.7	17	9	112	135	4.8	22	1.19	0.6	39	7.35	224	1.2	13.9	24.7	31
13721883	97.25659016	71	Yes	M	Yes	25.96	No	No	Yes	Yes	No	Yes	No	Yes	No	6	78	3	54	48	7	27	132	107	86	27	99	38.5	13	177	13.3	3.92	9.5	3.8	13	8.8	108	112	4.8	18	1.05	3	46	7.21	100	2.3	25.2	31	22
13933900	81.71293478	71	Yes	M	Yes	26.16	No	No	Yes	Yes	No	Yes	No	Yes	No	6	41	2	34	17	6	17	73	114	67	11	89	33.7	11	170	18.2	3.36	11.3	3.5	16	11.1	99	116	4.2	27	1.12	1.1	34	7.46	31	1.4	15.6	121.1	11
13939579	87.80747611	71	Yes	F	Yes	26.23	No	No	Yes	Yes	Yes	No	No	No	No	17	91	2	76	45	10	42	78	177	62	21	95	22.8	7.3	60	15.9	2.65	2.9	3.1	17	8.7	112	154	4.4	11	1.32	1.3	23	7.25	61	1.4	15.4	33.5	10
13996914	95.18901838	71	Yes	F	Yes	26.35	No	No	No	No	Yes	Yes	No	No	No	9	49	4	48	40	8	18	96	173	113	17	99	33.7	11	327	15.4	3.41	18	3.6	20	8.4	98	266	3.8	23	1.08	1.8	36	7.39	160	1.7	18.3	47.1	18
14511066	66.83145313	71	Yes	F	No	27.21	No	No	Yes	No	No	No	No	No	No	12	39	3	50	39	7	18	89	91	65	16	99	25.1	8.5	31	19.3	2.61	4.3	2.8	16	8.2	107	82	4.1	20	1.06	3.7	33	7.37	104	3.2	35.4	64.6	32
14538806	76.44038004	71	Yes	M	Yes	27.27	No	No	No	No	Yes	Yes	No	Yes	No	2	44	3	36	39	9	18	113	108	55	36	95	32.2	10.6	195	16.2	3.33	14	2.7	15	8.7	97	100	4.6	30	1.18	2.5	36	7.52	233	2.4	26	39.2	21
14753037	97.59807692	71	Yes	F	No	27.68	No	No	Yes	Yes	Yes	Yes	No	No	Yes	9	71	3	46	37	11	26	101	109	51	28	98	22.8	6.7	74	23.3	2.78	11.7	4.2	20	8.5	87	261	5.1	30	1.11	1.1	54	7.33	35	1.4	15.8	49.7	6
14988282	69.40275306	71	Yes	M	Yes	28.04	No	No	Yes	No	Yes	Yes	No	Yes	No	6	67	1	38	27	10	24	50	112	59	15	100	27.9	8.4	255	17.7	3.1	5.3	2.6	14	8.5	98	262	4	36	1.07	3.2	51	7.44	23	2.9	31.3	35.5	37
15510911	67.24893305	71	Yes	M	Yes	28.93	No	No	Yes	Yes	Yes	No	No	No	No	13	98	4	82	48	7	38	59	112	59	23	95	29.5	9.9	251	14.4	3.17	24	2	27	8.2	94	233	5	14	1.12	1.1	34	7.21	87	1.3	14.8	29.7	42
15830164	66.40398542	71	Yes	M	Yes	29.48	No	No	Yes	No	No	No	No	No	No	6	64	3	37	33	6	18	109	106	66	26	100	30.7	10.3	127	17.3	2.99	14.3	2.1	17	7.3	101	200	5.7	23	0.99	2.4	42	7.33	160	1.9	20.4	32.2	34
15869567	76.00542857	71	Yes	M	Yes	29.64	No	Yes	Yes	No	No	Yes	No	No	No	5	45	2	33	34	4	16	143	106	80	27	97	43.9	14	157	15	4.29	9.2	2.7	15	8.5	101	103	4.3	19	1.1	1.7	22	7.49	138	1.7	18.8	150	86
15942634	82.80559375	71	Yes	F	Yes	29.69	No	Yes	Yes	No	No	Yes	No	No	No	10	55	3	32	34	8	17	78	138	119	25	100	31.3	10	416	16.8	3.14	12.4	2.8	19	9.1	94	203	4.5	23	1.08	2.4	47	7.28	31	7	73.6	35.8	47
16033463	95.46066346	71	Yes	M	No	29.83	No	No	Yes	Yes	Yes	Yes	No	No	No	5	31	2	38	27	12	19	77	138	73	22	100	40.9	13.2	139	16.1	5	12.1	3.9	11	8.2	106	188	3.9	22	1.08	1.2	45	7.3	125	1.1	12	26.6	18
16092707	61.30552907	71	Yes	F	No	29.97	No	Yes	No	No	No	No	No	No	Yes	8	56	3	51	37	4	24	115	106	59	15	92	43.8	16	232	13.1	4.75	3.7	2.2	11	7.5	87	111	6.6	29	0.95	1.4	67	7.22	40	5.6	55.7	150	505
16225551	77.12517757	71	Yes	F	No	30.11	Yes	Yes	No	No	Yes	No	No	No	No	1	41	4	45	37	4	17	108	132	61	20	100	29.9	8.6	358	19.1	3.76	12.8	2.9	10	9.4	117	128	3.9	22	1.29	2.7	36	7.4	171	1	10.6	21.7	13
16302564	66.36748148	71	Yes	M	No	30.3	Yes	No	Yes	Yes	No	No	No	No	No	9	73	2	47	39	9	23	160	135	62	20	100	45.1	14.8	104	14.3	4.95	2.9	2.4	11	8.1	111	138	3.6	16	1.2	6.5	38	7.24	176	2.7	29.6	42.7	6
16930197	76.13899296	71	Yes	F	No	31.8	Yes	No	Yes	No	No	Yes	No	No	No	5	35	2	40	29	4	17	93	106	60	22	100	27.5	9	282	13.3	3.38	11.5	2.4	15	8.8	105	116	4.9	25	1.22	1.8	41	7.38	448	1.3	14.6	26	27
17154687	68.61991011	71	Yes	F	Yes	32.3	Yes	No	Yes	No	Yes	Yes	No	Yes	No	6	65	4	57	45	7	26	118	116	83	19	100	33.4	10.5	305	21.6	3.47	21.1	2.7	21	9.5	109	168	4.5	22	1.2	2.3	27	7.5	117	1.3	14.4	34.6	47
17173309	81.24225451	71	Yes	M	No	32.42	Yes	Yes	Yes	No	Yes	No	No	No	No	4	56	4	36	35	5	18	142	141	82	29	98	43.1	13.9	156	12.6	4.8	20.6	3.7	21	10.3	98	239	5.7	26	1.3	2.1	40	7.41	30	1.5	15.9	32.9	26
17551799	63.97218702	71	Yes	M	Yes	33.48	Yes	Yes	No	No	No	No	No	Yes	No	9	65	4	58	47	5	31	110	94	55	21	90	25.9	8.3	170	19	2.5	18.8	1.6	13	7.9	113	133	3.1	29	1.12	3.3	39	7.46	43	1.9	20.5	31.1	10
17574719	75.61487226	71	Yes	F	No	33.5	Yes	Yes	Yes	No	Yes	No	No	No	No	7	53	3	46	32	4	25	82	169	127	20	100	38.6	12.3	155	15	4.48	37	2.5	9	8.1	110	307	4.2	19	1.17	2.4	34	7.37	153	1.3	13.9	28.3	21
17792276	89.04966932	71	Yes	F	Yes	34.12	Yes	No	Yes	No	Yes	Yes	No	Yes	Yes	4	64	2	34	23	8	18	109	95	48	18	94	30.4	9	176	21.3	3.89	18	3.2	10	7.8	84	313	4.6	49	1.01	1.9	78	7.39	68	1.6	17.6	49.8	12
17843033	79.45517347	71	Yes	F	Yes	34.34	Yes	No	Yes	Yes	Yes	Yes	Yes	Yes	No	4	41	4	38	34	10	19	94	112	48	14	96	26.4	8.3	186	14.5	2.86	21.3	3.1	12	8	108	123	4.2	28	1.07	2.6	52	7.35	316	1.8	19.8	27.9	16
17903930	59.65941262	71	Yes	F	Yes	34.63	Yes	Yes	No	No	No	Yes	No	No	No	3	49	3	35	28	5	17	107	111	54	18	98	18.2	6	227	17.6	2.08	23.9	2.1	16	8.8	108	164	3.2	24	1.18	3.4	37	7.41	137	1.8	19.6	38.9	24
18102151	101.0077823	71	Yes	M	No	35.73	Yes	Yes	Yes	No	Yes	Yes	No	No	Yes	8	56	2	58	41	9	30	88	138	63	15	96	33.2	10.4	224	14.3	3.41	5.3	4	17	9.1	98	398	6.1	35	1.13	1	74	7.27	101	1.1	11.5	32.9	36
18187258	84.76813763	71	Yes	F	No	35.99	Yes	No	Yes	Yes	Yes	Yes	Yes	Yes	No	4	88	3	70	42	11	35	81	138	66	28	98	32.4	10	173	18.2	4.37	17.2	3.3	20	8.6	96	287	5.2	13	1.17	5	23	7.38	288	1.7	18.6	33.5	87
18268331	62.75180279	71	Yes	M	Yes	36.3	Yes	No	Yes	Yes	Yes	Yes	No	Yes	No	6	49	4	42	28	8	18	98	141	73	29	100	25.3	8.3	158	17.5	3	13.9	1.8	15	7.9	108	265	5.1	23	0.92	1.5	43	7.31	65	2.4	24.8	28	28
19650110	81.84998799	71	Yes	M	No	44.64	Yes	Yes	No	No	Yes	No	No	No	No	4	37	4	32	31	5	14	83	107	53	23	98	39.2	12.7	221	13	4.06	11.6	3.4	12	8.1	109	188	4.5	24	1.17	2.2	45	7.32	120	1.3	14.5	25.3	18
19666878	74.04568659	71	Yes	F	No	44.85	Yes	No	Yes	Yes	No	No	No	No	No	7	78	3	52	35	5	26	110	69	40	21	94	26.9	8.1	332	16.2	2.74	14.6	2.9	18	8.3	109	224	4.2	17	1.13	2.3	50	7.16	49	2	22.3	35	27
19764813	70.54066293	71	Yes	F	Yes	46.58	Yes	Yes	Yes	No	Yes	No	No	No	No	2	55	3	34	25	6	15	96	128	52	20	100	27.3	8.5	429	15.9	2.97	9	2.2	7	8.5	96	150	4.4	40	1.13	0.7	72	7.33	105	1.5	17.1	28.7	9
19848478	77.07201435	71	Yes	F	No	47.55	Yes	No	Yes	Yes	No	No	No	No	No	12	72	3	54	43	8	31	79	91	60	15	98	27.6	10.1	150	16.9	3.64	18.7	2.6	22	8.9	106	148	3.9	21	1.28	5.9	41	7.3	46	3.2	35.1	70.4	466
13478814	76.78157692	71	Yes	M	Yes	60.34	Yes	Yes	No	No	Yes	Yes	No	Yes	No	9	70	4	51	43	5	28	103	115	48	27	100	27.9	8.7	247	15.4	3.09	17.9	2.9	15	7.3	101	117	4.8	31	1.11	2.8	59	7.31	259	5.4	47.5	51.3	26
15834254	69.53348864	71	Yes	F	No	66.73	Yes	Yes	Yes	No	Yes	No	No	No	No	7	65	3	47	35	5	17	94	101	48	21	99	38	12.7	258	13.7	4.25	19.3	2.1	23	7.6	98	69	5.4	21	0.94	3.6	33	7.39	31	1.5	16.3	29.6	47
10027602	90.0895	72	Yes	F	Yes	15.37	No	Yes	No	No	No	No	No	Yes	Yes	4	32	2	28	26	4	24	85	137	84	21	83	35.1	11.7	243	14.6	3.93	8.1	4.3	16	10	100	128	4.2	29	1.21	1.2	36	7.5	55	1.1	12	150	24
11040851	67.19123642	72	Yes	M	No	20.64	No	No	No	No	No	No	No	No	No	1	19	1	29	28	3	11	63	153	78	20	98	42.1	14	175	11.9	4.73	6	2.6	15	9.3	97	93	3.9	28	1.13	2.1	42	7.41	83	1.4	14.8	35.2	17
11579432	72.63481636	72	Yes	F	Yes	21.91	No	No	Yes	Yes	No	Yes	No	Yes	No	11	64	3	59	43	7	24	103	123	56	24	99	28.8	9.1	284	17.9	3.15	19.9	2.4	25	5.3	118	153	3.8	11	0.8	1.2	21	7.29	159	1.8	19.4	52.8	27
11703161	68.25260066	72	Yes	M	Yes	22.24	No	No	Yes	Yes	Yes	Yes	Yes	Yes	Yes	3	67	3	43	33	10	28	118	84	53	31	95	25.3	8	466	15.1	2.72	25.8	3	20	8.5	103	209	6.1	9	1.16	6.9	16	7.36	100	1.4	14.9	29.1	30
11888614	72.09113111	72	Yes	F	No	22.68	No	No	No	Yes	Yes	Yes	Yes	Yes	No	10	72	3	47	47	10	24	132	167	110	18	100	34.5	10.3	403	14.3	3.47	20.9	2.5	20	9.7	105	328	4.7	22	1.15	2.1	32	7.43	113	1	10.8	25.6	70
12632061	82.76324645	72	Yes	F	Yes	24.02	No	No	No	No	No	No	No	No	No	2	57	3	53	47	4	17	117	115	58	40	94	46.3	15.8	265	13	5.17	21.8	3	18	10.5	98	175	3.6	23	1.23	3.1	37	7.39	236	1.2	13.5	25.3	27
12740049	81.90699693	72	Yes	F	Yes	24.24	No	Yes	No	No	No	No	No	No	No	1	36	3	38	39	5	13	106	144	113	20	100	35.9	11.9	208	14.2	3.97	14.8	2.9	12	8.3	108	135	3.4	27	1.06	1.2	39	7.43	156	1.1	12.2	22.6	16
12880790	62.45258167	72	Yes	F	Yes	24.5	No	Yes	Yes	No	No	Yes	No	No	Yes	8	75	4	54	50	5	36	113	143	79	28	86	29.7	9.6	380	18.3	3.84	63.8	1.7	11	6.5	99	90	3.6	28	0.88	1	50	7.33	210	2.1	22.6	79.1	8
13207961	63.33861475	72	Yes	F	Yes	25.04	No	Yes	Yes	No	No	Yes	No	No	Yes	4	65	4	55	39	12	15	87	79	40	15	90	30.4	11.2	239	13.2	3.46	20.9	1.7	13	5.6	105	83	4.8	30	0.99	1.2	44	7.42	92	1.5	17.1	61	132
13401524	66.83291347	72	Yes	M	Yes	25.37	No	Yes	Yes	No	Yes	No	No	Yes	Yes	5	31	2	43	34	10	17	118	197	93	25	99	34	11.1	215	13.8	3.53	8.8	2.5	14	7.9	106	116	4.3	29	1.12	1.3	46	7.39	262	1.2	13.1	50	28
13826513	78.25898726	72	Yes	M	Yes	26.06	No	Yes	No	No	Yes	No	Yes	Yes	No	7	45	4	40	35	6	19	80	122	60	14	100	24.4	7.7	115	14.2	2.61	17.9	3.2	9	8.2	114	114	3.6	25	1.16	1.1	37	7.43	450	1.3	14.5	34	17
14627673	81.406	72	Yes	M	Yes	27.46	No	No	No	Yes	Yes	Yes	No	Yes	No	2	54	2	30	43	8	21	70	129	68	13	100	24	7.9	120	16.3	2.59	6.9	2.9	12	8.5	97	72	4.2	46	1.16	0.8	89	7.3	100	2.7	28.9	38.3	5
14689295	71.45666925	72	Yes	M	No	27.55	No	No	Yes	Yes	Yes	Yes	No	Yes	No	9	82	3	63	37	8	35	60	105	74	16	98	41	12.6	234	15.9	4.54	23.2	2.1	27	7.7	99	386	6.5	9	0.93	10.5	25	7.14	211	1.7	18.5	150	196
14726210	79.53052498	72	Yes	F	No	27.65	No	No	Yes	Yes	Yes	No	No	Yes	No	9	24	3	37	30	7	14	87	137	52	9	100	33.8	11.6	82	14.5	4.08	8.6	2.8	14	9.2	117	190	4.4	21	1.25	4.4	34	7.39	341	1.4	16.1	46.5	51
14913310	81.98289761	72	Yes	M	Yes	27.98	No	No	Yes	No	No	Yes	No	No	Yes	10	87	4	60	48	5	28	151	86	63	31	93	36.9	11.9	234	17.3	4.24	8.5	3.2	20	8.6	108	82	5.3	19	1.14	4.3	33	7.36	256	1.3	14.5	23.1	35
15229362	72.06537838	72	Yes	M	Yes	28.36	No	Yes	Yes	No	No	No	No	No	No	7	33	4	40	33	6	13	79	191	113	20	100	31.5	11.2	168	12.7	3.26	9.8	2.8	11	7.2	102	183	4.6	16	0.99	2.7	31	7.34	164	1.3	14.6	27.5	33
15792506	66.891	72	Yes	M	No	29.44	No	No	Yes	No	No	No	No	Yes	Yes	5	72	3	47	38	8	24	102	87	61	18	89	30.4	10	183	15.7	3.28	20.9	2.7	15	9.1	104	124	4.8	22	1.12	3.2	40	7.33	98	1.4	15.2	30.2	13
15997065	63.53844581	72	Yes	M	No	29.76	No	Yes	Yes	No	No	No	No	No	Yes	6	54	3	36	25	5	17	105	120	79	15	95	26.5	7.8	109	17.7	2.78	10.3	2.3	13	8.3	97	96	4.5	30	1.26	1	56	7.32	52	1.3	14.5	28.5	13
16277409	82.50543099	72	Yes	M	No	30.27	Yes	Yes	Yes	No	Yes	No	No	No	No	6	56	3	43	30	6	17	87	102	63	20	99	34.5	11	152	14.7	3.61	14.9	3.1	17	8.4	108	170	3	20	1.08	1.7	44	7.28	205	1.2	12.5	30.1	37
16381668	60.84568332	72	Yes	F	No	30.47	Yes	No	Yes	Yes	Yes	Yes	No	No	Yes	6	93	4	57	59	12	35	82	209	89	19	100	27.6	8.8	268	15.5	3.44	9.2	1.8	15	7.7	111	239	3	23	1.1	1.4	31	7.46	252	1.4	15.6	25.2	21
16398746	82.69246875	72	Yes	F	Yes	30.55	Yes	No	No	No	No	Yes	Yes	Yes	No	11	49	3	56	47	5	28	101	122	78	29	94	25.4	7.9	361	15.7	2.62	18.9	3.3	15	8.5	97	113	2.7	37	1.15	1.3	61	7.38	41	1.5	16.1	27.8	14
16497723	81.01759375	72	Yes	M	No	30.74	Yes	No	Yes	No	No	Yes	No	No	No	3	72	4	44	30	4	36	73	82	69	22	94	26.1	8.6	189	13.8	2.64	17.9	3.1	20	7.4	104	330	3	16	1.07	7.4	41	7.2	150	1.4	15.8	150	389
16571027	77.89105479	72	Yes	M	Yes	30.91	Yes	No	Yes	Yes	Yes	No	No	No	No	6	53	2	38	30	11	18	84	165	67	22	100	26.7	9.8	244	15.2	3.2	17.8	2.6	13	7.9	106	244	4.5	32	1	1	55	7.36	234	1.6	17.4	30.1	34
17069955	73.35244581	72	Yes	M	No	32.12	Yes	No	Yes	No	No	Yes	No	Yes	No	12	94	4	70	46	8	29	71	83	50	20	95	28.7	9.1	314	18	2.98	12.4	2.7	23	7.4	90	144	5.7	18	0.76	1.4	29	7.39	117	4.4	41.3	47	22
17302319	79.78076786	72	Yes	M	Yes	32.85	Yes	No	Yes	No	No	Yes	No	No	Yes	5	55	3	50	37	5	23	108	118	80	25	95	30.8	10.1	220	18.8	2.97	14.9	2.7	18	7.1	106	129	3.6	32	0.98	2	41	7.41	87	3.6	39.7	35.3	23
17292332	82.68025281	72	Yes	M	Yes	32.85	Yes	No	Yes	No	No	Yes	No	No	No	6	75	3	53	41	4	22	128	128	104	34	95	49.2	16.8	254	13.2	5.29	30.2	3	17	9.6	95	102	4.7	19	1.05	1.5	28	7.43	71	1.8	19.6	54.5	26
17369878	70.46765496	72	Yes	F	No	32.99	Yes	No	Yes	No	Yes	Yes	Yes	Yes	No	13	72	4	56	45	8	23	131	80	57	20	95	32.9	10.6	153	16.7	3.72	21.8	2	16	8.3	97	247	3.6	25	1.21	8.8	51	7.28	34	1.9	20.9	70.1	44
17380643	73.57695663	72	Yes	F	Yes	33.06	Yes	No	Yes	Yes	Yes	No	No	Yes	No	5	41	3	39	40	7	15	102	103	53	16	100	26.9	9.1	160	12.8	2.95	16.8	3.4	16	8.4	108	124	3.8	25	1.43	3.9	38	7.41	346	1.2	13.6	23.3	55
17851873	90.50043129	72	Yes	M	No	34.4	Yes	No	Yes	Yes	No	No	No	No	Yes	9	47	2	50	34	9	20	68	113	62	12	98	37.4	11.2	166	15.7	4.11	12.7	3.3	9	8.2	103	124	4.6	30	1.09	3.1	84	7.13	30	1.2	12.6	34	32
17926213	75.62981686	72	Yes	M	Yes	34.7	Yes	Yes	Yes	No	Yes	No	No	Yes	No	5	39	3	31	35	7	15	54	125	60	20	99	31.4	10.3	105	13.7	3.23	6.1	2.7	12	9.3	110	102	4.9	24	1.24	1	37	7.4	277	1.9	20.4	48.2	28
18128560	69.89075	72	Yes	M	Yes	35.82	Yes	No	Yes	Yes	Yes	Yes	No	Yes	Yes	8	55	2	46	30	10	28	56	135	67	6	99	24.6	7.9	319	15.4	2.89	14.9	2.3	13	8	99	103	4.2	22	1.08	0.7	39	7.35	343	1.3	13.7	26.1	50
18196788	76.75182353	72	Yes	M	Yes	36.03	Yes	No	Yes	Yes	Yes	Yes	No	Yes	No	6	44	2	43	29	10	19	83	158	67	16	100	24.1	7.5	181	16.3	2.89	9.6	2.7	21	7.3	101	134	4.7	15	0.98	1.1	37	7.19	233	1.2	12.7	65.5	26
18206930	80.06459703	72	Yes	F	Yes	36.1	Yes	No	No	No	Yes	Yes	No	Yes	No	6	57	3	43	34	11	19	92	161	61	11	97	34.1	10.5	378	15.8	3.67	18.6	2.7	19	7.7	97	148	3.8	24	0.91	1.3	43	7.34	126	1.3	14.3	27.8	2031
18365352	81.31514453	72	Yes	F	Yes	36.7	Yes	Yes	Yes	No	No	No	No	Yes	Yes	5	74	4	51	48	4	18	90	150	71	25	97	25.9	8.2	140	15.3	2.75	12.6	2.8	11	9.1	103	107	4	35	1.15	1.2	48	7.46	77	1.6	17.6	34.8	9
18393189	88.05506431	72	Yes	M	Yes	36.78	Yes	Yes	Yes	No	Yes	No	No	No	No	5	29	4	42	39	9	16	63	120	49	19	95	36	10.5	291	16.7	3.83	18.1	3.4	13	8.3	109	152	4.8	29	1.18	1.1	52	7.33	92	1.3	13.8	29.1	83
18512116	93.95131391	72	Yes	M	Yes	37.24	Yes	No	No	No	No	No	No	No	No	6	37	3	41	47	4	20	95	168	92	20	97	44.5	15.5	149	12.9	4.23	8.7	3.8	15	8.8	104	129	4.1	30	1.09	1.2	56	7.31	116	1.1	12.9	26.3	54
18846875	82.50534783	72	Yes	F	Yes	38.7	Yes	No	Yes	Yes	Yes	Yes	No	Yes	Yes	9	56	4	63	40	10	24	107	103	63	28	98	34.2	11.2	160	15.4	3.75	12.7	3.4	19	9.7	97	116	3.4	23	1.21	0.8	39	7.39	68	1.1	12.2	26.3	17
18998265	71.65126923	72	Yes	F	No	39.42	Yes	Yes	No	No	No	No	No	No	No	8	105	3	55	40	3	23	108	148	66	46	96	32.3	10.8	71	15.8	3.65	34.7	2.2	14	10.1	103	217	3	24	1.36	2.2	34	7.46	73	1.6	17.4	33	36
19084517	83.02201535	72	Yes	F	No	39.77	Yes	No	Yes	Yes	Yes	Yes	No	Yes	Yes	8	62	4	52	46	11	30	110	115	97	25	94	35.2	11.5	148	17.4	4.3	13.5	3.2	16	9.1	94	157	3.8	36	1.13	2.6	56	7.4	68	1.8	19.4	43.1	20
19542699	78.90227108	72	Yes	F	No	43.28	Yes	No	Yes	Yes	No	No	No	No	No	10	71	4	51	46	5	25	94	88	61	18	99	35.1	11.3	204	13.6	3.93	11.9	2.5	17	7.2	118	202	4	14	0.99	4.8	44	7.1	103	1.1	12.3	24.9	40
19929286	84.67293985	72	Yes	F	Yes	49.53	Yes	No	Yes	Yes	Yes	Yes	No	Yes	No	8	50	2	50	27	9	27	67	114	88	18	100	26.9	8.4	194	17.7	2.91	7.9	3.7	20	8.3	109	94	6.5	19	1.16	1.4	40	7.26	120	1.5	17.1	32.7	9
10160622	66.88011903	72	Yes	M	No	53.94	Yes	Yes	Yes	No	No	Yes	No	Yes	Yes	9	38	2	34	30	6	19	70	139	85	22	100	46.3	14.1	157	15.2	5.49	14.2	2.9	13	8	104	161	4.4	30	1.06	2.3	44	7.43	35	1.9	20.6	32.6	545
10741696	85.32549196	73	Yes	M	No	19.88	No	No	Yes	Yes	No	No	No	Yes	Yes	4	29	3	30	30	9	22	90	155	81	28	100	24.9	8.1	215	16.5	3.17	10.2	3.2	19	7.8	101	184	4.2	22	0.98	1.1	42	7.31	41	1.1	11.6	29.4	9
10924020	65.80600546	73	Yes	F	Yes	20.42	No	No	No	No	Yes	No	No	No	No	5	42	3	30	37	6	15	111	151	118	15	99	35.6	12	285	13.2	3.78	12.3	2.5	15	7.6	96	180	3.6	23	1.04	2.2	35	7.42	31	1.1	11.4	26.8	14
11019531	78.6745419	73	Yes	F	No	20.56	No	Yes	Yes	No	No	No	Yes	Yes	No	7	80	3	66	55	6	31	93	92	52	16	97	36.4	11.5	266	13	3.62	25.2	2.8	17	9.3	104	139	5.1	25	1.23	2.7	41	7.4	103	1.2	13.5	28.3	29
11049412	72.756875	73	Yes	F	No	20.66	No	No	No	Yes	Yes	Yes	Yes	Yes	No	9	63	3	63	38	11	26	111	132	113	18	94	43	13.5	319	18.6	4.8	14.8	2.5	21	8.4	92	205	3.3	21	1	2.3	54	7.22	93	1	10.9	68.7	148
11207278	61.33294915	73	Yes	F	No	21.05	No	Yes	Yes	No	Yes	No	No	No	No	14	50	3	51	39	5	23	67	101	80	17	100	44.6	15	69	20.6	5.01	18.3	1.9	19	7.7	116	186	3.6	13	0.97	5.1	28	7.28	49	2	21.3	45.4	44
11700476	81.00828571	73	Yes	F	No	22.22	No	Yes	Yes	No	No	No	No	Yes	No	8	53	4	38	38	4	18	99	124	96	18	97	34.7	12.1	237	13.5	3.74	17.1	3.1	13	8.9	107	100	4.6	25	1.17	0.9	40	7.39	63	1.2	14.2	28.5	29
11728785	73.84584842	73	Yes	F	Yes	22.29	No	No	Yes	No	No	Yes	No	Yes	No	13	57	2	75	39	7	29	123	147	80	22	92	21.4	7.1	97	17.6	1.98	5.8	3	17	7.1	93	112	2.5	22	1	0.7	40	7.32	75	1.2	13.4	32.6	14
11851943	71.09120497	73	Yes	F	Yes	22.6	No	No	No	No	No	No	No	No	No	4	60	3	57	53	10	16	99	103	69	25	97	24.3	8.3	116	16.9	2.68	13.3	2.1	12	6.8	102	98	4.2	19	1.1	1	41	7.45	67	1.3	13.6	26.9	124
12520276	78.02137838	73	Yes	F	Yes	23.8	No	No	Yes	Yes	No	Yes	No	No	No	6	34	2	38	33	6	12	80	131	55	20	90	36.1	11.8	275	13	4.07	12.2	3.2	18	8	105	106	4.1	24	1.17	1	34	7.44	95	1	11.1	32.8	92
12790328	65.41787085	73	Yes	F	Yes	24.32	No	No	Yes	No	No	No	No	No	No	9	82	3	60	43	7	26	103	100	69	32	96	37.7	11.6	32	21.8	3.71	6.3	2.2	19	8.4	101	104	4.5	22	1.1	3.6	35	7.38	55	1.9	20.4	41.8	120
12791185	74.24661644	73	Yes	F	Yes	24.33	No	Yes	No	No	No	No	No	Yes	No	6	43	4	50	39	4	19	71	112	52	8	100	36.5	11.9	221	15.1	4.22	11.4	2.4	18	8.5	109	92	3.4	16	1.12	4.4	50	7.09	272	1.4	15.6	32.8	35
13179083	62.4803913	73	Yes	F	No	24.95	No	Yes	Yes	No	No	Yes	No	Yes	Yes	0	34	3	41	35	7	10	86	130	76	16	100	32.5	10.4	167	13.7	3.44	12	1.7	19	9	101	134	3.1	32	1.11	1.3	43	7.47	209	1	10.5	88.5	84
13232661	64.43516168	73	Yes	M	Yes	25.08	No	Yes	No	No	No	No	No	No	No	6	62	3	50	40	5	20	113	78	59	29	82	22.5	7.3	424	19.7	2.53	27.6	1.9	15	8.6	90	75	4.1	32	1.05	1.4	45	7.45	51	1.4	15.1	31.2	13
13672645	80.4632285	73	Yes	F	No	25.89	No	No	Yes	Yes	Yes	No	No	No	No	4	73	1	42	41	8	25	83	227	122	15	100	32.4	10.5	207	17.5	4.06	5.9	3.3	11	8.6	104	197	3.4	21	1.44	11.9	78	7	74	1.4	15.5	70.6	15
13962231	74.74748225	73	Yes	M	No	26.28	No	Yes	No	No	No	No	No	No	No	6	29	4	44	31	6	20	73	119	71	20	100	37	12.2	180	12.8	3.83	12.6	3.6	19	8.6	107	114	4.2	24	1.13	3.8	49	7.28	23	1.3	13.7	27.1	27
14818953	96.74703067	73	Yes	M	Yes	27.84	No	Yes	No	No	Yes	No	No	Yes	No	5	60	3	47	45	6	19	78	154	61	15	100	36.8	13.4	237	12.6	4.08	11.7	3.8	15	9.5	102	189	4.5	28	1.2	2.9	42	7.41	209	1.3	14.4	26.6	1345
14847429	96.66666667	73	Yes	F	No	27.85	No	Yes	No	No	No	No	No	No	No	4	39	4	25	24	5	21	64	124	58	12	100	23.5	8.3	160	14.1	2.68	8.7	3.9	10	8.8	115	150	3.2	23	1.18	2.5	37	7.39	332	1.3	14.5	50.6	29
15007517	66.25259299	73	Yes	F	No	28.06	No	No	Yes	No	Yes	No	Yes	Yes	No	14	71	3	65	43	5	26	92	100	78	23	94	39.2	12.1	268	14.4	4.25	24.5	2.3	27	7.9	104	120	5.4	12	0.96	6.6	26	7.26	86	2.2	23.4	45	3479
15116481	70.46649765	73	Yes	F	No	28.23	No	Yes	Yes	No	Yes	No	No	No	Yes	8	60	3	49	42	6	28	93	162	81	25	97	25.2	8.8	139	15	2.87	6.8	2.7	14	7.9	92	253	3	16	0.93	1.8	46	7.13	175	1.3	14.5	19.2	11
15149227	54.799724	73	Yes	F	No	28.28	No	Yes	No	No	No	No	No	No	No	10	93	3	58	39	3	23	145	52	29	31	100	28	8.3	478	16.8	2.97	14.7	1.2	17	6.9	109	177	4.6	30	1.04	10.2	82	7.14	197	1.6	17.7	37.7	30
15324792	95.90858501	73	Yes	F	No	28.49	No	No	Yes	No	Yes	No	No	No	No	14	80	4	49	37	5	23	71	95	46	12	99	26.9	8.6	59	18.1	2.38	8.7	3.8	17	7.4	107	101	4	27	0.93	4.7	40	7.35	107	3.9	37.8	64.3	32
15367048	79.39849211	73	Yes	M	No	28.63	No	No	Yes	No	Yes	No	No	No	No	8	47	3	54	40	5	17	64	92	47	18	99	43.4	13.1	202	15.1	4.1	10.5	2.8	20	9.3	120	191	5.6	28	1.15	1.2	46	7.37	93	1.2	13.5	36.3	68
15375637	64.00721757	73	Yes	M	No	28.64	No	No	No	No	Yes	Yes	Yes	Yes	No	7	71	3	42	31	6	22	122	120	79	31	99	23.3	6.8	399	16.6	2.42	17.6	2.5	16	9.2	100	344	4.4	35	1.21	2.9	67	7.31	71	1.4	14.7	150	23
15694968	91.84695367	73	Yes	F	No	29.31	No	Yes	Yes	Yes	No	No	No	No	No	4	40	1	29	36	6	17	76	175	96	33	80	38.8	12.9	395	13	4.42	16.9	3.7	13	8.7	103	110	3.3	22	1.11	0.9	34	7.41	111	1.1	11.9	23.9	27
16042789	70.14772036	73	Yes	F	No	29.84	No	No	Yes	No	Yes	Yes	No	Yes	No	7	73	3	50	25	5	23	56	109	51	23	98	27	9.2	206	22.5	3.08	14.2	2.5	14	7.4	105	105	4.8	18	1.03	4.6	36	7.29	42	1.6	16.9	52.6	21
16618181	79.61850757	73	Yes	F	Yes	31.05	Yes	Yes	No	No	No	No	No	No	No	3	37	2	37	33	5	11	93	117	74	16	95	48.1	15.5	222	13.7	5.06	17.2	3.3	16	9.1	110	245	3.7	20	1.4	1.5	34	7.36	100	1.1	11.8	40.8	18
16759250	71.30002559	73	Yes	F	Yes	31.3	Yes	No	Yes	Yes	Yes	Yes	No	No	No	4	49	1	47	19	9	21	63	130	49	14	99	26.1	8.4	75	20	2.3	11.5	2.4	12	7.8	114	664	5.1	11	1.34	1.3	27	7.18	68	1.2	12.9	82.5	127
16929130	99.3190625	73	Yes	M	No	31.77	Yes	No	Yes	No	Yes	Yes	No	Yes	No	9	49	2	42	36	9	27	80	110	54	14	100	24.8	7.9	125	16.1	2.4	13.7	4.4	17	8.7	109	108	4.3	26	1.05	2.7	47	7.34	415	2.2	23.6	48.1	24
17507149	77.15965789	73	Yes	F	Yes	33.39	Yes	Yes	No	No	Yes	No	No	No	No	3	31	3	23	31	5	9	102	116	87	31	98	30.8	10	240	14.6	3.15	9.4	3.1	13	8	108	242	4	27	1.01	2	47	7.35	47	1.4	15.1	29	14
17529653	84.68305696	73	Yes	M	Yes	33.42	Yes	No	Yes	No	Yes	Yes	No	Yes	No	10	113	4	66	41	11	30	103	95	80	20	99	31.4	10.1	295	14.1	3.47	18.1	2.9	25	7.7	98	146	6	20	1.08	1.1	44	7.25	38	1.6	17.8	36.8	100
17596566	79.57708379	73	Yes	M	Yes	33.59	Yes	No	Yes	Yes	Yes	Yes	Yes	Yes	No	8	52	2	47	33	10	19	88	146	53	13	100	27.4	9	218	14.7	2.84	16	3	16	8.6	107	146	4.4	32	1.35	4.5	47	7.43	384	1.5	16.6	27.8	13
17658384	81.21917012	73	Yes	F	Yes	33.72	Yes	No	Yes	No	Yes	Yes	No	No	Yes	5	40	3	49	22	14	16	95	117	67	18	95	34.5	11.9	199	14.3	3.91	31.7	3.3	17	7.5	94	111	3.2	27	0.95	1.8	35	7.45	98	1.5	16.1	35.7	147
17734934	78.35943796	73	Yes	F	No	33.96	Yes	No	Yes	No	Yes	Yes	Yes	Yes	No	5	50	2	33	46	9	19	81	134	82	16	100	39.3	12.1	267	13.9	4.61	8.7	2.6	17	8.5	99	184	4	23	1.09	0.9	35	7.41	102	1	10.9	26.4	18
17935398	63.00891151	73	Yes	M	Yes	34.74	Yes	Yes	No	No	Yes	No	No	Yes	No	5	32	2	33	27	6	16	79	116	54	14	100	27.1	9.3	220	13.8	3.22	11.8	2.3	11	7.9	105	179	4.5	29	1.24	4	40	7.45	388	1.5	16.6	35.8	188
17932910	68.76915445	73	Yes	M	Yes	34.74	Yes	No	Yes	Yes	Yes	No	No	No	No	2	42	2	40	26	15	22	74	139	69	9	94	28.6	9.9	217	16.4	3.2	28.5	2.6	14	8.4	118	168	4.2	24	1.29	0.7	46	7.31	53	1.2	13.6	24.4	18
18052788	59.97440385	73	Yes	M	No	35.56	Yes	No	Yes	No	No	Yes	No	No	No	12	96	4	61	51	5	43	116	101	49	37	96	32.8	9.9	200	14.7	3.72	25.5	1.3	24	8.3	108	184	4.1	17	1.1	9.9	35	7.27	185	1.3	14.2	23.3	20
18561312	83.61849251	73	Yes	F	Yes	37.45	Yes	No	Yes	No	No	Yes	No	No	No	5	60	2	49	21	11	23	81	94	47	14	97	27	9.4	120	14.2	2.72	6.2	3.9	12	8.3	83	87	4.8	26	1.01	2.6	44	7.36	253	2	21.4	84.6	18
18594698	81.37635551	73	Yes	F	Yes	37.69	Yes	No	Yes	Yes	No	Yes	Yes	Yes	No	8	68	2	36	31	10	24	125	114	74	22	98	24.9	8.1	65	18.6	2.65	4.5	2.8	12	8.2	103	111	4.2	25	0.85	2.7	39	7.42	17	1.7	18.4	29.8	18
19287914	76.08490625	73	Yes	M	Yes	40.81	Yes	No	Yes	Yes	Yes	Yes	No	Yes	No	3	49	4	41	40	11	21	98	156	108	13	99	31.3	9.9	252	14.6	3.55	14	2.9	16	7.9	108	213	5.7	22	1.06	1.6	37	7.37	143	1.1	11.9	29.3	41
19487312	94.18617857	73	Yes	F	Yes	42.83	Yes	No	Yes	No	No	No	No	No	No	16	66	3	48	39	10	28	92	137	75	18	90	24.3	7.7	18	23.9	2.37	10.2	3.9	19	8.4	101	151	4	21	1.2	2.9	49	7.21	102	2.3	24.8	39.9	27
19569420	63.51175	73	Yes	F	Yes	44.04	Yes	No	Yes	Yes	Yes	No	No	No	Yes	7	59	4	54	42	8	29	57	96	55	28	100	28.2	8.4	280	17	3.18	23	2.2	14	7.5	116	130	4.2	16	1.2	3.3	37	7.22	167	1.3	14.2	24.3	9
19700047	86.86319988	73	Yes	F	No	45.55	Yes	Yes	Yes	No	No	Yes	No	Yes	Yes	6	71	3	55	35	8	32	112	123	96	11	94	48.6	14.7	258	13.7	4.51	27.4	3.4	16	9.8	107	206	3.8	18	1.43	2.6	52	7.11	62	1.2	13.6	28.6	20
19716168	92.71888636	73	Yes	F	Yes	45.8	Yes	No	Yes	Yes	Yes	Yes	No	No	No	5	86	3	47	28	8	25	63	82	40	15	97	27	8	221	18.2	2.96	6.8	4.1	10	7.8	92	184	6.3	58	1.15	0.9	91	7.4	126	5.6	51	30.8	13
19783211	82.57984399	73	Yes	F	Yes	46.59	Yes	No	No	Yes	Yes	Yes	No	No	No	6	50	2	39	23	8	21	103	153	61	26	93	31.3	10.6	146	14.7	3	10.5	3.1	18	8.9	89	273	5.1	21	0.97	3	30	7.46	71	1.2	13.2	132.2	27
19834949	82.0834375	73	Yes	M	Yes	47.03	Yes	Yes	No	No	Yes	No	No	No	Yes	3	49	2	35	40	5	22	118	149	77	21	94	29	9.5	166	14.8	2.96	6.7	3.4	18	7.7	102	218	4.9	23	0.95	1.1	36	7.39	38	1.4	14.9	25	15
19982989	74.97358871	73	Yes	F	Yes	52.23	Yes	Yes	Yes	No	No	Yes	No	No	No	6	58	2	50	38	10	24	69	112	83	19	98	27.7	8.3	396	14.5	3.14	16.2	2.5	20	8.1	91	95	5.8	29	1.07	0.9	76	7.16	177	1.2	13.4	58.6	24
15387461	66.91483871	73	Yes	F	Yes	66.6	Yes	Yes	No	No	No	No	No	No	No	1	22	2	32	34	4	13	60	141	63	20	100	38.5	12.2	182	14.6	4.02	9.3	3.1	17	8	107	145	3.6	27	1.15	1.4	49	7.33	201	1.1	12.3	41.7	22
10255799	83.22939335	74	Yes	M	No	17.99	No	No	Yes	Yes	No	No	Yes	Yes	Yes	9	56	2	55	37	11	20	81	104	70	26	100	35.7	11.7	162	21	4.22	5.7	3.4	11	8.1	112	128	4.9	29	1.14	1	50	7.35	142	1.2	13.5	26.8	17
10325086	79.0561968	74	Yes	F	Yes	18.26	No	Yes	No	No	No	No	No	No	Yes	8	46	2	36	20	5	24	87	184	166	18	100	30.7	10	191	17	3.8	34.5	3.1	15	6.4	110	146	4.2	18	1.04	3.3	36	7.3	205	1.8	19.6	69.6	9
10471469	69.12636517	74	Yes	F	No	18.86	No	No	No	No	No	No	No	No	No	5	30	2	31	26	3	11	87	152	87	19	96	32.4	11.2	171	13.1	3.5	10.5	2.9	16	7.2	107	131	3.7	29	1.1	1.8	61	7.28	164	1.3	14.5	30.4	11
11264212	92.61087791	74	Yes	F	Yes	21.14	No	No	No	No	No	No	No	No	No	4	23	3	43	37	9	18	88	124	78	21	100	24.9	7.2	366	15.4	2.66	8	3.7	11	8.1	111	151	3.3	24	1.18	0.8	39	7.35	155	2.1	22	47.8	18
12200502	77.25090133	74	Yes	F	No	23.18	No	No	Yes	Yes	No	Yes	No	Yes	No	5	51	4	50	41	8	34	162	107	67	12	99	19.7	8.2	585	20.5	4.22	22.4	2.7	17	7	101	92	3.3	24	0.84	1.8	42	7.43	64	1.1	13.2	26.1	19
12882700	76.71588836	74	Yes	F	Yes	24.5	No	No	Yes	No	Yes	Yes	Yes	Yes	No	9	85	3	73	41	9	29	88	129	61	17	99	28.2	8.5	335	13.3	2.96	12	3.1	17	8.9	104	391	4.3	23	1.29	3.4	49	7.25	38	1.4	15.3	96.9	15
12943458	98.90702194	74	Yes	M	No	24.58	No	Yes	No	No	No	No	No	No	Yes	7	43	3	41	40	4	18	88	143	73	43	97	47.1	14.7	128	13.8	4.85	25.9	4	15	9.1	101	179	3.7	31	1.32	4.2	87	7.14	43	1.1	11.8	25	16
13201095	89.94342857	74	Yes	F	Yes	25.01	No	No	No	No	Yes	Yes	No	Yes	Yes	8	91	2	70	49	14	29	73	103	86	17	99	37.6	11.5	308	15.9	3.81	10.5	3.3	21	9.6	93	69	6.1	24	1.22	0.9	45	7.32	121	1.3	14.2	20.7	9
13260049	69.75780085	74	Yes	M	No	25.17	No	No	Yes	Yes	Yes	No	No	No	No	13	70	1	61	44	10	27	56	180	71	14	100	36.6	11.6	114	12.8	3.83	16.4	2.7	15	8.2	107	130	3.8	21	1.12	4.3	37	7.35	35	1.7	18.7	32.9	46
13360726	63.93142857	74	Yes	F	No	25.31	No	Yes	No	No	Yes	No	No	No	No	8	66	2	58	45	5	26	79	145	110	20	100	30.8	9.6	146	12.7	3.38	7.4	3	15	8	92	145	4.5	34	1.17	0.5	98	7.12	150	1	11.1	29.9	15
13572100	78.03028571	74	Yes	M	Yes	25.76	No	No	No	No	Yes	No	No	Yes	Yes	8	111	4	74	55	9	28	85	86	43	24	99	28.8	8.4	238	15.6	2.81	11.2	2.9	38	7.5	100	395	5	12	0.93	10.1	41	7.04	65	2.1	22.7	33.3	59
13920430	73.48233773	74	Yes	M	Yes	26.15	No	No	Yes	Yes	Yes	Yes	No	Yes	No	9	60	3	52	32	9	30	90	93	50	18	94	28	8.5	110	21.8	3.51	20.4	2.6	20	8.9	95	63	4	25	1.03	2.6	37	7.42	144	1.7	18.6	38.2	25
14390025	73.33898396	74	Yes	F	No	27.11	No	No	Yes	No	No	No	No	Yes	No	17	105	4	71	56	4	30	120	141	78	17	96	35.2	11.8	66	14.5	3.36	10.2	2.5	12	7	109	124	3.7	23	1.1	1.5	38	7.38	94	1.7	18.9	40.2	111
14629329	88.5974	74	Yes	M	Yes	27.46	No	Yes	Yes	No	No	No	No	No	Yes	5	29	3	29	25	4	11	94	126	70	20	94	37.5	12.4	79	12.9	3.86	11.6	3.2	16	8.7	104	180	4.7	19	1.1	1.4	37	7.33	147	1.1	11.7	40.3	41
14717200	60.04971642	74	Yes	M	Yes	27.62	No	No	Yes	No	Yes	No	No	No	No	4	66	3	51	42	7	31	92	92	56	20	100	29.6	8.6	45	18.3	3.49	44.4	2.2	12	6.8	98	167	4.7	29	1.11	1.7	48	7.37	229	1.5	16.1	32.2	15
14733786	64.68540777	74	Yes	M	No	27.65	No	No	Yes	Yes	Yes	No	No	No	No	11	94	4	55	41	9	30	95	102	51	38	95	33.6	10.9	183	14.6	3.56	6.7	2.6	17	7.8	91	96	8.7	25	0.95	2.5	35	7.46	49	1.2	13.5	24.4	51
15066629	80.22755357	74	Yes	F	No	28.18	No	Yes	No	No	Yes	No	No	No	No	4	23	1	31	25	9	17	65	119	43	9	97	35	11.5	92	15.8	3.82	10.9	2.7	14	7.9	109	104	3.9	22	1.14	1.3	35	7.38	344	1.4	15.7	34.4	16
15211889	83.56289655	74	Yes	M	Yes	28.33	No	Yes	No	No	Yes	No	No	Yes	No	4	46	4	23	31	5	14	81	125	49	23	100	24.1	8.2	394	19.9	2.3	18.4	2.9	14	8	102	215	4.9	22	1.04	2.2	35	7.38	163	1.3	14.9	25.7	36
15467891	80.88726287	74	Yes	F	Yes	28.79	No	No	Yes	Yes	Yes	Yes	Yes	Yes	No	3	54	2	41	27	10	18	71	162	72	76	93	36.7	11.6	236	14.8	3.99	13	3.7	10	9.6	109	177	5.4	21	1.33	1	49	7.27	92	1	11.3	35.8	20
15589673	83.31667557	74	Yes	M	Yes	29.1	No	Yes	Yes	Yes	No	Yes	No	No	No	2	44	2	46	28	7	13	90	132	75	18	96	40	12.7	272	13.3	4.51	9.6	3.3	26	9.4	103	116	4.8	25	1.24	1.1	56	7.23	94	1.1	12.2	29.9	8
15859452	77.75045813	74	Yes	F	Yes	29.62	No	Yes	Yes	No	Yes	No	No	Yes	No	2	55	3	42	33	7	13	96	125	99	21	98	22.6	7.1	186	14.3	2.5	23.9	2.7	16	9.4	99	193	3.9	27	1.04	1.7	30	7.55	281	1.5	16.2	27.4	54
15866669	81.89752961	74	Yes	M	Yes	29.62	No	No	Yes	Yes	No	Yes	Yes	Yes	Yes	8	51	2	53	42	8	34	65	100	45	19	94	20.9	7	240	13.5	2.38	13.7	2.9	17	7.6	104	156	4.6	18	1.02	1.5	40	7.26	95	1.3	14.2	27.4	15
15880253	86.43895313	74	Yes	F	Yes	29.64	No	Yes	No	No	Yes	No	No	No	No	1	25	4	40	32	6	13	65	157	67	16	99	32	10.2	225	13.2	3.49	12.6	3.3	14	8.6	101	253	4.4	24	1.14	0.9	43	7.34	332	1.2	12.9	28.6	20
16352421	90.35043785	74	Yes	M	Yes	30.42	Yes	Yes	No	No	No	No	No	No	No	2	10	2	36	27	4	10	56	98	61	15	99	37.7	13.1	209	13.6	4.22	12.8	3.8	14	8.9	109	99	4.1	25	1.24	0.8	39	7.4	204	1.1	13.2	23.5	27
16411131	76.70183725	74	Yes	M	Yes	30.59	Yes	Yes	Yes	No	No	No	No	No	No	11	57	2	52	36	6	28	79	118	75	12	100	31.1	10.4	153	14.4	3.22	15.1	2.9	15	8.2	106	120	3.9	23	1.1	4.8	31	7.46	477	1.5	16	41.9	260
16523882	103.5167555	74	Yes	M	Yes	30.84	Yes	Yes	Yes	No	No	No	No	No	No	1	42	2	33	37	5	12	59	132	93	14	90	42.4	13.6	209	13.2	4.45	8.7	4.5	12	9.7	113	114	3.7	23	1.42	0.7	41	7.33	143	1.3	13.9	27.2	9
16928119	79.5906587	74	Yes	F	No	31.76	Yes	No	Yes	Yes	Yes	No	No	No	No	6	66	3	56	42	7	20	96	118	81	20	96	39.7	12.9	360	13.2	4.48	5	2.7	16	9.2	98	282	3.9	21	1.25	1.6	30	7.46	73	1	11	37.2	32
17114076	78.01203219	74	Yes	M	No	32.2	Yes	Yes	Yes	No	Yes	No	No	No	No	2	38	3	35	30	5	23	130	158	76	26	95	19.7	6.7	237	16.3	2.41	6.4	2.5	13	7.8	101	118	3.5	24	1.02	0.6	37	7.41	140	2.7	28.4	41.1	11
17123098	98.90639668	74	Yes	F	Yes	32.21	Yes	No	Yes	No	No	Yes	No	No	No	6	80	2	64	29	4	28	61	45	35	20	86	41.4	13	206	13.3	4.21	16.4	4	24	9	98	129	4.8	16	0.95	4.6	40	7.22	38	2.5	27.7	29.8	1134
17714267	81.73204179	74	Yes	M	Yes	33.93	Yes	No	Yes	Yes	Yes	Yes	Yes	Yes	No	8	57	1	47	32	11	32	66	106	57	16	98	24.5	7.5	79	16.9	2.61	6.6	3.2	12	8.5	107	144	3.4	27	1.22	1	40	7.42	72	4.6	50.1	43	14
17839341	71.76201613	74	Yes	M	Yes	34.32	Yes	Yes	Yes	No	Yes	No	No	No	Yes	2	60	2	42	27	7	17	98	127	74	18	99	39.6	13.4	375	13.2	4.29	10.9	2.5	13	8.2	102	173	4.5	47	1.12	1	54	7.53	98	1.1	13.3	26.6	46
18201993	69.67622247	74	Yes	F	No	36.09	Yes	Yes	Yes	No	No	No	No	No	No	3	47	1	53	36	10	18	88	130	50	19	100	32.6	10.4	205	16.8	3.83	11.1	3	14	8.8	106	160	3.6	19	1.22	1.4	35	7.35	166	1.3	14.3	28.7	6
18279807	80.6624581	74	Yes	M	Yes	36.43	Yes	No	Yes	No	Yes	Yes	No	Yes	No	8	62	4	40	43	11	25	99	77	33	24	95	23.1	7.2	120	20.9	2.78	19.8	3	12	9.4	97	201	4.2	28	1.12	3.6	42	7.43	135	1.7	18.2	32.4	27
18926312	72.78830556	74	Yes	M	Yes	39.01	Yes	No	Yes	Yes	No	Yes	No	Yes	Yes	8	72	2	53	40	7	25	105	120	74	19	98	23.6	7.6	105	17	2.25	6.8	2.6	13	8.2	102	149	4.2	28	1.1	0.6	44	7.4	164	1.7	18.6	33.5	53
19107321	74.43339339	74	Yes	F	Yes	39.95	Yes	No	No	No	No	Yes	No	Yes	No	3	44	4	32	39	6	16	101	193	127	17	96	39.8	13.9	269	14.1	4.65	16	2.2	12	9.2	106	161	3.7	25	1.2	1.6	33	7.48	91	1	12.4	27.3	17
19641703	86.32268536	74	Yes	F	Yes	44.63	Yes	No	Yes	Yes	Yes	No	No	No	No	4	56	2	41	37	8	15	140	122	68	27	95	35.5	11.2	460	22	3.2	8.8	3.4	10	7.6	111	138	4.4	23	1.07	1.6	52	7.25	20	1.7	18.5	150	12
19660515	90.49205515	74	Yes	F	No	44.69	Yes	No	Yes	Yes	Yes	Yes	No	No	Yes	4	35	2	47	40	9	22	80	105	48	15	100	31.6	8.7	324	16.1	3.3	10.4	3.3	13	8.7	103	219	4.4	34	1.14	4	92	7.2	26	2.8	31.1	37.8	12
11325169	67.49041099	74	Yes	F	Yes	55.06	Yes	No	No	No	Yes	Yes	No	No	No	7	76	4	57	48	5	29	103	121	60	18	90	30.9	9.7	192	14	3.08	13.8	2.7	11	8.5	100	130	4.2	45	1.14	1	75	7.37	45	1.6	17.4	31.1	19
10183019	68.44084718	75	Yes	F	Yes	17.54	No	No	No	No	No	Yes	No	No	No	8	31	2	37	29	11	14	96	159	61	21	100	24.5	7.5	446	15.3	2.78	6.9	3	16	9	94	95	4.3	28	1.13	1.1	42	7.42	42	1.1	11.7	40.7	10
11441773	77.08002439	75	Yes	F	Yes	21.64	No	No	No	No	No	Yes	No	Yes	Yes	6	66	3	41	37	6	22	68	118	66	16	94	41.9	13.5	155	12.8	4.26	6.3	2.4	15	9.4	106	134	4.3	20	1.16	0.9	37	7.35	263	1.2	12.5	29.1	8
12274432	67.41230021	75	Yes	M	Yes	23.38	No	Yes	Yes	No	No	No	No	No	Yes	10	80	4	77	49	6	42	113	121	59	21	95	37.9	11.4	190	14.6	4.04	216.4	1.9	21	9.1	112	97	5.2	25	1.15	0.8	46	7.33	68	1.2	12.8	35.4	3
12371641	71.61396104	75	Yes	M	Yes	23.56	No	Yes	Yes	No	Yes	No	No	Yes	No	6	57	3	46	29	4	23	83	140	66	28	98	30.4	9.2	164	16.8	3.22	8.1	2.5	18	8.1	122	178	4.6	14	1.1	2.8	24	7.29	31	2.2	23.5	51.6	10
12608402	77.12835209	75	Yes	M	Yes	23.97	No	No	No	No	No	No	No	No	No	8	48	2	39	49	6	14	71	126	47	20	99	32	10.2	96	20.4	3.01	4.4	3.4	12	7.7	97	94	3.6	21	1.09	1.2	31	7.41	67	1.2	14.3	113.2	9
12956624	60.97834559	75	Yes	F	Yes	24.61	No	Yes	Yes	No	Yes	No	No	No	No	2	33	4	42	34	8	19	133	132	73	18	97	29.9	9	380	16.5	3.36	11.9	2	13	7	110	146	5.3	21	0.99	1.5	45	7.26	42	1.5	16.6	29.8	11
13358539	82.31070796	75	Yes	M	Yes	25.26	No	No	Yes	Yes	No	Yes	No	No	Yes	2	34	2	37	23	9	16	52	88	56	16	96	49	15.9	220	13.5	4.7	19.5	3	13	8.8	103	126	3.2	25	1.16	1.1	46	7.33	411	1.2	12.5	27.8	424
13806922	59.69796203	75	Yes	F	Yes	26.03	No	No	No	No	No	Yes	No	Yes	No	4	55	4	52	44	6	27	82	83	45	24	100	30.1	10.2	248	15	3.37	22.9	1.9	13	7.7	108	137	4.1	15	1.08	2.9	25	7.37	283	3.2	33.2	44.9	21
14164281	81.09707692	75	Yes	M	Yes	26.64	No	No	Yes	Yes	Yes	Yes	No	Yes	Yes	4	56	3	52	42	11	25	105	216	109	29	98	40.6	13.3	166	13.9	4.81	9.4	4.1	17	10.1	106	171	5.2	28	1.12	2.5	41	7.42	113	1.1	11.5	36.1	24
14259352	65.09135324	75	Yes	F	No	26.75	No	Yes	Yes	No	Yes	No	No	No	No	3	37	2	30	31	4	10	88	130	79	15	94	29	9.3	316	13.6	3.45	9.2	2.7	10	9.6	103	283	4.5	22	1.17	1.2	37	7.4	45	1.2	12.8	31.1	19
14411691	66.29235294	75	Yes	F	Yes	27.13	No	No	Yes	Yes	No	Yes	No	No	No	7	102	4	66	38	8	30	114	136	57	18	93	21.6	7.6	49	14.6	2.44	0.1	2.5	15	7.4	106	124	3.6	23	0.98	1	30	7.48	88	1.2	13.6	33.7	20
14500118	87.58827907	75	Yes	M	No	27.2	No	No	Yes	No	Yes	Yes	Yes	Yes	No	1	23	1	25	25	9	11	81	154	92	15	100	39.5	12.9	311	15.1	4.21	11.8	3.3	13	9.2	100	214	4.2	34	1.37	1.5	60	7.34	107	1	10.9	31.3	28
14592793	78.1795	75	Yes	M	No	27.36	No	No	Yes	Yes	Yes	No	No	No	No	7	81	3	49	27	7	21	79	122	63	20	97	25.8	8.2	220	15.7	2.73	8	2.8	13	7.4	111	43	4.8	22	0.99	1.4	41	7.31	41	1.1	13.1	38.1	118
14841663	73.08383851	75	Yes	M	Yes	27.84	No	No	Yes	No	No	No	No	No	No	10	53	4	44	45	4	15	71	129	84	18	100	35.4	11.4	189	16.3	3.79	19.7	2.7	14	7.4	114	105	4.1	22	1.08	1.8	42	7.31	48	2.3	25.2	38.3	623
14889011	94.25801338	75	Yes	M	Yes	27.9	No	No	Yes	Yes	No	Yes	No	No	No	5	52	2	47	29	6	25	115	153	105	25	90	35.8	10.7	191	17.6	3.91	5.4	3.6	16	9.3	111	101	4.9	19	1.27	1	48	7.23	50	5.6	61.9	49.3	15
15293615	74.35545902	75	Yes	M	Yes	28.43	No	Yes	Yes	No	No	No	No	Yes	No	7	69	3	56	32	7	24	106	114	53	24	98	30.8	10.3	248	15.1	3.2	17.6	2.2	19	10.3	97	79	4.6	26	1.23	2.4	42	7.39	44	1.3	14.4	150	486
15379156	71.47885714	75	Yes	F	No	28.64	No	Yes	Yes	No	No	No	No	Yes	No	16	102	4	57	47	3	36	96	93	63	32	100	33.4	10.5	123	12.3	3.41	24.5	2.4	24	7.1	106	62	4.9	11	0.64	9.6	44	6.99	118	2.9	31.1	82	4119
15440120	78.79459405	75	Yes	M	No	28.73	No	No	No	No	No	No	No	No	No	4	52	3	35	27	3	17	139	94	55	24	94	31.2	10.4	330	14.6	3.46	18.9	3	15	7.7	103	159	4.9	23	1.09	1.3	43	7.31	107	2.4	27.1	80.3	34
15733369	57.9579844	75	Yes	M	Yes	29.35	No	Yes	Yes	No	No	Yes	No	No	Yes	13	128	3	94	54	6	43	114	77	31	20	73	29.4	10.1	247	14.8	2.88	21.1	1.9	14	6.8	110	141	3.2	24	1.11	3.6	76	7.09	46	11.7	133.9	52.2	136
15831124	76.11919366	75	Yes	F	Yes	29.51	No	No	Yes	No	No	No	No	No	No	10	67	4	60	39	5	31	71	144	63	20	100	38.8	12.3	80	14.2	4.09	13.5	2.6	16	8.6	112	143	4.2	23	1.2	1.5	49	7.25	148	1.6	17.9	54.8	26
16222217	65.09182692	75	Yes	F	Yes	30.11	Yes	Yes	No	No	No	Yes	No	Yes	No	4	42	2	51	38	5	20	62	102	72	14	98	31.6	11	220	12.8	3.48	13.1	2.5	18	7.3	92	148	3.4	23	1.02	1.2	27	7.53	161	1.3	14.1	31.7	26
16203142	81.98052632	75	Yes	M	Yes	30.11	Yes	No	No	Yes	No	Yes	No	No	No	9	78	4	62	43	6	25	72	121	66	19	100	27.8	8.9	407	17.8	3.32	12.9	3	12	9.2	98	114	5	31	1.21	1.9	61	7.3	90	1.8	19.5	28.3	69
16238703	106.2696531	75	Yes	F	No	30.14	Yes	Yes	Yes	No	No	No	No	Yes	Yes	12	76	2	52	37	4	32	88	158	52	20	93	22.8	7.2	52	16.7	2.47	6.3	5	23	9.3	96	180	3	45	1.08	3.2	62	7.48	74	1.4	14.9	26	40
16480700	73.27440726	75	Yes	M	Yes	30.68	Yes	No	No	No	No	Yes	No	No	No	12	73	3	54	39	7	25	75	94	45	16	96	35.6	11.5	165	16.6	3.9	31.7	2.4	16	9.1	105	86	4.3	26	1.22	2.1	42	7.38	90	1.4	15.4	42.5	29
16553546	84.01412977	75	Yes	M	Yes	30.9	Yes	No	Yes	Yes	No	Yes	No	Yes	No	12	63	3	43	37	8	16	75	115	78	18	97	36.6	11.7	215	14.7	4.1	18.7	3.9	14	9.9	101	267	4.5	29	1.35	2.7	61	7.27	33	1.3	14.9	31	174
16622773	79.56477503	75	Yes	M	No	31.05	Yes	No	Yes	Yes	Yes	Yes	No	Yes	No	3	44	3	32	29	9	14	100	118	77	18	100	36.5	11.7	180	17.7	4.21	18	2.8	16	7.9	99	122	4.4	22	1	3.3	28	7.47	106	2.3	24.9	35.2	31
16699745	76.12267568	75	Yes	F	No	31.11	Yes	Yes	Yes	No	Yes	Yes	No	Yes	No	10	81	4	64	53	13	23	93	115	72	25	100	33.1	10.8	333	16.9	3.46	16.4	2.8	12	9	110	46	5.1	21	1.23	1.4	28	7.48	117	1.7	18.1	37.7	212
16723224	64.62659238	75	Yes	F	No	31.22	Yes	Yes	Yes	No	No	Yes	No	No	Yes	4	52	3	56	40	11	14	120	153	96	18	100	25.7	7.9	517	19.6	3.22	18.4	2.1	11	7.8	109	97	4.2	22	1.04	0.8	37	7.36	185	1.5	16.7	27.9	12
16721241	78.0252372	75	Yes	F	Yes	31.22	Yes	Yes	Yes	No	Yes	No	No	No	Yes	5	70	2	71	40	7	29	74	147	72	21	95	23.4	8.1	166	16.5	2.68	7.6	2.7	15	6.2	96	396	3.8	39	1.14	0.7	43	7.55	217	1.5	17	21.7	13
16923929	88.27833388	75	Yes	M	Yes	31.73	Yes	No	Yes	Yes	No	Yes	No	Yes	No	11	61	3	52	37	8	25	68	96	69	11	93	28.4	8.8	110	18.4	3.16	19.1	3.2	12	9.1	106	145	5.5	26	1.32	2.8	42	7.38	294	1.5	16.5	27.8	815
17165493	73.11415234	75	Yes	M	Yes	32.35	Yes	Yes	Yes	No	No	No	No	Yes	No	6	70	4	62	38	4	24	119	96	61	38	100	27.6	9	283	18.5	3.16	12.8	2.2	17	8.8	113	95	5	24	0.91	1.5	32	7.47	172	1.4	15.4	30.2	439
17168675	80.80377273	75	Yes	M	Yes	32.41	Yes	No	Yes	Yes	Yes	Yes	No	Yes	Yes	8	55	2	43	28	9	28	84	93	71	15	99	36.4	12.4	117	16.3	3.84	10.4	3.6	20	9.4	84	165	4.1	31	1.04	1.5	52	7.37	36	4.2	46.9	32.1	51
17592668	73.57347972	75	Yes	M	Yes	33.59	Yes	No	Yes	Yes	No	Yes	No	Yes	No	9	55	2	45	36	8	25	118	91	68	22	94	41.5	13.4	114	13.7	4.29	7.1	3.1	14	8.7	106	135	3.9	31	1.15	1.2	57	7.32	134	0.9	10.1	32.5	49
17782126	81.20115578	75	Yes	M	Yes	34.08	Yes	No	Yes	Yes	Yes	Yes	Yes	Yes	No	9	58	3	68	44	9	30	83	99	54	16	96	26.1	8	131	16.4	2.58	14.5	3	14	9	93	105	5	27	1.18	0.7	46	7.39	138	2.6	29.1	43.5	14
17806475	75.7355	75	Yes	M	Yes	34.19	Yes	Yes	No	No	No	No	No	No	Yes	3	59	2	39	30	6	14	72	127	57	32	95	30.2	10.1	265	17.5	3.18	15.9	3.2	12	8.8	99	95	4.7	34	1.07	0.8	45	7.47	65	1.1	11.5	35.3	25
18258964	87.05023338	75	Yes	M	Yes	36.24	Yes	Yes	Yes	No	Yes	No	Yes	Yes	No	7	56	2	43	35	9	20	79	138	52	23	96	34.6	11.2	113	14.6	3.58	12.9	3.6	13	9.4	107	109	3.7	20	1.37	4.1	30	7.44	71	1.2	13.3	26.2	25
18425923	92.06605859	75	Yes	M	Yes	36.91	Yes	No	Yes	Yes	Yes	Yes	No	Yes	Yes	7	60	0	62	31	9	27	61	95	70	18	92	38.7	11.6	323	18.3	4.2	9	3.6	33	8.7	95	108	5.9	20	1.05	6.6	50	7.18	62	5.9	65.9	36.6	40
18600811	67.63397191	75	Yes	F	Yes	37.73	Yes	No	Yes	No	Yes	Yes	No	No	No	10	87	3	62	57	9	20	112	102	41	16	93	30.8	9.8	184	17.2	3.57	15.6	1.8	12	8	112	116	4.2	22	1.23	1.7	35	7.38	71	1.1	12.7	32.2	34
18733559	76.95058266	75	Yes	M	No	38.28	Yes	Yes	Yes	No	Yes	No	No	Yes	No	7	63	2	47	33	6	30	61	129	62	16	100	38.8	11.8	104	14	3.96	10.8	3.1	13	7.8	111	166	6.7	12	0.8	5.3	44	7.06	304	1.5	16.8	31.1	33
18922684	74.54235075	75	Yes	M	No	38.93	Yes	Yes	Yes	No	No	No	No	No	No	11	97	4	52	44	7	36	88	117	63	32	97	24	8.3	48	16.9	2.65	16.7	2.5	21	7.3	101	149	6.3	23	0.99	5.7	31	7.47	343	1.7	18.4	39.5	44
18985537	85.05188548	75	Yes	F	No	39.33	Yes	No	No	No	Yes	Yes	No	Yes	No	5	36	3	39	43	6	13	92	140	79	26	95	34.6	11.1	241	14.7	4.08	24.8	3.4	11	8	108	149	3	31	1.1	2.3	42	7.47	37	1.3	13.9	25	27
19054240	83.78536555	75	Yes	F	Yes	39.65	Yes	No	Yes	Yes	Yes	Yes	No	Yes	No	10	92	3	61	47	8	32	100	116	65	24	89	30.1	9.6	377	13.2	3.14	20.1	3.1	22	8.3	95	467	4.9	21	1.08	3.2	44	7.27	135	1.3	15.3	150	117
19312736	81.67748438	75	Yes	M	Yes	41.25	Yes	No	Yes	Yes	Yes	Yes	No	Yes	No	10	66	4	61	50	9	32	97	108	61	13	100	25.8	8.1	299	16.6	2.88	9.7	2.9	16	7.2	109	83	4	28	1.02	1.8	41	7.39	164	2.4	24.9	30.4	60
19335488	68.5046685	75	Yes	M	Yes	41.52	Yes	No	Yes	No	No	No	No	No	No	8	78	4	57	42	5	28	97	121	49	33	98	28.5	9.2	396	15.6	3.19	15.3	2.3	21	8.3	115	141	4.8	18	1.14	2.1	35	7.29	47	1.3	15.4	25.1	23
19408026	76.04906098	75	Yes	F	Yes	42.35	Yes	No	Yes	Yes	Yes	No	No	No	No	6	63	2	48	31	9	30	89	123	51	35	98	30.1	10.4	332	15.2	3.27	21.7	2.6	33	6.7	100	99	3.6	10	0.92	1.9	27	7.17	48	1.2	12.8	24.9	12
19441402	87.11407143	75	Yes	F	Yes	42.49	Yes	No	Yes	Yes	No	No	No	No	Yes	7	37	2	47	29	6	22	82	146	63	18	89	30.5	10.1	132	15.5	3.36	13.7	3.2	16	7.8	116	141	4.2	22	1.17	0.7	37	7.37	64	1.8	19.4	27.7	3
19666832	87.1394703	75	Yes	F	Yes	44.81	Yes	Yes	No	No	No	Yes	No	Yes	No	7	31	3	41	20	4	17	71	125	49	18	100	30.9	10	236	17.1	3.44	18.8	3.7	13	8.3	111	149	4.1	27	1.26	2.2	40	7.42	318	1.3	15.4	37.9	6
19843082	76.83435702	75	Yes	F	Yes	47.34	Yes	No	Yes	Yes	Yes	Yes	No	Yes	No	9	69	4	54	42	8	27	94	124	54	15	96	37.6	12.7	248	14.3	4.25	13.1	3.2	19	8.1	93	524	3.6	21	1.06	4	28	7.48	255	1.3	14.8	107.9	20
10418763	80.70671182	76	Yes	M	Yes	18.66	No	Yes	No	No	No	No	No	No	No	9	62	1	42	45	3	20	69	130	82	14	98	40.1	13.3	176	13.1	4.09	6.7	3.8	15	9.4	102	89	3.8	31	1.26	2	50	7.38	49	1.1	12.1	32.8	16
10424199	71.7351875	76	Yes	F	Yes	18.67	No	No	No	No	No	No	No	No	No	5	83	3	64	47	5	26	54	81	43	17	97	35	11.2	219	13.7	3.67	8.4	2.6	14	7.6	109	236	3.7	25	0.97	1.1	47	7.31	226	1.1	12.1	25.9	86
10559377	72.99972881	76	Yes	F	No	19.06	No	No	Yes	Yes	No	Yes	No	Yes	Yes	7	79	2	63	33	7	30	82	147	63	14	100	26.1	7.4	573	18.4	2.85	21.8	2.3	32	8.4	109	171	5	24	1.14	1	50	7.28	29	2	20.9	47.1	28
10564929	78.13389545	76	Yes	F	Yes	19.09	No	No	Yes	Yes	Yes	Yes	No	No	No	11	59	2	55	45	8	19	67	143	106	19	96	32.6	10	251	14.3	3.59	12.9	2.5	12	8.3	105	172	3.7	28	1.05	1	42	7.41	81	1.1	11.9	34.2	8
10651616	72.58216761	76	Yes	M	No	19.33	No	Yes	Yes	No	No	No	No	No	Yes	5	48	2	45	39	5	19	69	119	51	16	100	36	11.8	194	12.7	3.65	14.9	2.5	12	7.4	114	161	3.6	21	1.09	1.8	28	7.46	209	1.5	16.5	46	14
10684286	108.629205	76	Yes	F	Yes	19.52	No	Yes	No	No	No	Yes	No	Yes	No	5	79	4	47	38	6	23	174	139	104	36	100	32	9.6	390	14	2.99	22.9	5	19	5.4	112	241	2.4	12	0.9	5.2	23	7.3	46	1.7	18.6	33.8	17
11226572	91.93448675	76	Yes	F	Yes	21.1	No	Yes	No	No	No	Yes	No	Yes	Yes	1	54	4	27	31	6	20	110	99	48	24	93	35.7	11.4	279	15.9	4	16.3	3.4	12	7.8	109	97	3.7	32	1.09	1.1	38	7.52	50	1.1	13.3	41.3	19
11336664	67.35525	76	Yes	M	Yes	21.36	No	No	Yes	No	No	Yes	No	Yes	Yes	4	55	3	32	30	7	23	86	110	58	20	100	28.4	9.4	521	15.8	2.95	23	1.8	6	7.9	100	124	4.2	36	1.17	0.6	51	7.44	60	1.2	14.3	72.8	33
11403616	68.64538665	76	Yes	F	Yes	21.58	No	Yes	Yes	No	No	No	Yes	Yes	Yes	8	57	2	43	39	6	26	94	139	80	17	100	27.4	8.7	176	17.2	2.86	8.3	2.6	15	8.3	112	84	4.8	28	1.17	0.9	64	7.22	34	1.2	13.1	33.9	11
11570162	84.01298066	76	Yes	F	Yes	21.88	No	No	No	No	No	No	No	No	Yes	5	83	4	49	39	6	27	106	111	95	21	98	34.4	11.5	133	15.7	3.74	16.4	2.9	15	6	115	179	4.3	14	0.76	2.3	43	7.08	355	1.6	17	150	25
11976443	79.82753019	76	Yes	F	Yes	22.91	No	No	Yes	Yes	No	No	No	Yes	Yes	11	59	2	45	45	7	24	154	118	76	18	97	45.4	13.7	258	14.1	4.28	6.1	3.1	11	7.7	112	160	4	23	1.23	1.3	58	7.19	47	1.5	15.9	45.9	199
12030982	75.41994118	76	Yes	F	No	23	No	Yes	Yes	No	Yes	No	No	Yes	No	9	59	2	40	38	8	26	91	186	74	20	100	29.9	10	99	19.7	3.23	7.9	2.8	19	9.5	109	103	4.6	22	1.28	2.3	26	7.52	92	1.8	19.5	45.4	31
12683611	75.94528571	76	Yes	F	Yes	24.16	No	No	No	Yes	No	Yes	Yes	Yes	Yes	10	75	4	45	41	10	25	116	125	58	27	96	35.5	10.6	130	18.1	3.32	9	2.9	21	8.2	97	97	3.5	24	1.02	2.7	40	7.36	45	1.9	20.7	150	54
12707756	87.859	76	Yes	M	Yes	24.2	No	No	No	No	No	No	No	No	No	7	38	4	41	33	10	23	105	120	57	14	93	34	10.9	339	13.4	3.73	9.2	3.1	16	8.2	98	114	4.1	31	1.05	1.7	37	7.47	67	1.4	16	56.8	10
12737042	59.79810849	76	Yes	M	No	24.23	No	No	Yes	Yes	No	Yes	Yes	Yes	Yes	12	116	3	78	48	9	42	74	122	69	20	99	27.6	8.8	240	14.6	2.93	20	1.8	17	7.8	111	199	4.4	30	1.04	1.1	55	7.32	143	1.2	13	29.2	236
12741528	91.57355617	76	Yes	F	No	24.24	No	Yes	No	No	Yes	No	No	No	No	5	53	3	39	35	6	23	111	94	48	18	100	27.3	9.5	43	17.4	3.04	5.2	3.6	16	9.4	95	98	4.2	24	1.22	1.8	39	7.39	183	1	10.4	19	18
12842039	88.25410197	76	Yes	M	No	24.41	No	Yes	No	No	Yes	No	No	No	No	0	27	2	41	33	7	10	74	155	83	10	100	36.3	13.5	223	14	4.12	10.2	3.7	15	7.5	80	125	5	26	1.18	2.2	44	7.37	127	1.2	12.6	32.1	6
13198542	65.59789286	76	Yes	F	No	25	No	Yes	Yes	No	No	No	No	No	Yes	14	100	4	63	43	5	35	92	98	62	28	89	35.8	10.8	139	13.2	3.66	19.7	1.8	20	10.7	105	488	5	13	1.48	9	57	6.94	74	1.5	16.7	60.7	273
13347662	70.1166004	76	Yes	M	Yes	25.25	No	No	Yes	Yes	Yes	Yes	No	No	No	9	63	3	52	42	8	23	112	124	64	31	90	25.2	7.8	339	15	2.55	31.5	2.5	13	10.6	104	207	3.8	25	1.42	4.7	49	7.34	35	1.5	16	32.4	176
13427313	84.6874507	76	Yes	F	No	25.42	No	No	Yes	No	No	Yes	No	Yes	Yes	8	59	2	54	32	8	25	72	97	44	19	100	22.8	7.4	101	17.4	2.46	10.8	3.1	15	9.1	109	83	3.8	18	1.07	1.8	42	7.22	378	1.9	20.7	46.3	10
13763968	95.02232687	76	Yes	M	No	25.98	No	Yes	Yes	No	No	No	No	Yes	No	4	67	2	39	34	5	22	100	136	88	22	95	41	13.1	147	13.5	4.68	11	4	16	9.3	103	140	4.1	21	1.22	3.5	38	7.36	98	1.2	13.2	26.2	26
13814237	84.85497183	76	Yes	M	No	26.05	No	No	Yes	Yes	Yes	Yes	No	Yes	No	11	72	3	50	26	10	24	83	81	57	25	96	42.3	14.1	228	16.7	4.3	7.4	3.2	26	8.2	91	184	6.2	16	0.9	3.5	32	7.3	34	1.4	15.8	59.2	60
13957408	65.81165909	76	Yes	F	Yes	26.27	No	No	Yes	Yes	No	No	No	No	Yes	3	49	3	32	32	6	23	115	113	76	18	88	23.6	7.3	271	16.6	2.34	12.8	2.8	15	9.2	105	71	4.6	28	1.15	0.7	48	7.35	74	1.4	14.6	28.7	15
14113895	84.52666862	76	Yes	F	No	26.57	No	Yes	No	No	Yes	No	No	Yes	No	7	54	3	57	42	8	29	86	119	65	15	95	39.2	13.2	141	13.8	4.19	18.3	3.1	13	8.3	108	161	3.4	23	1.1	1.1	35	7.42	96	1.1	12.3	34.5	296
14208778	94.00444439	76	Yes	M	Yes	26.73	No	Yes	Yes	No	No	No	Yes	Yes	No	6	25	2	30	26	5	21	60	138	109	20	93	40.3	13.3	164	13.2	4.27	7.7	3.8	16	8.6	105	94	3.9	28	1.17	1.6	44	7.4	79	1.2	12.9	57	29
15288559	62.80046646	76	Yes	F	No	28.42	No	Yes	No	No	No	No	No	Yes	No	10	51	2	55	32	4	28	69	118	70	25	99	28.3	9.2	103	17.5	3.19	21	2.6	20	9.4	91	143	4	20	1.23	1.6	41	7.28	53	1.2	13.4	26.5	75
15355221	71.39606012	76	Yes	F	No	28.61	No	No	Yes	Yes	No	Yes	Yes	Yes	No	11	46	4	44	40	8	16	121	84	65	11	95	30.4	10.3	143	15.7	2.61	12.1	3.1	14	7.5	105	194	4.3	20	1.08	1.8	37	7.35	35	1.1	11.6	27.5	13
15529041	75.99171831	76	Yes	M	Yes	28.99	No	Yes	Yes	No	No	No	No	No	No	12	53	3	48	35	3	25	99	143	67	13	98	42.2	13.1	138	13.2	4.46	22.8	2.8	16	8.8	101	164	3.9	27	1.09	3.9	64	7.21	66	1.7	18.8	43.1	29
16249993	87.92817744	76	Yes	F	Yes	30.18	Yes	No	Yes	No	Yes	Yes	Yes	Yes	No	2	55	2	37	22	10	18	122	109	47	23	96	35.8	12	174	12.9	4.32	7	3.3	17	8.9	100	418	4.1	25	1.22	1.1	36	7.43	177	0.9	10.2	21.1	13
16548655	71.40097039	76	Yes	M	Yes	30.86	Yes	No	Yes	Yes	Yes	No	No	Yes	Yes	16	112	4	78	48	9	45	62	121	66	18	96	27.2	8.6	85	17.3	2.89	1.4	2.3	18	7.3	106	395	5.5	13	1.08	1.1	33	7.2	99	1.1	12.5	35.4	69
17159056	63.97412447	76	Yes	M	No	32.32	Yes	No	Yes	No	No	Yes	No	Yes	No	13	99	2	65	39	8	36	44	80	46	14	99	30.6	10	82	15.9	3.48	5.8	2.1	15	7.2	103	86	5.6	21	1.06	1.5	46	7.24	96	1.3	14.4	37.6	12
17255902	78.26072136	76	Yes	M	Yes	32.67	Yes	No	Yes	Yes	Yes	Yes	No	No	Yes	5	57	4	43	28	10	24	105	133	58	24	92	23	7	150	18	2.34	9.4	2.8	17	8	100	266	3.7	33	1.11	1.2	65	7.37	72	2.5	27.2	43.1	424
17396940	95.35616552	76	Yes	F	Yes	33.1	Yes	Yes	No	No	No	Yes	No	No	No	6	31	3	38	37	4	22	102	115	55	12	100	21.9	7.2	213	13.5	2.44	17.1	3.9	13	9.1	106	145	3.5	25	1.31	3.3	28	7.54	478	1.4	15.6	28.4	12
17521563	84.99756701	76	Yes	M	Yes	33.41	Yes	No	Yes	No	Yes	Yes	No	No	Yes	7	46	4	48	40	5	26	88	140	48	16	96	35.1	11.2	156	14.4	3.16	11.7	3.3	18	8.1	104	263	3.6	22	1.06	0.6	37	7.39	91	1.4	15.5	29.7	30
17931263	66.29094468	76	Yes	F	Yes	34.73	Yes	No	No	No	No	Yes	No	Yes	No	5	51	3	31	31	5	23	104	128	71	19	96	29.4	9.8	395	17.6	3.14	10.3	2.5	11	8.1	103	107	3.8	34	1.12	0.9	44	7.49	65	2	21.1	29.7	22
17997399	78.9465944	76	Yes	M	No	35.1	Yes	Yes	Yes	No	No	No	No	Yes	Yes	8	62	2	60	39	6	33	64	140	73	8	93	24.4	7.8	182	17.2	2.67	12.1	2.8	20	7.4	104	163	4.8	18	1.02	1.4	35	7.31	100	1.3	13.7	23.6	20
18632845	87.93004023	76	Yes	F	Yes	37.88	Yes	No	No	Yes	Yes	No	Yes	Yes	No	10	62	2	56	44	9	29	76	160	54	20	100	30.3	10	324	14.1	3.32	15.6	3.2	21	8.7	97	114	3.2	27	1.01	3.9	49	7.33	25	1	10.5	20.3	17
18698844	70.15932458	76	Yes	F	Yes	38	Yes	No	No	No	No	Yes	No	No	No	2	36	2	33	28	4	21	104	128	57	20	98	28.6	9	106	15.4	3.08	4.5	2.7	10	7.8	104	116	4.1	22	1.05	1.7	37	7.39	62	1.5	16	34	21
18711028	74.11678403	76	Yes	F	Yes	38.09	Yes	No	No	Yes	Yes	No	No	No	Yes	7	46	2	47	30	9	20	68	113	68	12	100	32.6	9.9	271	14.7	3.74	6.3	2.6	14	7.9	111	89	4.6	27	1.1	1	46	7.36	34	1.2	13.4	30.3	17
18746935	78.1744	76	Yes	M	No	38.32	Yes	Yes	Yes	No	No	No	Yes	Yes	Yes	7	47	3	40	35	5	20	103	122	83	15	92	37.4	12.8	162	14.5	4.13	12.7	2.5	13	8.2	105	155	4.1	25	1.19	1.7	50	7.29	61	1.1	12.1	22.6	121
19205606	76.35158897	76	Yes	M	Yes	40.23	Yes	No	Yes	No	Yes	No	No	Yes	No	10	74	3	55	39	8	29	97	102	52	26	99	29.2	8.8	479	18.3	3.21	19.5	2.6	23	8.4	98	201	4.7	30	1.1	1.5	51	7.36	47	3.2	31.7	68.3	43
19297319	84.16650356	76	Yes	F	Yes	40.89	Yes	No	Yes	Yes	Yes	No	No	No	No	4	53	4	40	22	7	17	96	86	49	19	92	27.1	8.8	272	19.1	3.11	15	3.1	13	7.9	107	238	4	20	1.12	0.9	32	7.42	74	1.3	13.6	27.8	17
19314374	82.78723913	76	Yes	F	No	41.29	Yes	No	Yes	Yes	Yes	Yes	No	No	Yes	4	49	1	33	20	9	26	57	131	55	17	89	28.7	8.2	350	18.6	3.34	8.1	3.7	15	9.1	92	154	5	40	1.16	1.4	65	7.38	55	1	11	26.4	13
19688213	77.80445512	76	Yes	F	Yes	45.13	Yes	No	Yes	Yes	No	Yes	No	No	No	6	52	3	38	25	7	26	117	90	60	24	89	26.6	7.9	127	18.1	2.56	10.6	2.6	10	8.5	93	106	4.1	43	1.19	1.1	69	7.39	66	2.8	30	45.6	11
19785163	84.09481858	76	Yes	M	Yes	46.71	Yes	No	Yes	Yes	Yes	No	No	Yes	Yes	8	55	3	47	39	8	25	62	133	99	22	97	36.3	10.8	243	14.2	3.81	13.3	3.6	15	9.2	93	130	4.7	43	1.12	1	100	7.22	162	1.4	15.5	26.5	13
19945895	59.02047197	76	Yes	F	No	50.08	Yes	No	No	Yes	Yes	Yes	No	No	No	12	78	1	47	41	9	24	86	164	132	27	94	27.3	8.4	291	16.3	2.88	11.6	2.5	15	8.5	108	192	3.6	34	1.19	1	65	7.31	48	1.2	13.4	30.5	6
10103653	88.78543396	77	Yes	F	Yes	16.77	No	Yes	Yes	No	No	No	No	Yes	No	6	77	3	61	46	6	28	98	152	47	15	72	30.5	10.4	223	15.6	3.29	6.4	3.4	12	8.3	99	109	4.1	23	0.92	0.7	43	7.32	130	1.2	14.3	101.4	17
10189097	73.22975128	77	Yes	M	Yes	17.57	No	No	Yes	Yes	No	No	No	No	Yes	9	110	4	87	54	12	40	123	92	55	36	93	28.9	8.5	284	15.9	3.06	15.7	2.3	12	11.3	108	208	5.5	27	1.2	2.1	47	7.35	62	1.3	13.8	26.6	12
10321569	91.89344279	77	Yes	M	No	18.18	No	No	Yes	Yes	No	No	No	No	No	7	85	3	62	41	6	29	84	95	59	15	100	39.3	12.6	370	13.8	4.22	9.7	3.5	29	10.1	135	106	5.2	22	1.12	4.3	35	7.4	224	1.1	12.3	25.7	11
10677335	84.65069767	77	Yes	F	No	19.48	No	Yes	Yes	No	No	Yes	Yes	Yes	No	8	63	4	51	42	5	23	82	97	64	18	62	40.7	13	228	13	4.49	14.7	3.5	17	7.4	101	463	3.6	19	0.93	3.5	57	7.1	100	1.1	12.5	78.8	362
10726549	78.00134413	77	Yes	F	No	19.72	No	Yes	No	No	No	No	No	No	No	5	44	3	42	44	4	19	144	157	137	20	100	31.1	9.9	200	13.3	2.95	10.6	2.9	17	7.6	111	114	3.7	18	1.11	3	42	7.21	219	1.4	15.1	25.2	11
10764017	89.80599126	77	Yes	F	Yes	19.95	No	Yes	No	No	No	No	No	No	No	5	54	3	54	47	5	14	93	110	72	16	100	38.1	12.6	213	15.6	4.1	11.6	3.8	19	9.7	103	151	4.9	18	1.24	4.9	28	7.4	476	1.3	14.4	28.5	923
10992783	73.98627068	77	Yes	F	Yes	20.52	No	No	Yes	Yes	Yes	Yes	Yes	Yes	Yes	7	37	3	47	35	10	25	119	137	111	28	94	36	11.7	264	16.7	4.19	15.1	2.7	24	8.5	102	150	4.2	21	1.02	1.6	32	7.41	32	1.4	15.5	31.1	35
11076206	87.49951724	77	Yes	F	No	20.76	No	No	No	Yes	No	No	No	No	Yes	9	78	4	58	44	9	25	120	75	56	17	83	34	11	139	13.8	3.55	13.1	3.1	11	7.3	109	309	3.2	34	1.05	2.1	38	7.55	157	2.3	24.3	150	22
11843475	69.23387084	77	Yes	F	No	22.58	No	Yes	Yes	No	No	No	No	No	No	7	61	4	55	48	6	20	124	94	76	18	100	48.5	15.7	195	17.9	5.69	14.2	2.7	17	8.9	112	292	3.7	27	1.13	2.9	38	7.44	144	1.7	18.2	19.6	16
11978202	62.11526582	77	Yes	F	Yes	22.92	No	No	Yes	No	No	No	No	No	No	7	62	2	48	35	4	17	94	92	54	21	93	35.3	12.9	126	13.3	4.06	5.8	2.6	17	8.9	97	154	3.5	25	1.07	1.6	37	7.42	82	1.2	13.3	32.8	130
12323237	70.90904351	77	Yes	F	Yes	23.46	No	Yes	No	No	No	No	No	No	No	5	52	3	46	49	5	17	117	91	59	16	97	40.4	13.1	354	15.5	4.31	17.2	2.6	10	7.1	106	175	5.1	19	0.98	1.8	27	7.45	227	1.3	13.6	23.9	42
12525991	73.52001031	77	Yes	F	Yes	23.81	No	No	Yes	No	No	Yes	No	No	No	6	44	2	34	29	7	18	84	117	90	31	90	20.3	6.4	247	19.3	2.23	5.8	2.7	18	8.5	92	154	3.9	33	1.05	1.7	41	7.5	44	1.1	11.4	27.5	11
12870526	68.48684677	77	Yes	F	Yes	24.45	No	Yes	Yes	No	No	Yes	No	No	No	5	100	3	56	49	4	28	71	134	73	24	100	30.1	9.7	272	17.6	3.14	13.5	2.9	18	8.9	102	101	4.5	26	1.19	1.9	42	7.38	203	1.2	13.7	29.4	14
12982141	60.52282653	77	Yes	F	Yes	24.67	No	No	Yes	No	No	Yes	No	No	No	11	74	4	58	46	5	33	155	100	82	19	98	41.7	12.2	345	17.3	4.61	16.7	2.1	23	7	135	130	4.2	17	0.98	2.6	32	7.32	78	1.7	18.4	25.1	24
13312191	79.24736364	77	Yes	M	Yes	25.19	No	No	No	No	No	Yes	No	No	No	2	28	2	31	19	7	7	93	142	63	15	98	47.8	15.8	150	15.9	5.18	7.7	3.4	13	8.8	108	116	4.8	21	1.01	2.1	62	7.18	106	1.3	14.3	25.9	43
13507232	89.56274699	77	Yes	M	Yes	25.67	No	Yes	Yes	No	No	No	No	No	No	8	79	4	67	45	4	28	98	167	79	25	94	43.6	15.8	743	15.3	4.86	22.6	3.4	18	9.4	92	176	4.4	27	1.04	2.6	37	7.45	34	1.3	14.3	29	47
13510036	88.8527855	77	Yes	F	No	25.68	No	No	Yes	Yes	No	No	No	No	No	5	60	3	47	47	7	20	78	131	63	16	100	35.7	10.9	175	13.5	3.77	21.7	3.3	15	9.6	108	201	3.9	23	1.32	1.7	31	7.46	198	1.1	12	27.5	32
13642966	68.7746	77	Yes	M	Yes	25.82	No	No	No	No	No	No	No	Yes	Yes	3	37	4	38	38	4	20	83	176	98	28	97	38.1	12.8	180	14.3	4.25	15.8	2.3	15	6.1	110	118	3.2	22	0.94	1	30	7.46	117	1.4	15.7	31.3	21
13668731	64.35715969	77	Yes	F	No	25.86	No	Yes	No	No	Yes	No	No	No	No	12	117	4	79	46	4	32	89	117	70	17	100	37.1	11.3	206	15.1	4.14	25.1	2	17	7.2	107	153	2.1	28	1.04	6.6	64	7.22	38	1.4	15.1	36.2	74
13841890	80.87915802	77	Yes	M	No	26.1	No	Yes	Yes	No	No	No	No	No	No	11	85	2	55	27	3	24	75	132	74	15	96	33.3	11.2	96	19	3.69	10.2	3.3	21	9.1	90	195	4.4	18	1.04	3.2	36	7.32	138	1.8	19.5	56.1	81
14003453	81.53908259	77	Yes	F	Yes	26.37	No	No	No	Yes	Yes	Yes	No	Yes	Yes	2	50	3	35	41	10	13	130	133	92	20	100	31.9	10.4	352	15.6	3.48	9	2.8	12	7.2	103	245	3.2	18	1.02	1.5	32	7.31	137	1.7	18.5	30.2	95
14806715	99.86650377	77	Yes	F	No	27.83	No	Yes	Yes	No	Yes	Yes	No	No	No	6	69	2	39	32	7	20	73	94	64	27	97	33.4	11	72	19.1	3.66	10.1	4.7	17	8.9	91	115	4.1	28	1.12	3.8	42	7.41	202	2.2	24.1	33.4	937
15307141	95.77628783	77	Yes	F	No	28.47	No	No	No	No	No	No	No	Yes	No	7	58	1	47	38	4	14	72	116	32	15	96	36.4	12	190	13	3.59	7.4	3.8	12	9	105	96	4.2	23	1.07	1.1	52	7.2	195	1	11.1	26.8	14
15385397	63.45401284	77	Yes	M	No	28.67	No	No	No	No	No	No	No	No	No	7	19	4	39	32	3	17	78	84	55	16	100	32	11.1	85	14.7	3.46	11	2.1	14	9.2	114	150	3.8	17	1.06	4.8	53	7.08	229	1.7	18.4	39.2	489
15501560	73.31527027	77	Yes	F	No	28.87	No	Yes	No	No	No	No	No	Yes	No	4	52	4	38	39	6	20	65	149	62	20	100	34.2	9.9	518	17.5	3.9	19.2	3	15	7.9	114	240	3.4	16	1.21	2.1	39	7.21	91	1.4	14.9	30	27
15934572	80.76580925	77	Yes	M	No	29.67	No	No	Yes	Yes	No	No	No	No	No	14	109	4	80	51	5	43	130	94	54	27	94	44.6	14.7	251	14.6	4.56	8.8	3	20	8.6	99	161	4	18	1.07	2.2	36	7.3	26	3.6	39.7	30.9	9
16348790	92.69169186	77	Yes	M	Yes	30.38	Yes	No	Yes	No	No	Yes	Yes	Yes	No	12	69	2	65	44	6	35	74	122	59	17	92	39	11.5	215	16.4	4.34	20	3.7	26	9	100	141	4.3	18	1.06	11.5	65	7.03	47	1.6	17.3	49.9	1093
16441592	87.62356296	77	Yes	M	Yes	30.64	Yes	Yes	No	No	Yes	Yes	No	Yes	No	11	49	2	50	29	6	18	87	118	71	11	100	28.6	9.6	108	17.9	3.05	10.7	3.6	16	8.7	105	167	3.7	27	1.06	3.7	37	7.45	339	1.5	16.9	35.2	165
16539228	61.34815314	77	Yes	F	Yes	30.85	Yes	No	Yes	Yes	Yes	Yes	No	Yes	No	9	78	4	60	42	8	25	68	106	26	22	97	33.2	11.2	208	16.8	4.05	16.7	2.3	24	6.6	108	142	4.9	12	0.9	1.4	30	7.17	50	1.5	16.4	37.9	85
16961206	75.41692885	77	Yes	F	No	31.88	Yes	Yes	Yes	No	No	No	No	No	No	9	67	2	54	48	3	29	131	146	79	31	97	37.8	11.7	364	15	4.28	4.8	2.4	15	8	118	182	3.4	22	1.12	3.6	44	7.29	85	1.2	13.3	28.6	21
16995942	62.70947619	77	Yes	F	Yes	31.99	Yes	No	Yes	Yes	No	Yes	Yes	Yes	No	11	49	2	39	44	9	24	87	115	73	18	98	24.7	7.9	159	14.9	2.4	17.2	2.1	18	7.9	102	121	4	28	1.04	3	44	7.39	27	1.2	13.2	33.6	20
17057610	77.02134466	77	Yes	M	Yes	32.11	Yes	Yes	Yes	No	No	No	No	No	No	14	86	3	75	49	3	32	107	94	63	21	98	49.9	16.2	248	13.7	5.18	19.8	3.3	24	3.7	101	148	6.4	16	0.71	1.9	30	7.1	254	1.3	13.6	27.4	59
17106724	95.7703842	77	Yes	M	Yes	32.16	Yes	No	No	Yes	Yes	Yes	No	Yes	No	4	41	1	35	20	9	17	63	108	97	14	98	35.5	10.3	164	16	3.91	8.8	3.7	14	8.8	101	170	4.6	25	1.11	0.7	38	7.41	29	1.2	12.7	150	20
17308861	74.86970953	77	Yes	M	Yes	32.85	Yes	No	Yes	Yes	Yes	Yes	No	Yes	No	7	67	2	37	28	8	23	121	121	75	24	95	40.5	13.1	110	17.8	4.26	8.6	3.2	15	9.2	94	237	3.5	29	1.11	2.7	44	7.44	26	1.6	16.9	150	52
17434024	75.00176069	77	Yes	F	Yes	33.16	Yes	No	No	No	No	No	No	No	No	1	32	2	37	35	6	13	88	126	86	16	96	29.6	10	287	14	3.18	8	3.1	12	7.7	107	119	3.9	26	1.09	0.9	41	7.39	144	1.2	13.6	28.5	7
17475607	76.12804878	77	Yes	F	Yes	33.29	Yes	No	Yes	No	No	Yes	No	No	No	4	39	3	36	51	5	21	104	136	101	22	99	31.4	9.9	197	13.9	3.4	10.4	2.5	13	8.4	96	96	4.3	39	1.11	1.2	43	7.55	84	1.6	17.5	35.8	17
17613595	70.2148733	77	Yes	M	Yes	33.64	Yes	Yes	Yes	No	Yes	No	No	No	No	5	55	4	44	39	5	19	109	115	73	21	93	30.4	10.5	458	12.6	3.44	15.1	3.1	14	8.2	96	188	3.5	33	1.07	0.9	46	7.45	85	1.3	14.4	31.4	64
17841596	62.58310811	77	Yes	F	Yes	34.32	Yes	No	Yes	No	No	No	No	No	No	7	55	3	40	26	9	24	85	141	57	16	97	15.6	5.1	166	22.1	1.54	15.9	2.5	14	7.9	108	208	4.7	15	1.11	3.3	37	7.2	115	2.3	24.5	41.4	18
17939874	70.75473445	77	Yes	M	No	34.88	Yes	No	Yes	Yes	Yes	Yes	No	No	No	2	55	1	36	26	9	19	80	152	94	24	100	28.2	10.1	186	13.6	3.22	7.4	2.7	8	8.6	112	161	4.3	24	1.08	1	36	7.41	62	1.1	11.7	25.6	14
17942812	73.40670552	77	Yes	M	Yes	34.9	Yes	Yes	Yes	No	Yes	No	No	No	No	9	51	2	44	35	7	21	105	104	56	20	95	33.2	9.9	62	17.1	3.09	8.1	2.4	16	7.9	109	120	5.3	22	1.15	1	60	7.15	250	1.3	14.2	31.4	178
17967161	95.67009441	77	Yes	F	No	34.96	Yes	Yes	No	No	No	Yes	No	No	No	5	35	2	35	55	5	19	75	155	124	39	98	35	11.3	172	14	4.11	9.9	3.7	14	8.4	107	112	3.8	28	1.12	0.6	41	7.42	95	1.2	12.5	28	15
18036188	99.39725	77	Yes	M	Yes	35.37	Yes	Yes	No	No	Yes	Yes	No	Yes	Yes	8	39	2	48	31	9	22	72	111	65	16	100	23.1	7.6	124	14.1	2.21	13.5	4.4	9	7.8	111	131	4.5	31	1.03	2.5	35	7.54	414	1.9	19.8	34.5	8
18573443	70.10459063	77	Yes	F	Yes	37.61	Yes	No	Yes	Yes	No	No	No	Yes	No	5	58	3	38	31	6	25	80	153	67	17	100	28.8	9.4	45	15.6	2.56	8.4	2.3	26	8	103	195	4.2	19	1.04	1.6	33	7.34	55	1	12.7	48.6	17
18599567	77.30544308	77	Yes	M	Yes	37.72	Yes	Yes	Yes	No	Yes	Yes	No	Yes	No	5	67	4	56	46	6	25	145	157	90	26	100	31.5	9.5	277	15.1	3.15	16.6	3.3	18	7.9	110	230	4.4	14	1.05	1.4	30	7.26	328	1.3	14.4	29.5	11
18696707	80.30144643	77	Yes	F	Yes	37.92	Yes	Yes	Yes	No	Yes	Yes	No	Yes	No	6	84	3	44	44	8	23	100	115	70	21	96	34.1	11.4	278	16.4	4	10.9	2.9	14	10.2	103	219	4.6	32	1.37	2.2	56	7.35	18	1.9	21.1	45.6	25
18766222	74.32225	77	Yes	F	Yes	38.52	Yes	Yes	No	No	Yes	No	No	No	Yes	9	73	3	63	37	5	20	129	133	51	17	99	25.5	8.6	272	14	3.02	6.3	2.8	12	7.8	104	90	4.2	30	1.12	1.2	48	7.39	122	1.9	20.8	43.8	9
18865478	76.91288122	77	Yes	F	Yes	38.91	Yes	No	No	Yes	Yes	Yes	No	No	Yes	3	44	3	46	37	11	18	77	93	75	20	93	32.2	10.4	271	22.1	3.17	6.8	3	16	11.4	97	139	4.8	19	1.25	1.4	25	7.48	148	1.2	13.5	21.1	72
19378363	94.17123453	77	Yes	F	Yes	42.03	Yes	No	Yes	Yes	Yes	Yes	No	Yes	No	5	58	2	34	38	10	22	75	174	61	7	97	28.1	10	130	14.4	3.18	8.9	4	14	8.3	97	77	4.4	23	1.17	0.7	31	7.44	37	1.1	13.4	22.9	23
19397036	69.48612572	77	Yes	F	No	42.32	Yes	No	Yes	Yes	Yes	Yes	Yes	Yes	Yes	6	64	3	43	38	10	18	90	132	70	28	97	35.8	10.9	205	14.2	3.69	7.3	3	13	8.4	102	217	5.8	30	1.13	2.4	49	7.4	98	1.5	16.3	46	136
19487171	62.58023386	77	Yes	F	No	42.79	Yes	Yes	Yes	No	No	Yes	No	Yes	Yes	9	66	2	47	22	7	25	80	137	65	21	95	20.9	6.9	27	17.4	2.48	1.7	2.1	17	6.1	94	187	4.6	26	0.86	2.1	41	7.4	49	1.1	11.8	30	64
19559421	83.5395	77	Yes	F	Yes	43.36	Yes	No	No	Yes	Yes	Yes	No	Yes	No	7	36	3	43	38	7	16	85	101	33	14	100	24.3	7.9	311	16.1	3.07	16.5	3.3	10	8	111	104	4.5	25	1.36	2.8	44	7.34	156	1.3	14.8	26.8	323
19746698	90.7968138	77	Yes	M	Yes	46.19	Yes	Yes	Yes	No	No	No	No	No	Yes	9	74	3	56	27	6	30	90	94	55	0	95	30.2	9.7	383	16.9	3.22	13.9	3.4	18	7.5	101	86	4.8	27	1.03	1	68	7.18	52	1.7	18.1	38.7	113
19873891	77.52707692	77	Yes	F	Yes	48.28	Yes	Yes	Yes	No	No	No	No	Yes	Yes	10	59	2	49	41	4	22	110	102	69	15	99	33.8	10.4	449	15.4	3.67	9.9	2.6	12	8.2	109	91	4.2	24	1.09	2	27	7.55	62	1.3	14.3	26	8
10201645	67.33045982	78	Yes	F	No	17.69	No	No	Yes	No	No	No	No	No	Yes	13	86	4	64	46	5	24	67	113	55	20	98	30.5	9.9	102	16.6	3.44	16.4	2.2	12	6.5	106	179	3.1	23	1.09	1.6	46	7.29	259	1.1	12.1	31.3	17
10268877	71.18520566	78	Yes	F	Yes	18.07	No	No	No	No	No	No	No	Yes	No	3	35	3	35	48	3	11	103	117	89	19	96	39.3	12.2	218	13.2	4.11	9.1	2	14	8	104	154	3.2	32	1.17	1	54	7.36	45	1.2	13.6	35.5	20
10437879	74.08817311	78	Yes	F	No	18.76	No	Yes	No	No	No	Yes	No	No	No	6	82	3	59	50	5	22	100	145	73	20	100	35.3	11.7	128	13.3	3.67	8.8	2.7	14	9.3	103	149	4.2	25	1.18	1.8	36	7.44	157	1	12.1	23.4	37
10518021	80.01303625	78	Yes	F	Yes	19.02	No	Yes	No	No	No	No	No	No	No	7	45	2	50	39	3	19	60	94	60	9	100	32.9	11.1	174	13	3.5	5.5	2.9	8	7.7	113	76	3.8	24	1.12	1.9	40	7.37	91	1	12.2	43.5	31
10529596	68.54098997	78	Yes	F	Yes	19.03	No	Yes	Yes	No	No	No	Yes	Yes	No	7	74	2	47	37	5	23	75	148	70	25	96	32.1	10.1	53	16.3	3.51	3.1	2.1	14	8.6	99	79	5.2	23	1.1	2	40	7.34	32	1.36	14.9	47.5	26
10564844	81.8734486	78	Yes	M	No	19.08	No	No	Yes	Yes	No	No	No	Yes	No	3	35	4	34	44	6	20	71	95	61	19	100	19.6	6.3	405	17.9	2.31	10.6	3.3	17	9.9	112	94	4.2	20	1.2	1	30	7.41	359	1.2	13.3	32.8	12
10624517	64.56315307	78	Yes	F	No	19.25	No	Yes	Yes	No	No	No	No	No	Yes	5	58	3	44	43	4	14	86	136	55	26	92	27.4	8.7	150	13.9	3.05	10.7	2.5	13	7	102	97	3.3	24	1.02	1.1	38	7.39	77	5.1	53.3	51.7	11
10835377	76.00355725	78	Yes	M	Yes	20.26	No	Yes	Yes	No	Yes	No	No	No	Yes	8	31	2	43	39	6	14	99	125	76	40	100	37.8	11.3	243	17.2	4.44	11.2	2.4	12	8.3	115	226	3.3	24	1.09	1.7	48	7.28	84	1.3	14.1	38.9	13
11354922	69.20838356	78	Yes	F	Yes	21.45	No	Yes	Yes	No	No	No	No	No	No	7	65	2	49	35	6	21	97	103	43	14	92	23.2	7.7	72	17	2.07	9.8	2.1	7	7.5	90	77	4	27	1.02	2	33	7.5	95	2.9	32.2	49.8	26
11579715	72.49111207	78	Yes	F	Yes	21.91	No	No	Yes	No	No	No	No	No	No	5	49	3	49	31	5	21	70	141	101	16	92	28.5	8.8	150	13.8	3.02	12.8	3.1	19	10.3	111	131	5.2	19	1.47	1.7	41	7.25	50	1.1	11.5	39	34
11782013	73.25474504	78	Yes	M	Yes	22.45	No	No	No	No	No	No	No	No	No	5	18	1	34	34	4	11	81	166	77	17	100	34.5	11	282	16.4	3.35	13.5	2.5	16	7.7	105	159	5.1	23	0.98	1.7	44	7.31	226	1.1	12.1	29.7	15
11854310	65.8608125	78	Yes	F	No	22.6	No	No	No	No	No	Yes	No	Yes	Yes	11	74	3	53	40	9	29	89	80	58	16	100	22.9	7.5	155	17.1	2.45	21.4	2.3	16	8	105	151	3.8	30	1.23	7.4	26	7.65	309	2.6	29.3	52.9	30
11885477	70.61159737	78	Yes	M	Yes	22.67	No	No	Yes	Yes	Yes	Yes	No	Yes	No	11	38	1	34	31	9	15	88	134	71	11	100	27.3	9.1	69	15.6	2.98	8.1	2.9	12	8.4	112	101	4.9	25	1.06	3.8	45	7.33	313	1.5	17.2	45.4	22
11895798	79.19705147	78	Yes	F	Yes	22.7	No	Yes	Yes	No	No	Yes	No	No	Yes	7	46	3	38	42	5	14	96	137	69	15	96	31.7	10	358	13.9	3.35	6.4	3.1	10	7.3	105	130	4.3	40	1.12	0.5	82	7.28	90	1	12.2	22.5	98
12134620	84.34017978	78	Yes	F	No	23.07	No	Yes	Yes	No	No	No	No	No	No	9	65	4	50	53	3	25	106	103	61	24	97	36.3	12.3	211	14.1	3.99	15.4	3.6	19	8.7	101	160	4.7	22	0.8	4.2	37	7.37	32	1.2	13.4	29.9	130
12139734	71.0539322	78	Yes	M	No	23.11	No	No	Yes	Yes	Yes	No	Yes	Yes	No	12	77	4	59	43	10	32	113	115	62	13	89	37.9	11.4	122	16.2	3.46	11.8	2.7	14	8.5	115	375	3.6	22	1.24	6.1	51	7.23	51	3.6	39.7	45.7	40
12188783	82.84331579	78	Yes	M	No	23.17	No	Yes	Yes	No	Yes	No	No	No	No	5	35	3	47	34	6	27	79	62	49	11	100	27.8	8.9	209	14.1	3.11	7.8	2.8	11	7.3	103	438	4.3	21	1.06	4.8	47	7.27	143	1.4	15.3	27.7	47
12246903	74.60111957	78	Yes	F	Yes	23.29	No	No	Yes	Yes	No	Yes	No	Yes	Yes	9	65	4	44	49	9	19	105	111	59	22	99	36.3	12.1	1013	19.3	4.37	37.7	3.1	21	8.9	102	135	5	29	1.04	2.7	56	7.3	75	1.4	15	105.8	16
12354194	89.40341944	78	Yes	M	Yes	23.52	No	No	Yes	No	No	Yes	No	Yes	No	3	32	1	35	20	5	12	70	100	49	15	93	28.3	9.2	113	16.8	3.03	4.4	3.8	12	8.2	105	121	4.5	24	1.19	0.9	34	7.44	70	1.1	12.1	25.2	44
12365116	82.02750303	78	Yes	M	Yes	23.56	No	Yes	Yes	No	No	No	Yes	Yes	No	14	67	4	59	44	5	32	103	82	60	12	100	25.7	8.1	102	13.3	2.47	20.8	3.4	15	8.3	113	167	3.8	22	1.09	1.3	39	7.34	274	2.9	30.9	58.3	23
12451693	81.75208175	78	Yes	F	Yes	23.67	No	No	Yes	Yes	Yes	Yes	No	Yes	Yes	12	45	2	51	42	10	17	59	82	66	16	100	39.5	13.4	135	16.5	4.5	19.2	3	25	8.4	101	355	5	17	0.59	4.8	30	7.35	249	1.6	17.1	29.3	1345
12704253	65.56531343	78	Yes	F	Yes	24.18	No	No	No	Yes	No	Yes	No	Yes	No	8	73	3	54	40	7	20	80	99	53	13	99	32.6	9.6	166	19.7	3.31	11.2	2.7	19	9.1	104	115	4	24	1.39	0.5	69	7.12	62	1	10.4	32.6	17
12854615	74.98911641	78	Yes	F	No	24.43	No	No	No	No	No	Yes	No	Yes	No	7	84	3	64	57	6	33	89	99	46	18	95	31.6	10.3	234	14.5	3.37	41.2	2.6	19	8.8	101	122	4.1	22	0.89	1.7	34	7.4	178	1.9	20.2	29.9	25
13077571	66.42117473	78	Yes	F	Yes	24.73	No	Yes	No	No	No	No	No	Yes	No	4	63	2	46	45	5	27	76	133	61	34	73	27.3	8.6	263	18.8	2.75	7.6	2.5	16	8	111	90	4.9	27	1.18	0.8	44	7.38	288	1.2	12.6	30	32
13235049	71.19163636	78	Yes	F	Yes	25.09	No	No	Yes	Yes	No	Yes	No	Yes	Yes	2	39	4	28	33	7	22	156	124	75	29	91	32.6	10.8	272	22.2	3.5	19.7	3.1	14	9.1	99	78	3.8	32	1.1	1.6	40	7.5	435	1.5	16.5	29.3	11
13599226	81.33047862	78	Yes	F	Yes	25.78	No	No	Yes	Yes	Yes	No	No	No	No	6	78	3	48	35	9	32	91	137	44	20	100	27.4	9.2	371	18	3.15	10.9	3.5	18	9.2	104	150	4.4	25	1.27	1.8	57	7.23	79	5.4	47.7	35.8	8
14451403	71.13188525	78	Yes	M	No	27.17	No	No	Yes	Yes	No	No	No	No	Yes	8	50	3	47	36	8	26	138	91	61	27	91	27.6	8.1	271	18.6	3.17	15.1	2.5	12	9	104	183	4.2	27	1.14	1.4	45	7.4	75	1.3	14.3	25.5	75
14525616	75.79621801	78	Yes	M	No	27.25	No	Yes	No	No	No	Yes	No	Yes	No	2	29	2	33	37	6	16	79	147	97	11	99	42.5	13.7	198	14.2	4.44	10.9	3	16	8.8	110	129	3.5	18	1.22	1.1	36	7.29	242	1.6	17.3	35.2	43
14678664	82.09863033	78	Yes	M	Yes	27.55	No	Yes	Yes	No	No	Yes	Yes	Yes	No	2	32	2	24	29	5	14	69	157	121	18	100	37	12.5	277	14.4	3.81	7.8	3.4	10	8.7	98	109	3.1	25	1.15	1.4	34	7.47	461	1.7	18.6	150	29
14893410	71.46942883	78	Yes	M	No	27.91	No	No	Yes	Yes	No	No	Yes	Yes	No	11	66	3	52	32	6	28	104	131	87	24	98	34.3	11.1	189	14.2	3.89	4.5	2.9	15	7.6	109	128	2.8	17	1.07	3	40	7.25	43	1.3	14.1	24.2	87
14940823	59.09921739	78	Yes	M	No	28	No	No	Yes	No	Yes	Yes	Yes	Yes	No	11	117	4	61	53	9	34	99	109	91	24	96	29	9.4	278	12.9	3.47	33.9	2.1	22	7.2	105	65	3.4	32	0.86	2.3	44	7.45	76	1.6	17.9	40.7	72
15066521	72.26454331	78	Yes	F	Yes	28.17	No	Yes	No	No	No	No	No	No	No	3	52	2	44	50	4	17	100	142	91	18	92	38.2	13.4	129	12.5	4.22	9.8	2.4	12	8.6	108	140	3.5	28	1.09	1.1	38	7.49	153	1.2	13.9	30.8	80
15348675	72.987219	78	Yes	F	Yes	28.6	No	Yes	Yes	No	No	No	No	No	No	13	57	3	57	38	3	25	75	102	34	25	92	33.4	10.8	375	13.2	3.44	15.8	2.6	22	8.3	93	168	3.8	33	0.98	2.6	58	7.35	57	4	44.8	28.6	83
15359196	66.36157983	78	Yes	M	Yes	28.63	No	Yes	Yes	No	No	No	No	No	No	10	47	2	46	34	8	33	64	130	56	16	100	22.5	7.7	101	22	2.45	15.6	2.8	13	8.6	102	153	7.1	25	1.15	2.3	38	7.42	63	1.6	17.5	39.9	15
15367838	77.19860546	78	Yes	M	Yes	28.63	No	No	Yes	Yes	Yes	Yes	Yes	Yes	No	4	51	1	38	25	12	27	63	113	55	20	94	27.8	9.4	146	16.2	3.08	9.6	2.5	11	7.8	111	173	5	22	0.93	1	39	7.34	214	1.2	13.9	33.8	14
15443439	63.86881818	78	Yes	F	Yes	28.75	No	No	Yes	No	No	Yes	No	No	No	13	94	3	100	57	6	39	102	122	56	16	96	40.6	13.4	126	13.6	4.02	19.7	2.8	19	8.2	104	100	5.4	19	1.22	2.4	45	7.24	46	2.5	25.4	62.6	49
15452777	86.97668182	78	Yes	M	Yes	28.75	No	Yes	No	No	No	No	No	No	No	3	27	1	34	30	7	15	71	118	63	18	97	42.8	14.9	193	12.8	4.68	10.9	3.9	17	9.1	97	119	4	20	1	1.7	25	7.49	152	1.2	13	21.8	12
15510106	79.13347145	78	Yes	M	Yes	28.91	No	Yes	No	No	Yes	No	No	No	No	8	68	3	61	47	4	25	131	102	78	20	100	34.9	11.9	390	14.3	3.76	9.2	2.8	12	6.8	101	188	3.7	16	0.97	1.6	27	7.35	97	1.3	14.4	36.3	15
15510891	80.29962464	78	Yes	F	Yes	28.91	No	Yes	No	No	No	No	No	No	No	5	71	3	65	48	4	24	66	198	113	18	98	21.4	6.6	309	12.3	2.28	8.8	3.5	6	9.1	113	100	3.4	20	1.11	1	30	7.45	84	1.4	15.7	29.8	29
15506447	82.85523684	78	Yes	F	Yes	28.91	No	Yes	Yes	No	No	No	No	No	No	3	48	3	43	31	4	14	94	90	51	15	97	27.7	8.7	290	16	2.87	10.1	3.2	12	7.9	106	138	5.1	30	1.09	1.4	47	7.43	125	2.9	31.4	37.2	18
15617454	90.25291681	78	Yes	F	Yes	29.14	No	No	Yes	Yes	Yes	Yes	Yes	Yes	No	5	73	4	45	32	10	29	86	161	83	25	99	30.8	9.8	270	14.9	3.41	12.2	3.3	17	9.3	101	300	5.6	19	1.18	3.8	38	7.31	27	1.6	17.7	150	105
15658911	80.47733621	78	Yes	F	No	29.26	No	No	Yes	Yes	Yes	No	No	No	No	8	56	2	48	44	11	24	87	121	46	17	99	27.4	8.4	51	17.7	2.48	3.9	2.9	14	7.8	119	197	3.9	18	1.11	2.1	34	7.32	128	1.7	18.1	44.7	17
15951736	82.10727586	78	Yes	F	No	29.71	No	No	Yes	Yes	Yes	Yes	No	Yes	No	3	36	2	28	19	10	23	73	151	67	15	99	32.5	10.3	124	15.5	3.07	5.6	3.1	17	8.4	105	166	3.4	26	1.06	1.5	35	7.46	336	1	11	61.3	16
15956700	64.82087395	78	Yes	M	Yes	29.72	No	No	Yes	Yes	Yes	Yes	No	No	No	11	62	3	62	43	17	35	91	102	46	20	97	35.1	10.6	204	16.8	3.7	17.2	2.4	13	8	109	230	4	16	1.1	8.4	51	7.08	146	1.2	13.2	34.8	29
16050606	95.47893421	78	Yes	F	No	29.86	No	No	Yes	Yes	Yes	Yes	Yes	Yes	Yes	2	43	3	41	40	10	23	108	131	77	22	95	38.8	11.4	407	14.5	4.05	13.7	4.1	12	9.5	104	105	5.1	30	1.25	1.3	49	7.38	73	1	11.1	24.2	9
16221250	77.88388136	78	Yes	M	Yes	30.11	Yes	Yes	Yes	No	No	Yes	No	Yes	No	13	109	4	75	51	4	34	126	103	59	8	100	37	11.8	165	13.7	3.83	20.4	2.9	24	7.1	105	386	4.2	16	1.03	3.6	40	7.18	104	1.5	15.9	33.4	621
16397367	72.7770814	78	Yes	F	No	30.55	Yes	Yes	No	No	Yes	No	No	Yes	No	4	40	3	41	45	6	10	70	163	68	15	100	38.3	12.5	254	13.9	4.36	15.2	2.6	13	8.2	108	349	3.6	23	1.15	2.8	54	7.25	62	1.1	12.3	28.1	87
16756464	76.75865854	78	Yes	M	Yes	31.26	Yes	Yes	Yes	No	No	No	No	Yes	No	7	50	2	34	28	4	21	61	102	49	11	99	32.5	10.9	162	12.5	3.07	19.4	3	13	8.1	105	124	5.1	25	1.17	1.2	48	7.29	131	1.3	14.4	28.1	29
16984481	63.85582484	78	Yes	F	Yes	31.95	Yes	Yes	Yes	No	No	Yes	No	No	No	5	60	4	56	43	10	25	128	81	55	21	100	30.5	10.6	325	17.3	3.27	12.8	1.8	11	8.1	97	144	3.6	28	1.1	2.8	46	7.37	40	1.4	16.3	35.4	19
17174757	75.10732188	78	Yes	F	Yes	32.46	Yes	Yes	Yes	No	No	Yes	No	Yes	No	3	88	4	52	42	5	28	80	122	62	29	96	35.1	11	189	21.2	4.87	27	2.8	18	7.5	116	175	3.3	24	1.05	1.9	41	7.35	95	1.4	15.4	26.3	44
17205507	80.51110627	78	Yes	M	Yes	32.5	Yes	Yes	Yes	No	No	No	No	No	No	2	41	3	35	31	3	12	103	126	74	35	91	32.9	11.3	316	12.4	3.37	13.6	2.7	12	8.6	96	123	3.5	25	1.16	1.9	55	7.25	47	1.4	14.6	28.9	16
17205520	77.18496581	78	Yes	F	No	32.51	Yes	Yes	Yes	No	Yes	No	Yes	Yes	No	7	50	3	46	38	8	31	86	143	65	21	100	26.7	7.7	198	17.2	3.09	12.2	2.9	24	7.6	101	271	5.4	15	1.1	10.3	38	7.17	262	1.3	13.7	21.4	37
17529736	82.63534677	78	Yes	F	No	33.43	Yes	Yes	No	No	Yes	No	No	Yes	No	12	33	2	65	36	6	21	77	137	79	18	100	28	8.9	159	19.9	2.64	5	2.8	12	8.3	107	148	3.4	33	1.22	1.2	43	7.48	141	1	10.5	51.1	12
17903969	81.46808768	78	Yes	F	Yes	34.65	Yes	No	Yes	Yes	Yes	Yes	No	Yes	No	9	45	4	41	37	10	23	86	130	53	0	100	20.2	6.6	93	13.2	2.23	8.2	2.9	11	8.8	114	127	4	22	1.25	1.2	37	7.37	383	1.7	18.1	29.5	95
17978114	80.18463654	78	Yes	F	No	34.97	Yes	Yes	No	No	Yes	No	No	Yes	No	4	33	3	36	29	5	21	87	111	91	14	93	27.8	8.9	241	14	3.2	19.9	3	13	8.2	113	87	4	25	1.31	3	46	7.33	209	1.2	13.5	23.5	11
18190896	74.42419565	78	Yes	F	Yes	36	Yes	No	Yes	No	Yes	No	No	Yes	No	7	67	4	61	52	6	28	98	162	103	19	97	26	7.8	439	15.2	3.04	11.4	2.7	14	8.3	99	155	6.2	23	1.2	1.4	51	7.24	51	1.2	13.9	24.8	9
18238983	82.51011076	78	Yes	F	Yes	36.18	Yes	No	Yes	Yes	No	Yes	No	Yes	Yes	7	64	3	41	45	9	28	114	98	61	39	89	24.9	7.9	256	16.7	2.58	14.7	3	17	8.8	89	73	4.7	30	1.77	1.2	46	7.41	29	3.8	40.7	38.1	20
18521624	76.44474938	78	Yes	M	No	37.27	Yes	No	Yes	Yes	No	Yes	No	Yes	No	8	50	4	40	39	9	35	82	117	88	23	90	23.8	7.6	209	14.4	2.42	14.3	2.7	13	8.7	86	128	6	32	1.12	1.1	69	7.26	179	1.5	16.7	57.4	25
18855147	71.87510197	78	Yes	F	Yes	38.75	Yes	No	Yes	Yes	Yes	No	No	No	No	7	58	2	54	40	14	18	116	196	94	26	91	25.1	7.7	399	15.7	2.68	9.9	2.6	11	8.2	105	104	4.9	28	1.08	1.4	48	7.35	32	1.1	11.8	26.9	11
19091898	77.24841071	78	Yes	F	Yes	39.79	Yes	No	Yes	No	Yes	Yes	Yes	Yes	No	8	86	4	55	46	9	21	85	56	24	32	96	38.1	11.8	312	14.8	4.32	16	2.9	15	8.7	103	192	4.5	23	1.21	1.7	43	7.32	102	1.4	15.5	27.3	57
19101100	81.41905223	78	Yes	F	Yes	39.82	Yes	Yes	Yes	No	Yes	No	No	No	No	11	72	3	57	41	5	22	74	79	41	20	100	30.8	9.6	180	18.6	3.52	6.8	3.1	24	7.5	106	116	4.2	15	1	6	30	7.28	180	1.5	16.7	56.6	13
19667819	90.92511709	78	Yes	F	Yes	44.89	Yes	Yes	Yes	No	Yes	Yes	No	Yes	No	6	49	1	36	18	8	20	63	153	70	19	100	31.2	9.4	140	18.9	3.28	6.9	3.8	16	8.5	105	106	3.2	29	1.09	1	41	7.45	393	1.4	15	33.9	14
10037928	82.94361062	79	Yes	F	No	15.79	No	No	No	No	No	Yes	No	No	Yes	5	48	3	42	42	9	23	106	162	75	9	97	31.7	9.9	386	14.9	3.11	13.5	2.9	23	8.8	95	104	4.7	18	1.18	0.9	35	7.34	79	1.1	12.2	23.6	31
10362330	63.11315451	79	Yes	F	Yes	18.48	No	No	Yes	No	Yes	No	No	No	No	5	68	4	55	36	6	23	70	117	46	20	98	27.9	9.4	324	12.8	3.02	22.8	2	11	8.2	108	218	3.8	27	1.08	1.3	47	7.39	158	1	12.4	27	9
10644112	69.7797324	79	Yes	M	Yes	19.32	No	No	Yes	Yes	Yes	Yes	No	No	No	3	69	1	38	36	7	24	53	102	48	15	97	32.3	11.3	228	12.3	3.26	4.5	3.3	18	8.1	100	210	5	18	1.08	2	35	7.33	44	1.2	14.2	25.1	42
10701573	60.398	79	Yes	M	Yes	19.59	No	Yes	Yes	No	No	No	No	Yes	No	6	93	3	65	35	5	31	78	88	54	19	99	27.3	8.9	801	17.5	2.69	24.7	2.6	18	7.9	93	104	3.8	21	0.9	3	30	7.44	108	8.3	68.1	45.9	46
10793648	57.91639335	79	Yes	M	No	20.07	No	No	No	Yes	No	No	No	Yes	No	5	45	2	37	35	6	22	63	157	133	18	100	20.3	6.3	78	15.2	2.12	2.5	1.7	11	3.8	125	65	5.4	23	0.86	2.5	56	7.22	242	3.5	39.3	44.6	74
10901166	78.53875697	79	Yes	F	No	20.41	No	No	No	No	Yes	Yes	No	Yes	No	5	63	3	54	35	8	22	114	123	101	22	100	39.5	12	247	18.2	3.81	10.5	2.7	20	9	94	137	8.5	24	1	6.3	39	7.38	97	3	32.2	26.2	18
10954764	90.73289534	79	Yes	M	No	20.46	No	No	Yes	Yes	Yes	Yes	Yes	Yes	No	12	119	4	81	62	11	44	120	110	70	29	100	28.9	8.8	174	14.6	3.03	17.1	3.5	39	8.9	91	314	5.6	7	1.18	17	26	7.08	99	1.1	11.4	27	21
10975446	82.25202377	79	Yes	M	No	20.49	No	Yes	Yes	No	No	No	No	Yes	Yes	7	47	3	47	36	6	26	90	102	50	30	97	31.3	9.3	150	17.9	3.02	28	2.8	17	7.6	106	180	4.9	20	0.9	2.5	38	7.32	103	1.2	13.1	28.7	98
11384521	58.65996725	79	Yes	M	Yes	21.5	No	No	Yes	No	No	No	No	No	No	7	54	3	54	45	4	21	100	119	63	24	95	43.2	13.5	208	16	4.86	40.2	2.1	17	8.2	99	149	3.3	20	1.03	0.9	39	7.43	171	1.7	18.6	36.5	9
11394213	95.23790773	79	Yes	F	Yes	21.56	No	Yes	Yes	No	No	Yes	No	No	No	5	33	2	34	28	5	15	93	145	83	16	92	31.3	10.1	482	15.3	3.91	9.3	4.1	15	10.2	104	120	4.5	25	1.36	1.3	32	7.48	54	2.8	29	33.4	66
11463808	87.0345122	79	Yes	F	Yes	21.67	No	Yes	No	No	No	Yes	No	Yes	Yes	3	18	2	24	24	7	15	65	144	63	19	98	36	12.5	350	14.4	4.19	9.4	3.5	12	9.8	109	142	4.3	29	1.16	1.7	41	7.45	341	1.2	14.1	67.9	29
11474799	68.23625	79	Yes	M	No	21.7	No	No	Yes	Yes	Yes	Yes	No	Yes	No	3	42	4	31	26	10	15	88	61	52	21	100	49	15.5	173	14.9	5.45	9.5	2	14	7.4	106	166	4.1	26	1.03	1.6	42	7.38	202	1.1	12.1	31.8	12
11611808	77.3305493	79	Yes	M	Yes	22.04	No	No	No	Yes	No	No	No	No	Yes	5	49	4	31	41	6	24	104	129	115	19	100	24.8	8.3	285	16.9	2.65	16.4	2.6	12	8.1	109	112	3.9	25	1.08	0.9	43	7.36	99	1.3	14.8	34.2	12
11697323	86.3975514	79	Yes	M	Yes	22.21	No	No	Yes	Yes	Yes	No	No	Yes	Yes	9	65	4	52	42	10	34	61	98	50	16	100	29.6	9.8	135	14.5	3.21	10.3	3.1	16	8	107	278	5	21	1.13	2.7	51	7.21	303	1.1	11.9	27.4	6
11793183	76.01309275	79	Yes	M	Yes	22.47	No	No	Yes	No	No	Yes	No	Yes	Yes	4	38	2	30	33	7	19	107	129	111	31	98	21.6	6.8	125	17.7	2.19	8.8	3	13	8.2	98	120	4	18	1.13	3.7	27	7.44	65	2.5	27.2	30.3	23
11877980	93.30733202	79	Yes	M	Yes	22.66	No	Yes	No	No	No	No	No	No	No	5	24	3	36	33	6	15	78	137	56	16	97	33.4	11.3	130	15	3.45	8.1	4	10	8.9	99	157	5.7	26	1.07	1.5	33	7.49	60	0.9	10.2	21	19
11996040	84.28917473	79	Yes	F	No	22.98	No	Yes	No	No	No	No	No	No	No	6	38	3	29	24	5	21	85	133	75	13	100	22.7	7.6	104	13.2	2.31	10.5	3.7	11	8.5	109	93	3.4	31	1.16	2.2	41	7.48	319	1.3	13.9	32.1	18
12532638	84.34438462	79	Yes	F	No	23.81	No	No	No	No	No	No	No	No	No	6	73	4	63	47	4	20	97	157	55	18	100	35.4	12	218	13.7	3.84	11.2	3.6	11	8.5	106	127	3.4	24	1.15	1.2	31	7.48	198	1	11.8	23.5	17
12627553	80.44808346	79	Yes	M	No	24.02	No	No	Yes	Yes	Yes	Yes	No	Yes	No	9	62	1	45	25	12	34	63	92	77	14	100	20.8	6.6	94	19.1	2.13	5.4	3.1	15	8.8	99	143	6.4	18	1.12	1.7	35	7.33	51	1.3	14	35.8	18
12686139	99.61499049	79	Yes	M	Yes	24.18	No	Yes	No	No	No	No	No	Yes	No	3	48	2	37	35	6	15	78	119	78	12	100	37.8	13.4	135	13	4.06	11	4	11	8.8	101	161	3.8	33	1.16	1.3	51	7.4	266	1.2	13.9	32.2	26
12721568	77.72267822	79	Yes	M	Yes	24.22	No	No	Yes	Yes	Yes	Yes	No	Yes	No	12	74	3	62	48	10	35	96	131	56	26	90	26.6	7.4	24	21.3	2.84	8.9	2.7	23	8.1	102	144	4.8	20	1.14	0.9	39	7.3	78	1.2	14.1	27.5	13
13178849	62.57848507	79	Yes	M	No	24.94	No	No	Yes	Yes	No	No	Yes	Yes	No	10	92	2	75	45	12	34	93	116	66	20	99	29.3	8.6	62	19	2.95	5.1	1.7	22	9.9	113	126	4.9	21	1.27	1.1	47	7.23	56	1.4	15.3	32	76
13325402	73.09608715	79	Yes	F	Yes	25.22	No	No	No	No	No	Yes	No	Yes	No	3	43	3	41	42	4	19	79	129	93	13	100	36	12.2	309	13.4	3.72	18.8	3.2	16	8.8	100	127	4	22	1.12	1.6	32	7.45	265	1.2	13.2	25.5	61
13408504	78.37487106	79	Yes	M	Yes	25.38	No	Yes	Yes	No	Yes	No	No	No	No	7	52	2	32	35	8	18	50	112	64	11	100	21.6	7.6	149	12.2	2.5	12.5	2.8	13	8.3	107	126	4.5	28	1.05	1.7	49	7.34	93	1.7	17.9	36.1	22
13429421	73.00381194	79	Yes	F	No	25.43	No	No	No	No	No	No	Yes	Yes	No	9	57	3	54	39	5	19	137	154	84	21	100	34.8	11.3	575	12.4	3.77	24.1	2.5	20	7.6	97	325	4.8	14	1.05	5	28	7.29	178	1.6	17	81	97
13513232	60.62863265	79	Yes	F	Yes	25.69	No	No	Yes	Yes	Yes	Yes	No	Yes	No	8	62	4	53	37	11	24	73	102	41	18	100	27.4	9.1	101	16.5	2.94	14.5	2.3	15	6.3	109	175	3.5	21	0.9	1.5	33	7.4	34	1.7	18.9	32	29
13855022	79.34	79	Yes	F	Yes	26.1	No	No	No	Yes	Yes	Yes	No	Yes	No	8	47	1	44	37	9	19	90	151	78	18	100	30	10.8	154	18.7	3.29	10.2	3.2	7	9.4	117	83	4.1	25	1.19	0.8	41	7.38	358	1.5	16.3	48.6	16
14152574	84.95300971	79	Yes	M	No	26.61	No	Yes	No	No	Yes	No	No	No	No	3	34	3	31	30	5	13	87	150	49	20	94	33.2	11	319	13.5	3.8	15.3	3	13	7.8	105	165	4	32	1.14	1.1	56	7.35	44	1.3	14.9	31.4	16
14686541	73.07139037	79	Yes	F	Yes	27.55	No	No	Yes	No	No	Yes	No	No	Yes	9	78	3	51	40	5	37	117	126	83	18	100	27.1	9.2	282	15.1	2.86	15.2	2.5	25	7.6	97	83	5.5	10	0.98	3.9	21	7.28	153	1.5	16.9	29.8	31
14779725	69.35613468	79	Yes	M	No	27.73	No	No	Yes	Yes	No	No	No	Yes	No	10	21	1	42	28	7	24	86	108	53	14	94	27.9	8.8	72	14.6	3.12	7.1	3	13	8.1	111	119	4.1	18	1.02	3.1	38	7.3	370	2.5	27.2	32.2	13
14952948	65.62803688	79	Yes	F	No	28	No	Yes	Yes	No	No	Yes	No	Yes	No	4	44	2	33	40	5	16	78	126	50	22	99	28	8.7	61	15.5	2.87	17.6	2.5	13	8.5	106	98	4	21	1.09	1.2	32	7.4	38	1.3	14.1	38.8	26
15172022	81.64209581	79	Yes	F	Yes	28.28	No	Yes	Yes	No	No	No	No	No	No	9	70	3	53	39	5	30	57	96	44	18	100	34.5	10.8	304	14.7	3.86	21	3.5	20	10	104	240	2.4	15	1.4	3.4	39	7.18	121	1	10.6	25.7	21
15389932	81.75264286	79	Yes	F	Yes	28.68	No	No	No	No	Yes	Yes	No	Yes	No	10	61	3	42	39	8	25	93	116	39	25	89	31.5	9.8	115	16.3	3.27	13.5	3.2	25	8.6	94	205	4.7	15	1.24	1.1	26	7.34	37	1.3	13.6	29.8	12
15403879	88.4629901	79	Yes	F	Yes	28.7	No	No	Yes	No	No	Yes	No	No	No	5	49	2	35	32	7	28	76	128	66	22	100	28	8	242	17.5	3.38	8.2	3.3	12	8.6	87	141	3.8	49	1.1	3.3	85	7.35	68	3.6	38.7	47.1	8
15640564	91.78677586	79	Yes	M	Yes	29.19	No	No	No	No	Yes	No	No	No	No	5	60	3	31	29	8	16	66	175	59	18	100	34.3	11.8	162	12.4	4.12	13.9	3.4	15	9.2	108	192	3.7	22	1.27	2.1	31	7.45	60	1.2	12.6	22.6	18
15941661	74.78795992	79	Yes	F	Yes	29.69	No	No	Yes	No	Yes	No	No	Yes	No	3	48	3	45	27	8	27	71	137	57	17	95	23.8	8	261	15.2	2.63	16.6	3.1	17	7.8	104	127	3.8	23	1.1	0.7	34	7.42	67	1.2	13.8	25.8	41
16089043	68.89860858	79	Yes	M	No	29.96	No	Yes	Yes	No	Yes	No	No	No	No	5	95	4	62	46	5	36	98	120	76	29	96	24.9	8.1	403	16	2.61	19.6	2.2	14	8.2	104	64	3.9	27	1.14	0.7	41	7.41	104	1.2	12.8	30.9	27
16166469	92.54592961	79	Yes	M	No	30.08	Yes	No	Yes	Yes	No	No	No	Yes	No	5	40	2	35	36	7	11	62	164	92	20	100	37.6	12.9	290	12.4	4.44	14.5	3.6	16	9	95	140	4.7	27	0.98	1.8	39	7.44	163	1.7	18.6	48.6	19
16263334	85.94556865	79	Yes	F	No	30.25	Yes	No	No	Yes	Yes	Yes	No	Yes	No	8	52	4	37	39	7	18	121	110	82	17	89	27.8	9.2	198	15.5	3.24	9.6	3.5	19	8.7	101	213	3.9	34	1	1.8	60	7.36	72	1.2	13.5	27.9	1141
16296621	68.90278409	79	Yes	M	Yes	30.3	Yes	No	Yes	Yes	Yes	Yes	No	No	No	4	38	2	43	37	7	13	70	148	66	23	95	28.4	8.6	248	16.3	3.14	8.3	2.5	17	8.2	105	272	4.3	22	1.15	0.9	38	7.36	180	7.2	63.3	57.3	59
16416367	97.2395	79	Yes	F	No	30.6	Yes	No	No	No	Yes	Yes	Yes	Yes	No	5	32	4	40	43	6	24	86	130	68	7	100	23.7	7.1	210	18.3	3.1	10.8	3.8	9	8.3	106	94	4.7	25	1.06	2.4	39	7.43	360	1.7	18.5	43.4	106
16582674	83.02594793	79	Yes	F	Yes	30.95	Yes	No	No	No	Yes	Yes	No	No	No	3	48	3	40	38	6	19	104	109	66	24	94	24.5	6.8	248	18.2	3.53	13.3	3.2	15	8.8	106	232	4	21	1.17	4	33	7.4	160	1.6	17.4	150	31
16941651	73.70673171	79	Yes	M	Yes	31.81	Yes	No	Yes	Yes	Yes	Yes	No	Yes	Yes	10	57	3	57	36	14	26	79	140	70	24	100	26.4	7.7	305	16.9	2.7	13.7	2.4	20	8.6	104	211	4.2	21	1.22	1.6	62	7.11	39	1.3	14	23.8	62
17096102	69.40865701	79	Yes	F	Yes	32.14	Yes	Yes	No	No	No	No	No	No	No	2	46	3	42	27	4	19	57	140	61	20	96	43.3	13.8	209	14.3	4.38	27.4	3.1	17	7.8	110	182	4.6	29	1	1.4	37	7.49	39	1	10.7	20.6	34
17542553	69.48583859	79	Yes	M	No	33.47	Yes	Yes	Yes	No	Yes	Yes	No	Yes	No	9	67	2	58	36	12	25	66	107	49	19	93	28.1	8.3	342	18.5	3.31	17.7	2.7	30	8.6	95	75	4.2	20	1.07	9	34	7.36	102	2.1	22.2	150	616
17583408	95.20291223	79	Yes	M	Yes	33.56	Yes	No	Yes	Yes	Yes	Yes	No	Yes	Yes	7	69	3	52	36	10	26	85	96	71	17	77	37.8	12.1	292	16.9	4.15	12.9	3.6	22	8.6	91	187	5.8	23	1.08	3.6	46	7.29	41	2.5	25.7	33	120
17927976	80.16946739	79	Yes	M	Yes	34.72	Yes	Yes	Yes	No	Yes	No	No	Yes	No	6	44	0	40	37	4	18	61	107	48	14	100	32.5	10.7	165	14.3	3.44	9.7	3.2	14	7.9	108	129	4	27	1.04	1.5	41	7.41	140	1.1	12.2	25	650
17963938	62.73461422	79	Yes	M	Yes	34.94	Yes	No	Yes	Yes	Yes	Yes	No	No	Yes	7	43	3	36	27	9	27	88	141	112	22	96	31.8	10.5	49	12.6	3.29	9.7	3	18	8.2	107	400	5.6	23	1.08	1.2	36	7.4	40	1.1	12.4	150	32
18062247	82.83190642	79	Yes	F	No	35.62	Yes	No	No	Yes	Yes	Yes	Yes	Yes	No	5	42	2	30	29	10	23	64	135	58	22	97	24.2	7.4	187	16.6	2.48	7.6	3	14	9.1	97	163	3.6	35	1.23	0.8	56	7.39	104	1.2	13	26.9	21
18164811	86.80082331	79	Yes	M	Yes	35.92	Yes	No	No	Yes	No	Yes	No	Yes	Yes	9	51	1	55	50	9	29	66	167	86	11	96	42.3	13.5	154	16.2	4.81	6.7	3.1	11	8.1	104	89	4.2	37	1.12	1.6	44	7.52	80	2.4	24.3	28.9	14
18203053	60.9178961	79	Yes	F	Yes	36.09	Yes	No	Yes	Yes	Yes	Yes	No	No	No	13	81	3	60	46	8	33	98	89	52	18	100	26.3	8.2	74	17.9	2.87	21.1	2.6	29	8.2	100	244	4.3	8	0.94	13.1	27	7.04	259	2.8	30.8	47.8	175
18419452	84.58825429	79	Yes	F	No	36.89	Yes	Yes	No	No	No	No	No	No	Yes	5	50	3	44	48	6	27	109	180	96	35	88	45.7	13.6	144	15.6	5.06	6.3	2.9	8	8.5	101	88	3.8	41	1.21	0.8	121	7.11	75	1	11.8	29.1	7
19069410	62.95832846	79	Yes	F	Yes	39.75	Yes	No	Yes	Yes	No	Yes	No	No	No	7	63	2	52	46	9	26	88	111	81	18	97	26.2	8.4	113	16.7	2.89	7.5	2.3	12	8.3	108	110	4.2	28	1.08	2	37	7.48	110	1.2	13.2	34.5	23
19375822	74.85667582	79	Yes	F	Yes	41.86	Yes	No	Yes	No	Yes	Yes	No	Yes	No	11	100	3	71	45	9	36	73	144	36	22	100	21.8	7.1	250	13.8	2.27	16.6	3	14	7.8	112	131	4.6	26	1.64	6.3	43	7.37	348	1.2	14.2	42.3	11
19442119	89.94591812	79	Yes	F	Yes	42.5	Yes	No	No	No	No	Yes	No	No	No	5	82	4	57	57	10	31	91	148	72	22	100	31.2	11.1	179	14.4	3.79	11.6	3.7	8	8.2	104	78	3.4	26	1.04	1.3	33	7.49	114	1.5	16.8	36	19
19585869	70.21983516	79	Yes	F	Yes	44.45	Yes	Yes	No	No	No	No	No	No	No	1	43	3	31	29	4	15	115	104	62	24	98	26.3	8.7	360	14.4	2.62	12.2	2	11	8.2	105	90	4.1	25	1.15	1.2	40	7.38	49	1.2	13.5	21.9	12
19678950	78.59397541	79	Yes	F	No	45.01	Yes	Yes	Yes	No	Yes	No	No	No	No	12	72	3	44	49	5	21	94	110	57	18	100	28.2	9.5	175	16.4	3.09	20	3	20	7.8	101	125	3.6	21	1.02	3.5	32	7.41	304	1.9	20.3	34.8	17
19914680	93.27921652	79	Yes	F	No	49.22	Yes	No	Yes	Yes	Yes	Yes	No	Yes	No	12	60	2	49	45	10	30	104	159	92	23	93	40.2	13.7	117	14.5	4.1	5	3.7	21	10.2	107	158	5.3	21	1.21	2.9	34	7.38	82	1.1	11.8	31.1	25
10040973	79.07457576	80	Yes	F	Yes	15.82	No	Yes	Yes	No	Yes	No	Yes	Yes	Yes	5	42	2	32	37	7	18	113	137	64	23	100	37.7	13.2	288	13.4	4.38	6.7	2.8	29	9.7	94	176	3.2	18	1.29	4	20	7.55	27	1.1	11.8	30.3	12
10434069	99.771	80	Yes	F	Yes	18.75	No	No	Yes	No	No	No	No	No	No	5	48	3	40	37	9	21	92	81	37	18	100	29	9.9	185	13.6	2.95	18.4	3.9	8	7.7	116	133	3.5	29	1.05	1.4	41	7.45	390	1.3	14.3	36.1	72
10739944	62.2783949	80	Yes	F	Yes	19.82	No	Yes	Yes	No	No	No	No	Yes	No	15	81	2	72	42	6	28	64	116	54	17	99	34.4	11.8	15	16.1	3.83	19.3	2.1	19	7.2	109	100	3.9	13	1.02	0.9	26	7.28	102	0.9	10.2	27.8	99
10785768	75.48537638	80	Yes	F	No	20.06	No	Yes	Yes	No	No	Yes	No	No	Yes	7	102	2	75	48	7	33	67	95	50	13	100	31.6	10.7	127	13.8	3.58	15.7	2.3	16	11.6	105	173	4	19	0.9	4.8	49	7.18	435	1.2	13.8	36	26
10828138	64.99133333	80	Yes	M	Yes	20.25	No	No	No	No	Yes	No	No	Yes	Yes	5	35	3	47	39	12	17	75	153	50	12	95	40	13.1	427	12.8	4.4	16	2.7	19	8.2	97	164	4.7	33	1.13	1.4	76	7.22	155	1.1	11.6	31.1	20
11319489	87.63179814	80	Yes	M	No	21.3	No	No	Yes	No	No	Yes	No	Yes	Yes	2	30	4	38	28	6	10	89	101	65	21	96	33.6	11.6	218	14.7	3.79	13.5	3.3	14	8.5	104	117	4	20	1.13	1.1	33	7.38	381	1.1	13.1	28.6	36
11408874	58.61415707	80	Yes	F	Yes	21.6	No	No	Yes	No	No	No	No	No	No	13	99	4	79	55	10	32	121	102	61	15	97	28.6	9.1	79	20.8	3.43	10.2	2.1	21	7.5	111	86	3.9	18	1.03	3.9	27	7.42	229	3.5	33.7	42.1	25
11751512	82.92084211	80	Yes	F	Yes	22.36	No	No	No	No	No	No	No	No	No	5	26	3	40	36	4	20	88	112	62	9	100	28.4	10.1	115	15.8	3.29	9	3.1	11	8.1	114	94	4.3	29	1.18	1.9	41	7.44	292	1.3	15.3	40.5	24
11767995	75.97808475	80	Yes	M	No	22.4	No	No	No	No	Yes	No	No	No	Yes	2	29	3	39	39	6	21	78	112	84	15	100	30.8	10.8	206	15	3.68	9.4	3.2	14	8.5	85	132	4	25	1.12	1.3	41	7.37	107	1.1	12.3	31.6	9
11833827	65.85601183	80	Yes	F	Yes	22.58	No	No	No	Yes	Yes	No	No	No	Yes	7	70	3	72	38	10	30	43	139	45	19	97	28.7	8.7	261	14.9	3.02	21.1	2.6	23	9.3	104	389	5.1	13	1.24	7.3	34	7.18	64	1.3	13.7	26.1	22
11985436	80.31977679	80	Yes	F	Yes	22.96	No	No	No	Yes	Yes	No	No	No	No	7	48	3	44	46	12	12	87	95	54	20	96	38.8	12.6	242	14.5	4.18	14.9	3	13	8.2	106	210	4.5	28	1.14	1.6	41	7.45	69	1.4	15.5	26.3	14
12137011	84.80889083	80	Yes	M	Yes	23.08	No	Yes	No	No	No	No	No	No	Yes	7	48	3	43	40	5	27	44	135	57	17	100	36.5	11.3	270	14.4	4.27	6.5	3.1	13	9.8	110	111	4.2	25	1.32	0.9	47	7.34	19	1.2	13.6	28.2	58
12294892	77.08255844	80	Yes	F	No	23.44	No	Yes	Yes	No	Yes	Yes	No	No	Yes	13	78	2	74	55	6	25	47	100	79	21	100	31.3	9.5	172	17.6	4.19	9.3	2.9	11	8.4	120	89	4.2	23	1.3	1.3	47	7.28	69	1.2	13.6	46.1	82
12330994	82.39332586	80	Yes	M	No	23.49	No	Yes	No	No	Yes	No	No	No	Yes	4	44	2	34	31	8	22	76	139	107	25	96	36.8	12.1	149	15.1	4.18	5.8	3.4	12	8.2	103	223	4.1	25	1.2	1.4	31	7.5	79	1.1	12	24.9	12
12656657	94.13045133	80	Yes	M	No	24.05	No	No	Yes	No	No	Yes	No	No	No	8	97	3	68	41	7	31	38	148	64	12	92	24.5	8.3	100	21.4	2.8	6.5	3.8	19	9.8	98	78	4.4	30	1.07	1.7	40	7.47	79	1.1	11.6	39.4	92
12749350	75.46207321	80	Yes	F	No	24.25	No	No	Yes	No	Yes	No	No	Yes	No	11	36	2	47	36	5	17	70	153	91	21	100	39.3	12.3	46	12.6	4.29	6.8	2.9	16	8.5	98	161	5.9	26	1.16	2.4	46	7.35	82	1.1	12.1	28.5	25
12780512	75.82544725	80	Yes	M	Yes	24.3	No	No	Yes	No	Yes	No	No	Yes	No	13	57	4	65	47	9	33	95	105	23	20	100	19.1	6	101	17.4	2.03	14.3	3	17	8.5	110	61	4.9	29	1.06	1.2	41	7.44	287	1.8	20	58.4	88
12810752	79.75928986	80	Yes	M	No	24.34	No	No	Yes	Yes	No	No	No	No	No	11	68	3	55	37	5	28	65	165	63	15	100	25.8	8.7	228	15.5	2.53	6.7	2.6	18	7.6	109	179	5	15	1.02	1.5	29	7.29	96	1.2	12.5	150	15
12943704	66.78139597	80	Yes	F	Yes	24.58	No	No	No	No	Yes	No	No	Yes	No	6	57	2	54	44	9	19	84	104	41	13	94	20.4	6.8	177	17.1	2.5	5.1	2.3	15	6.8	101	174	5.5	26	0.82	0.9	39	7.31	187	1.2	13.8	25.7	8
13085320	69.93	80	Yes	F	No	24.78	No	No	Yes	No	No	No	No	No	Yes	8	42	4	40	43	7	20	109	147	58	24	97	28.8	8.7	577	21.2	2.87	15.8	2.4	11	7.8	109	93	5.3	26	1.17	1.4	43	7.37	42	1.7	18.2	25.8	13
13312240	71.52839796	80	Yes	M	Yes	25.21	No	Yes	Yes	No	Yes	Yes	No	Yes	Yes	14	89	3	78	53	7	36	131	97	68	24	94	39.1	12.6	102	16.6	4.26	19.7	3	23	8.9	87	189	4.7	28	1.12	3	41	7.42	49	1.8	19.9	34.5	590
13450847	74.72665523	80	Yes	M	Yes	25.51	No	No	Yes	Yes	No	Yes	No	Yes	Yes	8	56	1	35	29	9	23	63	109	58	25	98	34.3	10.3	97	20.1	3.63	9.7	3.2	10	8.5	93	177	4.2	36	1.17	0.6	73	7.28	41	1.8	19.9	30.5	40
13809896	83.33023387	80	Yes	F	No	26.05	No	Yes	No	No	No	No	No	Yes	Yes	7	57	2	52	56	9	20	117	157	97	29	100	35.9	11.4	143	17.6	4.25	7.2	3.4	15	8.3	104	202	3.4	24	1.14	1.4	33	7.46	101	1.8	19.6	28.2	12
14134339	84.27568948	80	Yes	M	Yes	26.58	No	Yes	No	No	No	No	No	No	No	4	47	3	55	37	5	18	44	69	30	19	93	43.6	14.5	299	14.3	4.74	24.9	3.3	16	8.6	107	204	4.2	16	1.24	8	21	7.47	259	1.1	11.6	28.3	138
14335629	75.111	80	Yes	F	Yes	26.95	No	Yes	No	No	No	No	No	No	No	9	54	3	53	39	4	17	90	149	83	28	100	39.6	13	142	14.6	4.2	14.2	3	16	8	103	274	3.9	19	1.04	2.4	29	7.42	108	1.2	12.6	19.9	19
14368163	79.86312081	80	Yes	F	Yes	27.05	No	Yes	No	No	No	No	No	Yes	Yes	4	45	3	31	24	5	27	85	96	64	11	100	19.8	6.3	110	14.3	2.03	10	3	11	8	108	185	3.5	25	1.12	3.8	35	7.44	282	2.1	22.3	36.5	88
14435216	70.29582185	80	Yes	F	No	27.14	No	No	Yes	Yes	Yes	Yes	No	Yes	No	8	84	2	51	37	9	24	67	110	70	15	95	23.3	8	161	19.6	2.69	6.1	3	11	8.3	98	86	5.6	19	1.22	1	64	7.11	42	1.4	14.9	47.1	14
14851532	68.70083791	80	Yes	M	Yes	27.86	No	No	Yes	No	No	No	No	No	No	14	97	4	88	52	6	33	124	102	58	23	91	22.6	7.1	68	25.2	2.11	1	2.4	19	7.2	105	226	4.4	22	1	4.8	35	7.39	38	1.3	13.7	28.8	67
14874072	78.25864859	80	Yes	M	Yes	27.87	No	Yes	Yes	No	Yes	Yes	No	Yes	No	4	42	2	35	31	6	21	58	124	106	13	100	28.9	9.6	310	14.9	3.3	10.6	2.8	13	7.6	107	100	3.4	29	0.92	1.5	49	7.36	27	1.7	18.6	33.6	231
15266132	78.50307506	80	Yes	F	Yes	28.4	No	No	Yes	Yes	No	Yes	No	Yes	Yes	3	53	2	36	34	8	24	84	111	61	13	98	30.9	9.9	281	13.7	3.65	8.6	2.8	19	8.8	86	193	4.4	27	1	1.8	40	7.43	272	1.1	11.9	106.9	35
15276880	71.59293936	80	Yes	M	No	28.41	No	Yes	No	No	No	No	No	No	No	6	28	2	36	35	4	18	72	139	80	14	100	32.9	10.9	69	17	3.52	9.8	2.7	15	7	112	138	3.7	13	0.95	7.5	33	7.2	389	1.3	14.2	42.4	37
15475775	65.16311605	80	Yes	F	Yes	28.84	No	Yes	No	No	No	Yes	No	Yes	Yes	13	98	4	76	57	6	39	107	106	49	24	93	33.6	11.1	361	16.7	3.77	20.2	2.3	11	6.6	98	152	3.9	28	1.02	1.6	74	7.17	22	4.3	39.7	38.8	76
15551751	78.36345783	80	Yes	M	Yes	29.01	No	Yes	Yes	No	No	Yes	No	Yes	No	9	48	4	47	38	4	24	93	106	55	20	100	37.1	12.7	154	13.9	3.86	4.1	3.1	20	7.4	106	119	2.6	16	0.98	2.6	38	7.22	210	3.3	35.1	35.1	14
15650971	90.55661607	80	Yes	F	Yes	29.25	No	No	Yes	No	No	No	Yes	Yes	No	4	57	2	57	27	8	26	119	120	63	24	93	34.8	11.6	249	13.7	3.86	7.9	3.7	25	9.8	100	77	5.7	15	1.19	6.1	30	7.28	31	1	10.3	19.8	25
15683093	81.71833861	80	Yes	F	Yes	29.28	No	Yes	No	No	Yes	No	Yes	Yes	No	1	34	3	32	26	7	16	84	146	77	15	93	38	12.9	169	13.4	4.25	18.2	3	15	8.4	100	253	3.7	24	1.06	1	34	7.45	63	1.2	13	32.6	72
15850072	72.79525703	80	Yes	F	No	29.55	No	No	No	Yes	No	Yes	No	No	No	7	51	2	40	37	8	18	76	82	47	20	96	34.2	11	115	15	3.62	4.8	2.9	16	9.2	97	97	4	18	1.21	0.7	38	7.3	82	1.5	16.1	47.5	20
16402047	69.75890096	80	Yes	M	Yes	30.57	Yes	No	Yes	No	Yes	Yes	Yes	Yes	No	9	58	3	48	48	9	22	92	79	60	23	99	27.6	8.6	282	20.8	3.27	14.6	2.1	21	9	95	195	5	28	1.12	1.7	36	7.49	184	1	11.4	32.3	33
16571922	81.94975377	80	Yes	M	No	30.93	Yes	Yes	Yes	No	Yes	Yes	Yes	Yes	No	4	54	3	55	34	8	23	98	111	61	20	87	31.6	10.4	223	12.1	3.38	14	3.1	18	8.3	109	205	4.5	20	1.17	1.9	40	7.28	25	1	11.2	33	43
16661900	84.17813311	80	Yes	M	Yes	31.07	Yes	No	Yes	Yes	No	Yes	No	Yes	No	3	40	4	36	28	8	29	86	106	41	24	87	33.4	11.3	183	14.6	3.64	12.6	3.4	20	8.7	103	127	7	16	1.13	3.2	33	7.29	183	1.2	14.4	33.2	33
16851134	88.62626923	80	Yes	M	Yes	31.47	Yes	No	No	Yes	No	Yes	No	No	No	6	55	3	47	33	8	30	90	136	69	23	92	31	10.9	204	16.4	3.62	159	3.2	20	9.4	107	122	3.5	22	1.24	2.6	59	7.21	36	2.1	22.5	36.7	62
16857416	76.61632143	80	Yes	F	Yes	31.49	Yes	Yes	Yes	No	No	Yes	No	No	Yes	4	43	3	45	40	5	19	76	108	42	20	100	42.6	14	238	15.6	4.81	15	2.6	16	8	101	174	3.6	26	1.02	3.1	39	7.41	77	1.3	13.9	150	66
16929472	67.03059586	80	Yes	M	Yes	31.8	Yes	No	Yes	Yes	No	Yes	No	Yes	No	10	46	3	41	38	7	24	75	119	55	20	100	22.1	6.9	177	17.2	2.31	12.1	2.4	16	8.4	91	197	4.5	29	1.11	1.7	44	7.41	21	1.2	13.4	29.2	27
17131210	82.55476033	80	Yes	M	Yes	32.21	Yes	No	Yes	Yes	Yes	Yes	No	No	No	12	51	3	60	38	10	20	100	90	50	18	96	37.1	12.1	150	20.7	3.65	14.1	2.9	25	7.8	97	198	5.2	18	0.98	3.6	39	7.26	110	3.8	41.9	34.3	615
17396152	81.88503523	80	Yes	M	Yes	33.08	Yes	Yes	Yes	No	No	Yes	No	No	No	4	58	2	48	38	4	20	84	154	78	13	98	32.5	11.3	176	13.7	3.51	6.9	3.4	13	9	101	238	3.5	30	1.13	1.1	44	7.42	143	1.4	15.7	27.1	13
17430774	74.15098916	80	Yes	F	Yes	33.15	Yes	Yes	No	No	No	No	No	No	No	1	46	4	37	38	4	15	80	97	61	14	99	29.7	10.4	211	14.7	3.49	14.9	2.8	9	8.1	109	98	4.1	29	1.08	1.6	40	7.46	378	1.3	15.2	49.1	37
18017877	80.63625	80	Yes	F	No	35.3	Yes	No	No	No	Yes	Yes	No	Yes	Yes	5	37	2	31	31	7	17	80	116	73	16	100	28.6	9.4	160	11.8	2.94	11.6	3	10	8.1	105	88	4.5	29	1.05	4.8	40	7.46	270	1.5	16.8	40.8	54
18618133	83.19363281	80	Yes	F	No	37.88	Yes	No	Yes	No	No	No	No	No	No	8	99	3	57	36	3	36	156	107	53	24	100	43.1	13	186	19.9	4.34	41.9	3	29	7.3	129	64	5.4	8	0.96	11.4	28	7.05	365	2.1	23.1	37.8	1543
18769680	61.55792308	80	Yes	F	Yes	38.54	Yes	No	Yes	Yes	Yes	Yes	Yes	Yes	No	16	93	2	68	49	10	24	93	106	49	18	98	35.5	12.3	112	14.7	3.64	18.6	2.4	13	8.3	105	295	4.4	21	1.08	2.1	35	7.36	108	1.7	18.6	150	89
19624160	73.92839453	80	Yes	F	Yes	44.58	Yes	Yes	Yes	No	Yes	Yes	No	No	Yes	2	43	3	29	43	6	22	113	112	68	23	96	28.8	9.3	336	16.6	3.07	23.2	2.7	18	8.4	105	78	3.4	37	1.13	0.9	78	7.27	38	2.1	22.2	33.8	12
19629840	84.30604412	80	Yes	F	No	44.58	Yes	No	Yes	Yes	Yes	Yes	No	No	No	2	33	3	30	27	10	10	90	113	51	26	100	28	8.5	208	13.6	2.94	9.4	3.3	10	9.1	95	204	4.1	28	1.17	2.1	51	7.36	44	1.4	15.7	33.3	7
10655111	81.08480783	81	Yes	F	Yes	19.38	No	No	No	Yes	No	No	No	No	No	0	21	3	32	25	7	12	79	142	101	32	100	41.2	13.6	244	14.6	4.39	30.6	3.4	20	8.6	101	98	4	25	1.06	0.9	33	7.47	100	1.2	12.6	84.6	81
10978131	64.9491978	81	Yes	M	Yes	20.52	No	No	No	No	No	No	No	No	No	10	73	2	62	38	11	22	79	101	52	11	100	24.4	7.4	459	17.3	2.82	30.4	2.3	13	7.2	108	133	3.8	26	1.09	1.7	39	7.41	140	1.3	14.4	56.3	15
10993119	80.3085493	81	Yes	F	Yes	20.53	No	No	No	No	No	No	No	No	No	3	28	3	29	34	4	12	62	124	53	16	100	27.5	9.1	163	14.1	2.8	12.3	2.8	15	8.2	105	135	3.7	24	1.07	1.7	37	7.4	35	1.1	11.6	25	25
11127799	71.17181761	81	Yes	M	Yes	20.86	No	No	No	No	No	No	No	No	Yes	4	40	3	38	35	5	16	86	121	62	23	98	36.4	11.1	367	15.5	3.57	16.1	2.3	14	7.4	102	109	4.5	22	1.07	4	31	7.45	222	2	21	103.6	26
11713970	63.82527895	81	Yes	M	Yes	22.29	No	Yes	No	No	No	Yes	No	No	No	2	52	4	34	31	6	14	74	110	42	13	96	33.1	9.3	686	17	3.01	13.2	2.2	13	7.7	104	91	4.6	22	1.07	0.9	40	7.28	207	1.3	14.6	33	22
11982862	95.40884488	81	Yes	F	No	22.94	No	Yes	No	No	No	No	No	No	No	1	31	1	42	42	5	18	76	150	72	16	100	39.7	13.3	189	12.1	4.49	7.2	3.8	15	9.3	103	91	3.9	26	1.21	0.7	36	7.46	170	1.2	12.6	25.5	20
12287842	77.98420419	81	Yes	F	Yes	23.43	No	Yes	Yes	No	Yes	No	No	Yes	No	4	48	2	35	30	6	13	72	131	49	18	100	33.8	11.8	152	13.1	4.09	11.5	3.2	15	7.4	105	278	3.6	23	1.07	1.7	29	7.51	355	1.4	15.5	23.6	300
12618317	85.42284211	81	Yes	F	Yes	24	No	Yes	Yes	No	No	No	Yes	Yes	No	4	47	4	31	38	8	20	98	114	55	14	99	37.6	12.7	214	13.8	4.21	16.4	3.1	17	9.1	97	136	4.1	25	1.11	3.4	35	7.44	118	1.1	12.3	41	25
12620822	69.33959732	81	Yes	F	No	24.02	No	Yes	Yes	No	No	No	Yes	Yes	No	6	76	2	48	40	7	18	68	128	71	13	97	38.7	13.3	115	15.1	3.94	7.8	2.5	16	8.8	96	159	3.8	17	1.13	2.7	27	7.4	64	1.3	14.8	78.6	118
12662773	81.33150218	81	Yes	F	Yes	24.09	No	Yes	Yes	No	No	Yes	No	Yes	Yes	6	54	3	45	34	8	30	88	125	46	16	100	33.2	10.4	195	16	4.15	8.6	3	11	7.8	103	128	3.3	39	1.07	1	70	7.33	68	1.1	13.1	27.5	26
13608739	66.46554331	81	Yes	F	Yes	25.8	No	Yes	Yes	No	No	Yes	No	No	No	15	128	4	88	61	6	31	114	96	51	36	96	32.7	10.3	409	18.6	3.37	12.4	2	15	6.7	116	42	3.4	13	0.9	1.8	30	7.23	61	2.7	27.2	57.3	199
13839166	71.91436242	81	Yes	F	Yes	26.09	No	No	Yes	No	Yes	Yes	No	No	No	15	71	3	73	49	11	24	101	159	120	13	97	25	8.3	96	24.1	2.52	14	2.5	7	8	101	166	4.4	27	1.11	2.9	68	7.22	28	2.2	24.5	140.7	22
13935431	90.81635484	81	Yes	M	No	26.21	No	No	Yes	Yes	Yes	Yes	No	Yes	No	10	67	2	57	46	11	32	86	125	63	19	98	40.1	12.6	211	14.6	4.18	6.2	3.8	21	8.7	105	148	5.2	18	1.25	3	30	7.37	112	2	21.6	33	120
13941822	87.44070803	81	Yes	F	No	26.23	No	No	Yes	No	No	No	No	No	No	8	66	3	40	38	5	24	94	112	49	25	100	39.5	11.7	80	18.4	4.33	6.9	3.4	6	8.5	103	205	3.3	26	1.09	2.7	48	7.33	51	1.3	13.7	28	43
14252561	80.64410849	81	Yes	F	Yes	26.75	No	No	Yes	No	No	Yes	No	No	Yes	9	63	3	60	38	6	33	96	128	58	18	95	35.2	11.5	444	18.1	3.98	21	3.2	20	7.5	103	114	4.3	22	1.08	0.6	69	7.14	46	1.1	12.4	29.7	24
14266723	76.43623171	81	Yes	M	Yes	26.83	No	No	Yes	No	No	Yes	No	Yes	No	9	46	4	45	37	7	22	102	107	79	22	94	42.7	13.3	295	19.3	5.51	18.7	2.7	14	8	97	170	4.4	21	1.14	1.2	24	7.53	125	2.9	29.3	41.7	49
14587513	62.44877419	81	Yes	M	No	27.34	No	Yes	Yes	No	No	No	No	No	No	12	88	4	63	45	6	38	133	114	73	16	92	42.8	13.8	116	15.7	4.43	15	1.8	17	7.3	113	215	3.9	17	1.08	2.2	57	7.06	75	1.1	12.1	27.5	10
15126859	84.34552684	81	Yes	F	No	28.23	No	No	Yes	No	Yes	Yes	No	No	No	11	80	4	76	46	7	41	55	128	61	17	91	40.6	13.3	127	15.9	4.18	11	3.7	19	8.7	91	142	5.8	11	0.87	6.6	28	7.23	38	1.3	13.9	31.1	159
15227574	73.86619721	81	Yes	F	No	28.34	No	No	Yes	Yes	Yes	Yes	No	Yes	Yes	7	36	2	32	35	10	25	60	132	51	13	98	26.5	8.9	129	15.1	3.08	10.6	2.7	16	8.7	94	174	4.5	29	1.18	0.8	42	7.43	98	1.2	12.8	51.3	52
15271398	82.49912914	81	Yes	M	No	28.4	No	Yes	No	No	Yes	No	No	No	Yes	6	54	3	39	34	8	16	103	165	92	29	100	27.7	10.2	110	18.9	5.21	13.6	2.9	16	8.2	107	462	3.4	23	1.09	2.9	40	7.35	111	1.5	15.9	43.8	296
15413029	84.99288664	81	Yes	M	Yes	28.7	No	No	No	Yes	Yes	Yes	Yes	Yes	No	3	49	1	26	27	9	17	65	127	76	16	93	38.7	13.1	156	13.8	4.53	9	3.4	15	8.3	103	262	4.4	25	1.03	1.4	33	7.48	359	1.1	12.2	69.2	42
15525663	92.326	81	Yes	M	Yes	28.98	No	No	Yes	No	No	No	Yes	Yes	No	5	34	4	39	32	7	23	80	88	61	8	99	30.8	10.7	176	14.5	3.44	16.4	3.4	9	8.3	110	129	3.4	25	1.23	2.3	38	7.41	340	1.6	17.8	31.1	312
15572966	83.7082459	81	Yes	F	Yes	29.04	No	No	No	No	No	Yes	No	Yes	No	11	87	4	60	47	10	24	98	133	64	18	100	32.9	10.9	262	15.2	3.17	17.7	3.2	23	9.2	97	185	5.8	26	1.13	3.4	52	7.29	114	1.4	15.3	150	47
15580273	83.6471875	81	Yes	F	Yes	29.06	No	No	Yes	No	No	No	No	No	No	14	87	4	75	56	6	37	149	98	59	28	86	29.4	9	53	18	3.1	96.5	3.4	15	8.4	105	139	3.2	26	1.06	1.3	44	7.37	76	1.4	15.6	32.6	47
15679248	88.06009692	81	Yes	M	No	29.26	No	No	No	Yes	No	Yes	No	Yes	No	3	29	2	43	37	8	18	58	148	63	21	97	43.5	14.8	197	14	4.95	10.4	3.9	15	8.7	104	120	4.6	26	1.13	1.6	42	7.38	174	1.1	12.4	70.5	17
15857793	77.25376358	81	Yes	F	No	29.58	No	Yes	No	No	Yes	No	No	No	No	1	40	3	31	34	6	14	81	110	60	21	100	28.7	8.4	333	19.6	4.05	13.9	2.9	13	8.8	110	233	3.7	17	1.2	2	30	7.37	111	1.2	12.6	23	33
15940639	69.31701842	81	Yes	M	Yes	29.68	No	No	Yes	Yes	Yes	Yes	No	Yes	No	11	55	2	39	29	11	22	92	94	62	26	77	28.1	8.3	47	22.5	2.74	7	2.7	23	7.9	92	177	4.1	28	0.96	4.6	45	7.39	27	3.1	34.1	60.7	19
16142085	71.75452419	81	Yes	M	Yes	30.05	Yes	No	Yes	Yes	Yes	Yes	No	No	No	7	69	2	42	33	10	23	110	105	58	18	97	26.7	9.3	44	13.9	3.12	10.4	2.6	15	8.1	97	245	3.4	26	1.07	2.7	39	7.42	49	1.6	16.8	29.8	30
16446532	84.4507678	81	Yes	M	Yes	30.65	Yes	No	Yes	No	No	Yes	Yes	Yes	No	7	50	2	65	43	6	20	59	57	43	24	100	42.8	14	140	17.4	5.42	15.5	3.4	16	8.6	101	218	4.6	22	1.02	1.6	36	7.38	378	1	10.9	43	112
16472682	79.38187933	81	Yes	M	No	30.67	Yes	No	Yes	Yes	Yes	Yes	No	No	No	8	61	4	43	51	9	27	93	141	100	18	100	33.5	11	148	14.2	3.61	13.9	3	14	8.5	109	91	3.3	30	1.22	1.2	40	7.47	172	1.3	14.1	30.9	6
16487303	89.66054741	81	Yes	F	Yes	30.71	Yes	No	No	No	No	No	No	Yes	No	4	41	1	40	39	4	15	80	138	79	18	96	38.9	12.8	127	13.5	4.4	4.6	3.9	13	8.7	99	149	3.8	19	1.07	1.9	34	7.34	218	1.2	12.7	29.2	27
16488443	71.11016255	81	Yes	F	Yes	30.72	Yes	Yes	No	No	Yes	Yes	Yes	Yes	No	9	56	4	63	46	9	24	94	90	49	17	100	40.9	13.2	258	14	4.25	24.4	3.2	25	8.4	102	493	4.9	19	1.02	8.3	47	7.19	38	1.2	13.3	37.4	112
16958639	72.60608867	81	Yes	F	Yes	31.88	Yes	No	Yes	Yes	No	Yes	No	Yes	Yes	6	59	1	36	26	13	18	72	89	70	21	93	30.7	10	102	18.2	2.74	5.2	3.3	11	8.7	102	167	4.4	37	1.16	1.4	73	7.29	117	1.2	14	23.9	41
17211008	69.35844403	81	Yes	F	Yes	32.52	Yes	No	Yes	Yes	Yes	No	No	Yes	Yes	11	84	2	47	48	9	22	151	152	134	24	94	27.3	9	154	15.8	2.86	8.3	2.3	13	8.3	107	195	3.9	28	1.28	2.4	61	7.25	35	1.3	14	25.8	7
17281028	99.03226087	81	Yes	F	Yes	32.82	Yes	No	Yes	No	Yes	Yes	No	No	Yes	12	98	4	70	55	9	34	99	116	59	22	81	40	12.1	129	15	3.64	18.8	4.1	25	9.2	96	76	6.9	18	1.05	9.1	53	7.15	67	3	32.6	31.3	4475
17401129	97.94402075	81	Yes	M	No	33.13	Yes	Yes	No	Yes	Yes	No	No	No	No	3	41	1	40	35	11	17	72	157	73	17	100	29.1	9.8	168	13	3.1	7.4	3.9	13	9	107	87	4.7	26	1.15	1.5	41	7.4	95	1	11.1	21.2	24
17522306	65.31660638	81	Yes	F	Yes	33.42	Yes	No	Yes	Yes	Yes	No	No	Yes	No	12	87	4	74	48	10	30	129	208	171	26	96	22.7	7.5	190	14.6	2.39	19	2.1	16	7.3	111	344	5.5	18	1.16	1	39	7.25	58	1.2	13	25.1	18
18138282	61.612625	81	Yes	M	Yes	35.89	Yes	Yes	Yes	No	No	Yes	No	No	No	3	38	2	34	23	6	15	96	130	75	23	97	31.9	10	145	19.8	3.2	4.5	2.3	14	8.6	104	194	3.7	32	1.09	1.1	55	7.35	39	1.9	19.8	28.7	15
18315784	84.20935759	81	Yes	F	Yes	36.51	Yes	Yes	Yes	No	No	No	No	No	No	3	30	1	36	20	4	17	79	68	42	22	100	25.6	8.7	159	14.3	2.84	22.1	3.9	14	6.9	114	265	4.3	22	1.03	3	38	7.36	224	1.2	14.1	33.9	115
19546540	73.9039434	81	Yes	F	No	43.3	Yes	No	Yes	Yes	Yes	Yes	Yes	Yes	Yes	3	60	4	39	30	11	24	116	129	58	22	92	29	8.3	171	18.2	3.49	18.2	2.7	18	8.5	100	182	4.5	28	1.1	1.5	41	7.43	78	1.4	15	62	17
19735607	83.42976316	81	Yes	F	Yes	46.12	Yes	No	Yes	Yes	Yes	Yes	No	No	Yes	11	66	1	49	45	10	33	73	109	45	0	100	27.8	8.7	124	13.7	3.04	9.1	3.3	9	8.5	104	161	5.5	27	1.15	1.1	65	7.21	40	1	10.5	25.2	35
19838433	76.83664486	81	Yes	F	Yes	47.08	Yes	No	Yes	Yes	Yes	Yes	No	Yes	Yes	5	64	4	56	40	10	29	123	149	123	30	99	31.5	9.7	226	14.2	3.15	47.6	2.7	21	8.2	104	277	3	16	1	2.6	39	7.21	45	1.5	16.6	29.4	12
10447634	64.77263425	82	Yes	F	Yes	18.78	No	Yes	No	No	No	No	No	Yes	No	7	42	4	55	37	5	18	102	124	46	26	100	36.6	11.7	200	13.8	3.93	13.9	2.3	18	7.6	103	118	3.4	21	1.14	3.6	37	7.34	73	1.1	11.6	25.1	30
10952108	75.19132386	82	Yes	F	Yes	20.46	No	No	No	No	Yes	Yes	No	Yes	No	12	77	2	53	49	13	29	69	100	51	19	100	29.9	9.6	55	19.2	3.17	5.9	3.2	16	7.3	101	178	4.2	26	1.07	2	41	7.42	34	1.5	15.5	107.9	83
11485342	82.07744978	82	Yes	M	Yes	21.72	No	Yes	Yes	No	No	Yes	Yes	Yes	No	8	69	4	68	48	8	25	98	120	51	14	100	39.4	13	164	13.6	3.77	20.6	3.1	20	8.1	107	200	4.5	19	1.22	1.8	36	7.31	150	2.4	25.3	28.6	100
11555610	68.502	82	Yes	M	Yes	21.87	No	No	Yes	No	No	Yes	No	Yes	No	5	44	3	59	26	8	18	90	95	48	16	97	22.5	7.5	184	16.7	2.46	5.2	1.8	16	7.4	101	106	5.3	19	1.11	4.3	32	7.41	21	1.3	13.8	26.8	33
11774442	66.72993451	82	Yes	F	Yes	22.42	No	Yes	Yes	No	Yes	Yes	No	No	No	11	77	3	58	49	9	32	131	98	44	27	94	39.1	12.9	402	20.3	3.74	22.1	2.3	18	7.6	101	188	4.2	17	0.94	1.7	21	7.5	108	1	12.4	23.4	21
11899708	80.25859434	82	Yes	F	No	22.7	No	No	Yes	No	Yes	Yes	No	Yes	No	6	70	4	71	47	13	29	91	189	71	15	89	37.5	11	391	17.5	4.11	22.6	2.9	16	9	97	223	4	28	1.17	1.8	42	7.41	81	1.3	14.4	24.9	20
11945329	75.51133516	82	Yes	M	Yes	22.82	No	No	Yes	Yes	No	Yes	No	Yes	No	7	68	3	54	41	8	23	99	100	67	26	98	31.9	10	73	14	3.21	14.5	2.9	16	7.5	107	114	4.6	24	1.06	1.5	38	7.4	25	1.2	13.3	30.2	100
12643668	61.80990119	82	Yes	F	No	24.03	No	No	Yes	Yes	Yes	Yes	No	Yes	No	8	96	4	63	53	10	25	116	120	50	29	87	27.4	7.6	107	17.7	2.56	42.2	1.5	35	8.1	104	176	5	4	1.2	14.2	17	6.89	243	1.4	15.3	42.9	21
12724250	77.10427354	82	Yes	M	Yes	24.22	No	No	Yes	Yes	No	No	No	No	No	4	42	4	31	30	5	20	88	89	56	16	100	36.6	12.3	240	16.4	4.28	22.2	3	24	22.3	106	91	4.3	11	1.02	3	30	7.14	32	7.2	65.7	65.6	6
12835323	52.19886922	82	Yes	F	No	24.4	No	Yes	Yes	No	No	Yes	No	No	No	11	63	4	45	41	5	25	106	86	53	18	95	33.4	10.1	138	15.5	3.8	4.2	1.8	11	6	122	69	3.3	18	0.97	5.1	40	7.25	100	1.3	15.2	41.4	22
13170875	98.14869536	82	Yes	F	Yes	24.93	No	Yes	No	No	No	No	No	No	No	4	47	3	38	42	5	16	62	176	93	14	100	35.5	11.9	280	13.5	3.93	16.7	4.2	17	8.5	102	141	5.1	18	1.23	0.9	36	7.31	118	1	12.4	27.4	19
13399504	87.7872618	82	Yes	F	Yes	25.37	No	Yes	No	No	No	Yes	No	Yes	No	6	51	0	40	28	6	15	83	128	58	15	95	24.7	8.6	197	16.9	2.82	8.5	3.6	18	8.3	95	103	5.5	23	1.03	1.2	34	7.4	31	1.2	13	29.1	13
13461807	82.32986707	82	Yes	M	Yes	25.54	No	Yes	Yes	No	Yes	No	No	No	No	6	76	4	54	41	6	26	151	151	102	27	97	28.2	9.4	311	13.4	3.05	27.4	2.9	25	7.5	101	237	4.3	14	0.85	7.2	23	7.38	192	2.9	29.8	101.5	1918
13588636	85.93491608	82	Yes	M	Yes	25.77	No	No	No	Yes	Yes	No	No	Yes	No	9	60	3	56	37	9	21	88	96	40	18	100	29.8	10.4	116	15	3.34	15.9	3.4	12	7.8	115	70	5.1	25	1.19	1.2	42	7.37	463	1.2	12.9	28.6	4
13629419	70.95464572	82	Yes	F	No	25.8	No	No	Yes	No	No	Yes	No	No	Yes	7	73	3	39	43	8	22	122	154	97	32	93	38	12.6	124	13.9	4.07	5.1	2.9	18	8.3	115	125	3.7	20	1.06	4.3	34	7.36	32	1.5	15.9	31	12
14001416	79.39222447	82	Yes	M	Yes	26.36	No	No	Yes	Yes	No	No	No	No	Yes	6	51	4	54	36	14	17	83	123	64	21	95	37	12.7	317	14.2	3.89	15.5	2.7	19	8	107	105	5.1	13	1.05	3.7	22	7.35	77	1.2	14.2	24.9	154
14361828	81.44670278	82	Yes	F	No	27.01	No	Yes	Yes	No	Yes	Yes	No	Yes	No	3	52	3	41	38	11	17	104	182	85	25	94	44.8	14.7	153	13.7	5.03	12.3	2.9	17	10.1	102	205	3.8	22	1.36	3.2	53	7.2	23	1.3	13.8	29	33
14382425	87.01440111	82	Yes	M	Yes	27.06	No	No	Yes	Yes	Yes	Yes	No	Yes	No	11	108	2	88	50	9	33	81	145	110	15	85	32.3	11	388	14.3	3.79	24.9	3.1	22	8.1	107	242	4.8	14	1.14	7.1	24	7.36	499	1.5	17	29.2	279
14450311	71.39881197	82	Yes	F	No	27.17	No	No	Yes	No	No	No	No	No	No	11	53	4	57	44	4	22	123	94	55	14	100	22.4	8.2	90	14.9	2.62	3.1	2.2	9	7.4	116	95	3.9	19	1.14	4.4	38	7.3	61	1.5	16.7	35.9	121
14703575	71.47942857	82	Yes	F	Yes	27.6	No	No	Yes	No	No	Yes	No	Yes	No	4	49	3	40	28	6	23	91	117	78	30	96	39	12.4	224	14.9	4.04	23.6	2.2	17	8.9	104	139	4.4	21	1.13	1.6	30	7.43	60	1.3	13.9	67.5	28
14930582	73.80987366	82	Yes	F	Yes	27.99	No	No	Yes	Yes	No	No	No	Yes	No	5	49	1	40	36	7	23	108	161	122	14	98	26.2	8.2	299	13.6	2.35	9.4	2.9	21	8.3	107	94	4.7	16	1.23	1.3	33	7.13	47	1.2	14.1	37.8	8
15274195	76.04514286	82	Yes	M	Yes	28.41	No	No	Yes	Yes	No	Yes	No	No	No	5	50	3	46	39	7	27	74	85	29	33	98	25.3	8.2	278	16	2.75	42.2	2.7	15	7.1	111	121	5.3	23	0.9	1.1	36	7.39	29	1.9	20.7	46	545
15415949	80.02301471	82	Yes	F	No	28.72	No	No	Yes	Yes	No	Yes	No	No	No	7	86	3	54	41	8	25	92	71	22	13	100	39.2	12.1	199	15.3	4.15	7.1	3	18	8.6	106	104	4.7	21	1.09	3.6	35	7.36	77	5.4	49.3	40.6	41
15516997	87.70734426	82	Yes	M	Yes	28.94	No	No	Yes	Yes	No	Yes	No	Yes	No	9	67	4	57	46	14	32	58	76	86	19	100	44.9	14.5	275	18.4	5.03	10.8	3.2	28	8.9	87	142	3.8	20	1	2.4	38	7.31	43	2.4	25.4	33	938
15561674	71.7351875	82	Yes	M	Yes	29.02	No	Yes	No	No	No	Yes	No	No	No	2	19	1	41	29	11	22	68	126	63	9	100	28	9.8	142	16.2	3.26	8.5	2.6	12	10.1	109	155	4.5	22	1.03	3.7	38	7.35	265	1.1	13.3	27	15
15621186	82.732686	82	Yes	F	Yes	29.14	No	Yes	Yes	No	Yes	Yes	No	No	No	7	61	4	45	51	8	29	81	99	46	15	100	27.4	9	366	14.8	3.22	18.6	3.5	12	8.7	106	60	2.8	25	1.16	2	45	7.33	414	2.8	27.9	24	154
15819785	94.32422834	82	Yes	M	No	29.48	No	Yes	No	No	No	No	Yes	Yes	No	5	42	1	40	27	8	20	75	141	82	22	99	35.3	11.7	134	13.8	4.13	8	3.8	17	9	110	226	3.8	22	1.26	2.3	24	7.56	118	1.4	15.8	34.3	17
16126164	81.31147425	82	Yes	M	Yes	30	Yes	No	Yes	Yes	No	Yes	No	No	Yes	15	99	3	69	49	8	37	119	102	61	22	95	29.3	9.4	147	17.8	3	18	2.8	15	7.9	97	93	4.3	27	0.98	2.4	46	7.36	151	2.1	22	45.5	15
16195914	79.57027049	82	Yes	M	Yes	30.11	Yes	No	Yes	No	No	No	No	No	No	6	70	4	64	48	7	40	116	64	39	29	99	33.5	9.6	177	15.1	3.64	18.8	3.1	18	7.3	109	209	5.5	18	0.87	8	48	7.15	22	1.6	17	29.1	25
16569548	83.69634091	82	Yes	F	Yes	30.91	Yes	No	Yes	Yes	Yes	Yes	Yes	Yes	No	7	49	3	42	25	9	19	101	154	75	14	99	23.2	6.8	48	18.3	2.53	13.1	2.9	17	8.4	96	254	4.4	33	1.14	3.5	48	7.4	35	1.2	13	69.6	32
16578570	69.02414844	82	Yes	F	Yes	30.94	Yes	Yes	Yes	No	No	Yes	No	No	No	6	69	4	49	48	5	22	87	134	56	20	100	22.1	6.8	328	18.2	2.31	8.5	2.3	10	7.6	114	63	3.7	25	1	0.8	46	7.33	150	1.5	15.9	38.4	21
16884274	87.66861765	82	Yes	F	Yes	31.6	Yes	No	Yes	Yes	Yes	Yes	No	No	No	5	54	3	35	36	9	19	77	129	75	16	100	24.9	8.2	134	19.3	2.56	4.4	3.3	16	8.1	96	253	4.5	36	1.08	1.2	48	7.47	99	3.7	35	59.9	15
17309553	76.66250334	82	Yes	M	Yes	32.85	Yes	Yes	No	No	No	No	No	No	No	4	51	3	44	32	4	10	63	121	53	21	94	44.7	13.7	674	16.1	4.93	15.4	2.8	19	8.5	105	74	4.6	28	1.15	1.3	58	7.28	79	1.2	12.7	30.2	6
17444849	66.61679907	82	Yes	M	Yes	33.27	Yes	No	Yes	Yes	No	No	No	Yes	No	7	88	3	51	32	13	23	103	105	79	0	100	50.4	17.9	209	20.6	5.45	12.4	1.8	14	7.4	100	118	4	16	1.15	2.3	43	7.16	47	1.2	13.3	35.1	11
17987444	70.86979581	82	Yes	F	Yes	35.02	Yes	Yes	Yes	No	Yes	Yes	No	No	No	13	63	4	58	51	6	35	95	91	45	29	90	36.1	11.9	57	12.9	4.1	13.4	2.7	11	6.3	117	101	2.5	18	1.16	4.4	34	7.34	88	1.3	13.7	31.3	65
18036384	75.23819216	82	Yes	F	Yes	35.38	Yes	Yes	Yes	No	No	No	No	Yes	No	8	40	3	41	45	4	14	86	144	105	18	100	38.5	11.9	174	12.2	3.86	11.4	2.4	12	7.7	109	163	3.5	33	1.06	1.9	54	7.38	37	1.6	16.7	38.9	9
18043576	75.35544989	82	Yes	M	Yes	35.39	Yes	No	No	Yes	Yes	Yes	Yes	Yes	Yes	12	65	3	59	51	12	26	111	78	50	16	99	35.5	11.1	347	15.7	3.43	28.9	2.7	14	8.2	92	163	4.3	29	1.05	3.6	43	7.43	29	1.6	17.4	31.1	9
18432978	85.74341601	82	Yes	F	Yes	36.91	Yes	No	Yes	No	No	Yes	Yes	Yes	No	13	62	3	55	49	10	15	73	210	190	23	98	33.4	11.1	249	15.3	3.44	10.9	3.4	20	9.1	111	141	3.8	16	1.13	2.2	26	7.38	129	1.2	13.4	150	42
18497537	84.97942857	82	Yes	M	No	37.17	Yes	No	Yes	Yes	No	No	No	Yes	No	22	108	3	93	61	8	33	95	107	51	25	91	39.1	12.6	22	17.2	4.43	5.5	3.2	30	7.5	95	53	4.6	18	0.87	12.9	33	7.32	89	1.9	20.3	28.1	122
18991843	61.36772328	82	Yes	F	Yes	39.34	Yes	No	Yes	Yes	Yes	No	No	No	No	8	71	3	68	36	9	29	61	106	47	19	95	31.9	10	195	14.6	3.48	14.1	1.9	8	8.4	114	248	5.3	28	1.26	1.7	60	7.25	25	1.1	11.6	27.6	7
19353243	90.86007317	82	Yes	M	Yes	41.72	Yes	No	No	No	No	Yes	No	No	No	8	22	3	38	37	6	13	79	136	82	12	96	47	15.5	144	14.8	5.27	8.1	3.7	14	9	106	147	4	24	1.13	2	39	7.38	107	2	22.1	31.8	10
10093718	85.45947821	83	Yes	F	Yes	16.63	No	No	No	No	No	Yes	No	Yes	Yes	2	38	2	29	33	6	13	110	107	76	35	100	39	12.3	186	13.7	4.23	5.3	3.7	17	9.3	102	103	4.5	24	1.24	1.4	33	7.47	30	1.6	17.4	32.1	30
10336855	79.31786207	83	Yes	M	Yes	18.31	No	No	No	Yes	No	No	No	No	Yes	9	68	4	79	41	13	31	114	110	69	25	100	22.2	6.8	94	17	2.33	0.6	2.8	7	6.1	115	99	4.6	21	0.94	1.6	32	7.4	69	2.3	24.7	42.1	14
10517819	84.66080301	83	Yes	M	No	18.98	No	No	Yes	Yes	No	Yes	No	No	No	5	61	2	57	37	7	15	93	113	48	24	100	31.5	9.4	201	15	3.43	8.1	3.1	19	7.7	100	264	4.6	25	1.07	1.9	38	7.41	169	1.2	12.7	107.9	17
10688071	79.46429768	83	Yes	F	No	19.53	No	Yes	No	No	No	Yes	No	No	Yes	6	56	2	38	24	7	22	69	173	71	19	95	28.1	8.4	122	17.8	3.23	6.6	3.1	14	8.9	97	162	4.3	21	1.01	1.2	40	7.31	282	1.1	11.8	29.9	10
10728002	92.68314423	83	Yes	F	Yes	19.72	No	Yes	No	No	No	No	No	No	No	2	40	3	43	50	7	15	92	149	75	19	100	40	13.5	209	14.1	4.64	12.3	3.7	16	8.6	104	105	3.3	26	1.1	1.3	31	7.51	184	1.2	13.4	28.4	10
10748050	77.76833898	83	Yes	M	No	19.91	No	No	Yes	Yes	Yes	No	No	Yes	Yes	7	70	2	47	40	9	20	94	99	61	24	96	41.3	12.2	166	14.2	3.91	9.2	2.7	10	8.6	120	277	4.6	29	1.14	4.7	70	7.25	17	2.3	25.5	31.1	21
10934673	66.62251185	83	Yes	M	Yes	20.42	No	Yes	No	No	Yes	No	No	Yes	No	14	44	3	42	47	6	14	50	99	63	16	100	30.4	10.7	139	14.9	3.48	9.3	2.5	9	6.6	102	162	3.8	29	0.89	1.9	45	7.4	51	1.3	13.8	26.3	25
11152220	63.77901742	83	Yes	F	Yes	20.91	No	Yes	No	No	No	Yes	No	Yes	Yes	4	59	3	48	38	9	20	95	109	67	17	98	27.3	9.4	92	17.6	3.04	16.1	2.1	10	7.9	106	219	4.4	19	1.12	3.8	28	7.43	89	1.4	14.9	40	1649
11190737	81.11087352	83	Yes	M	No	21.04	No	No	No	No	Yes	Yes	Yes	Yes	No	6	93	3	52	44	8	26	102	134	85	30	96	40.4	13.2	198	13.5	4.33	25.9	3.2	20	9.4	101	347	4.8	20	1.2	6.3	27	7.46	160	1.8	19.2	23.8	90
11239795	74.23650599	83	Yes	F	Yes	21.12	No	Yes	Yes	No	No	Yes	No	No	Yes	7	57	2	49	46	6	31	91	174	70	11	100	26	8.7	86	15.4	3.08	11.1	3.5	9	9.4	104	127	4	39	1.29	0.9	76	7.3	82	1.2	13.6	26.2	7
11599567	78.24140319	83	Yes	F	Yes	21.96	No	No	Yes	No	No	Yes	Yes	Yes	Yes	6	38	4	42	40	7	21	80	124	113	20	94	36.7	12.1	95	17.8	3.9	14	3.1	18	7.5	101	202	3.7	24	1.01	3.4	61	7.18	35	1.2	12.8	112.8	24
11788221	58.69128261	83	Yes	F	No	22.46	No	Yes	No	No	No	No	No	No	No	4	38	2	37	29	4	18	78	109	50	16	97	27.6	8.4	317	13.6	2.85	14.4	2.1	11	8.4	109	96	3.3	30	1.03	1.2	41	7.46	43	1.1	12.8	28.3	28
11793591	56.29912665	83	Yes	F	No	22.48	No	No	Yes	Yes	No	Yes	No	No	Yes	7	81	3	57	48	8	20	155	119	53	18	99	32.2	9.9	272	18.6	3.47	26.4	2.3	13	7.4	109	129	4.1	32	0.99	2.6	89	7.14	334	1.5	16.6	34	21
11871434	59.08027405	83	Yes	F	No	22.66	No	No	Yes	Yes	Yes	Yes	No	No	No	6	72	3	59	41	10	25	90	65	45	10	100	23.6	7.9	82	16.4	2.55	8.2	1.7	5	7.1	100	33	3.4	27	1.1	1.9	40	7.42	63	1	12.1	30	15
11939591	74.6286378	83	Yes	M	Yes	22.75	No	Yes	No	No	Yes	Yes	No	Yes	No	15	98	4	75	59	10	37	89	123	54	20	100	25	7.9	124	17.5	2.79	13.2	2.4	16	7.7	110	245	3.7	39	1.06	2	45	7.53	463	1.4	14.8	40.7	50
12138569	79.28357831	83	Yes	M	Yes	23.08	No	No	No	Yes	Yes	No	No	Yes	Yes	13	50	3	55	40	11	16	95	119	53	20	100	27.4	8.9	125	13.6	2.88	21.1	2.6	15	7.5	103	147	3.9	21	1.12	5.3	37	7.35	110	1.7	18.7	41.1	927
12392956	95.03704334	83	Yes	F	Yes	23.56	No	No	Yes	No	No	No	No	Yes	Yes	6	71	4	49	40	7	24	76	144	50	18	100	21.6	7.4	290	15.9	2.5	12.7	3.6	14	9	100	125	3.2	35	1.06	0.8	43	7.5	149	1.1	13.4	23.9	8
12656773	75.87604688	83	Yes	F	Yes	24.06	No	Yes	Yes	No	Yes	No	No	No	No	6	74	3	51	43	5	22	120	108	49	27	94	40.5	12.5	225	15.2	4.38	11.2	2.7	15	8.3	125	143	3.9	25	1.29	4.3	35	7.45	112	1.3	14.5	22.8	39
13153761	60.57911207	83	Yes	F	Yes	24.89	No	No	Yes	Yes	No	Yes	No	Yes	No	6	48	1	47	32	10	27	81	113	61	11	95	31.9	10.3	66	18.9	3.05	6.2	2.3	12	7.3	106	113	3.9	22	1.07	0.9	25	7.52	159	1.4	14.6	34.4	55
13187486	79.73716741	83	Yes	F	No	24.98	No	Yes	No	No	No	No	No	No	No	5	38	4	38	33	7	15	75	125	53	14	100	35	11.8	263	13.1	3.64	13.9	3.3	13	8.2	102	176	3.7	22	1.19	3.1	40	7.36	190	1.4	15.8	29.3	15
13250012	74.10414504	83	Yes	M	Yes	25.16	No	No	Yes	Yes	Yes	Yes	Yes	Yes	Yes	9	26	3	43	34	18	15	88	116	75	19	100	44.2	14	218	19.4	5.37	12	2.7	12	8.8	104	155	4.9	31	1.17	1.7	50	7.38	36	1.2	12.8	27.9	37
13844736	72.51180469	83	Yes	M	No	26.1	No	No	Yes	Yes	Yes	No	No	Yes	No	1	29	2	38	35	11	17	78	181	156	19	100	35.9	11.4	182	12.7	4.13	9.6	3.3	18	9.3	100	200	3.9	25	1.1	1.5	29	7.53	116	1	11	26.4	120
14036693	85.43589189	83	Yes	M	Yes	26.46	No	Yes	Yes	No	Yes	No	No	No	No	3	41	3	46	39	5	14	104	152	74	28	97	30.9	10.1	319	15.6	3.43	7.9	3.1	11	8.5	101	88	5	33	1.07	0.8	54	7.38	78	1.1	13.1	24.3	14
14512069	87.5095	83	Yes	M	Yes	27.22	No	No	No	No	Yes	Yes	No	No	No	6	66	3	53	37	10	21	112	92	59	10	94	31.8	9.8	155	16.1	3.28	10.7	3.8	25	8.5	98	108	5.6	15	1.12	1	35	7.23	68	2.8	30.6	45.4	9
14552962	66.35976821	83	Yes	F	Yes	27.29	No	No	Yes	Yes	No	No	No	Yes	No	6	38	3	52	43	9	17	74	113	37	18	100	29.7	10.6	170	15.2	3.48	17.2	2.5	11	6.8	110	156	4	15	1.02	1.7	21	7.46	389	1.2	12.8	26.7	39
15027886	85.16881498	83	Yes	M	Yes	28.11	No	No	Yes	No	Yes	Yes	Yes	Yes	No	3	50	4	44	37	10	26	113	137	76	33	98	39.9	12.7	175	14	4.38	16.7	3.2	17	8	95	729	3.1	21	1.24	2.1	50	7.2	56	1.7	18.1	29.5	27
15241494	67.7261848	83	Yes	M	Yes	28.37	No	No	No	No	No	No	No	Yes	No	1	40	3	39	30	10	12	79	126	89	23	96	42.1	14.3	337	11.9	4.4	12.6	3	17	9	99	131	4.9	26	1.11	1.4	33	7.49	123	1.2	13.5	24.2	17
15270082	73.06050385	83	Yes	M	Yes	28.4	No	No	Yes	Yes	Yes	No	No	Yes	No	7	61	2	58	39	10	26	53	172	76	18	99	28.4	9.6	215	14.2	2.95	8.7	2.2	12	8	104	220	3.8	20	1.14	1.9	36	7.37	126	1.2	13.5	25.9	29
15469139	62.74895	83	Yes	F	Yes	28.8	No	No	Yes	No	No	Yes	Yes	Yes	No	9	58	4	53	53	6	25	65	103	72	11	95	28.8	9.5	257	13.8	3.13	16.8	2.3	19	5.9	97	502	3.6	16	0.89	2.3	38	7.22	39	1.4	15.5	150	267
15559549	72.5205	83	Yes	F	Yes	29.02	No	No	No	No	No	Yes	No	Yes	No	2	43	3	33	40	6	19	113	153	63	35	95	26.6	9.2	356	13.3	3.17	16.1	2.7	15	8.2	97	116	4.4	26	1.11	1.2	39	7.43	62	4.6	50	91.7	69
16760180	60.79599379	83	Yes	M	No	31.3	Yes	No	Yes	Yes	No	Yes	Yes	Yes	No	13	102	2	66	50	14	28	49	110	72	19	97	23.8	7.4	142	20.1	2.76	5.1	2	11	7.6	108	108	5.4	29	1.04	1.4	71	7.2	68	1.1	11.6	70.3	38
16782585	94.12005908	83	Yes	F	Yes	31.38	Yes	Yes	No	No	No	No	No	Yes	No	4	21	2	31	40	5	13	74	107	48	15	97	30.8	11	201	14.8	3.15	9	3.8	12	8.8	105	93	4.2	25	1.17	0.9	40	7.38	402	1.1	13.1	21.9	17
16881131	78.4947678	83	Yes	F	No	31.6	Yes	No	Yes	Yes	Yes	Yes	Yes	Yes	No	6	43	1	44	25	12	21	82	104	64	23	100	29.9	9.2	207	13.6	3.09	10.7	3	22	8.2	100	135	4	28	1.03	1.9	52	7.32	31	1.4	14.9	150	10
16941107	75.42576743	83	Yes	F	No	31.81	Yes	Yes	Yes	No	No	No	No	No	No	7	51	3	45	36	6	20	78	120	64	21	100	31.8	9.8	192	14.1	3.61	11	2.9	19	9.1	120	681	3.6	20	1.22	4	34	7.35	44	1.1	12.1	20.4	18
17038950	54.84996581	83	Yes	F	No	32.09	Yes	No	No	No	No	No	No	No	No	4	73	2	49	45	5	20	86	162	137	17	99	22.4	7	31	16.6	2.36	8.1	1.4	7	9.2	114	95	5	25	1.25	0.7	38	7.41	123	1.9	21.3	41.8	24
17374907	81.60448678	83	Yes	F	Yes	33.03	Yes	Yes	Yes	No	Yes	No	No	No	Yes	8	53	4	45	36	7	22	76	143	75	20	100	33.5	10.7	264	13.1	3.83	17.9	2.7	17	8.9	100	207	4.1	23	1.11	1.6	32	7.46	97	1.1	12	23.1	16
17575759	69.35578155	83	Yes	F	Yes	33.52	Yes	Yes	No	No	No	No	No	Yes	No	5	62	2	38	35	5	24	112	147	68	22	99	28.6	9.6	306	16.3	2.96	9.5	2.4	16	7.7	97	116	4.2	39	1.08	0.9	55	7.44	76	1.6	17.2	143.6	13
17682931	71.32937475	83	Yes	F	No	33.76	Yes	Yes	Yes	No	Yes	No	No	No	No	5	48	2	53	39	8	18	87	89	46	17	99	31.5	11	125	15.1	3.56	8.6	2.7	16	7.9	106	170	4.2	23	1.08	2.8	41	7.34	326	1.3	14.2	42.4	25
17787379	84.82090361	83	Yes	F	No	34.1	Yes	Yes	No	No	No	No	No	No	No	3	29	3	31	40	4	11	57	124	103	21	100	39.4	13.6	177	14.8	4.3	13.5	3	14	8.5	103	163	4	28	0.96	3.4	47	7.37	88	1.2	12.8	25.6	30
18004422	81.38689683	83	Yes	F	Yes	35.25	Yes	Yes	Yes	No	No	No	Yes	Yes	No	10	95	4	71	49	7	26	137	96	60	26	97	44.9	13.9	109	15	4.49	20	2.8	15	8.8	135	535	4.5	20	1.28	6.4	35	7.35	33	1.4	15.5	24.1	15
18175863	68.62413764	83	Yes	F	No	35.92	Yes	No	Yes	No	Yes	Yes	Yes	Yes	No	11	46	3	42	38	10	21	99	122	57	30	100	29.3	9.3	114	15.9	3.27	16	2.1	15	7.1	105	287	5.3	25	1.03	2.7	35	7.44	125	1.7	18.2	47.7	610
18277239	85.61691416	83	Yes	M	Yes	36.42	Yes	No	Yes	Yes	No	No	No	Yes	No	10	68	3	64	35	8	32	80	101	57	14	100	28.8	10.1	173	14.2	3.36	14.8	3.6	13	8	110	109	4.8	24	1.14	2.9	38	7.4	405	1.5	16	29.2	5
18412738	80.00697403	83	Yes	F	Yes	36.87	Yes	No	Yes	Yes	No	Yes	No	Yes	No	13	104	3	73	55	10	26	92	89	70	20	99	39	13.4	145	14.3	4.17	9	2.9	14	8.5	100	415	5.2	27	1.27	3.1	52	7.31	26	1	10.9	29.9	16
18559633	74.33268097	83	Yes	M	Yes	37.34	Yes	No	No	Yes	No	Yes	No	Yes	No	6	53	4	44	36	9	15	98	94	47	21	97	24.9	8.4	123	13.6	2.41	14	2.3	10	7.6	111	117	3.8	24	1.04	1.3	39	7.39	110	1.2	13.4	27.4	20
18847494	82.64177655	83	Yes	F	Yes	38.7	Yes	Yes	Yes	No	Yes	No	No	No	Yes	4	44	3	44	44	9	16	99	129	72	14	100	25.5	8.3	475	18.2	3.15	12.5	3.6	17	8.7	111	137	4.9	21	1.2	0.9	37	7.35	233	1.5	16.8	28.8	66
19302131	79.58458094	83	Yes	F	Yes	41.14	Yes	No	Yes	No	Yes	No	No	No	No	8	72	2	54	35	8	23	89	144	85	12	100	25.9	8.3	139	21.5	2.55	11.1	2.7	26	8.8	102	270	5.1	16	1.22	3.2	37	7.21	44	1	10.4	24.9	35
10264607	90.09207143	84	Yes	F	Yes	18.07	No	No	Yes	Yes	No	Yes	No	Yes	No	7	67	3	57	34	8	26	98	105	45	13	100	38.3	12.5	79	15.4	4.05	7.5	3.4	19	8.3	104	130	3.9	23	1.1	1.6	37	7.39	155	1.4	16.1	46.4	13
10343369	76.94555224	84	Yes	F	Yes	18.4	No	No	Yes	Yes	No	No	No	No	Yes	2	39	3	39	36	9	14	94	121	79	22	89	32.9	10.2	353	13.3	3.6	14.3	2.9	7	8.8	105	94	4.9	26	1.09	1.7	43	7.39	52	1.5	16.5	32.8	6
10613952	76.6	84	Yes	F	Yes	19.17	No	Yes	Yes	No	No	Yes	No	Yes	No	15	109	3	84	48	7	37	49	63	30	22	71	32.8	11.1	135	14	3.32	9.8	3.1	27	7.8	85	97	4.7	16	0.9	7.7	27	7.37	237	3.2	32.1	50.5	2031
10731794	76.90263663	84	Yes	F	Yes	19.73	No	Yes	Yes	No	No	Yes	No	No	No	1	47	2	45	24	7	18	63	106	57	17	93	32	10.9	476	15	3.83	15.8	2.7	12	8.5	89	200	5.3	30	1.16	1.2	39	7.48	91	1.2	13.5	36.5	64
10784423	70.82630085	84	Yes	M	No	20.01	No	Yes	No	No	No	No	No	No	No	4	45	3	47	40	7	18	61	150	61	16	96	33	11.5	211	14.4	3.68	12.1	3.3	11	7.7	111	67	3.5	27	1.06	1.1	43	7.39	310	1.1	12.7	23.6	13
10997073	71.35258484	84	Yes	F	Yes	20.53	No	No	No	No	No	Yes	No	No	Yes	4	47	3	45	44	6	18	106	106	40	20	78	34.2	10.6	200	15.9	3.82	26.8	2.8	14	7.3	109	122	3.7	22	1.1	1.7	50	7.22	147	1.2	12.5	33.2	19
11141859	57.582	84	Yes	M	Yes	20.9	No	No	Yes	Yes	Yes	No	No	Yes	Yes	8	73	1	56	41	11	31	92	138	70	20	98	27.2	8.2	418	17.2	2.93	10.5	1.3	9	7.7	109	180	5.2	19	1.17	1.4	51	7.16	94	1.5	16.8	33.4	9
11227224	63.96584375	84	Yes	F	Yes	21.11	No	No	No	No	No	No	No	No	No	7	55	4	44	36	6	19	65	153	86	18	99	28.7	10.4	99	14.6	3.47	10.5	2.9	12	8.3	111	99	3.4	25	1.1	1.7	30	7.52	445	1.4	15	46.3	11
11284817	84.51673211	84	Yes	F	No	21.25	No	No	No	No	No	No	No	No	No	3	43	3	41	37	5	11	55	165	67	14	100	33.5	10.5	97	13.2	3.29	6.7	2.9	8	8.4	107	81	3.9	33	1.1	1.3	43	7.48	102	1.1	11.9	25	9
11381569	87.73337405	84	Yes	F	No	21.48	No	No	Yes	Yes	No	Yes	No	Yes	No	7	48	2	39	36	7	20	112	94	63	15	98	28.1	8.7	118	21.9	3.52	10.8	3.3	16	8.2	99	116	4.4	26	1.04	4.8	39	7.52	158	2.1	22	31	25
11526980	74.38648704	84	Yes	F	Yes	21.8	No	Yes	Yes	No	No	No	No	No	No	6	53	3	48	32	4	27	96	130	48	21	91	24.2	8.2	119	16.1	2.62	13.5	2.2	15	7.6	96	113	4.6	22	1.02	4.7	48	7.25	66	1.6	17.6	28.8	43
11583269	82.70602284	84	Yes	M	Yes	21.94	No	No	No	Yes	No	No	No	No	No	3	52	3	38	39	7	19	93	188	85	13	95	34.8	11.3	472	14.6	3.77	24.8	3.1	17	8.4	103	112	3.9	32	1.13	0.9	49	7.4	47	1.4	15.2	25.7	23
11708253	82.78345904	84	Yes	F	No	22.25	No	No	Yes	Yes	Yes	No	No	No	No	9	54	3	39	30	9	24	53	115	35	24	98	26.4	8.6	5	22.1	3.79	7.8	3.1	12	8.1	103	60	4.6	27	1.03	1.9	35	7.48	79	4.4	41.5	36.4	41
11843949	71.82253846	84	Yes	M	No	22.6	No	No	No	No	Yes	Yes	No	No	No	2	27	3	34	40	8	15	89	162	91	7	100	24.4	7.4	188	16.6	2.6	5.9	2.4	8	8.3	113	108	4	29	1.13	1.1	45	7.38	293	1.2	13.1	29.6	5
11900721	79.405875	84	Yes	M	Yes	22.7	No	No	Yes	Yes	No	Yes	No	Yes	Yes	5	47	3	49	34	8	29	94	124	58	27	93	31.4	10.4	253	16.9	3.46	16.3	3.6	14	8.4	107	226	5.1	19	1.23	0.7	43	7.24	136	1.1	11.8	34	23
12082080	74.09103889	84	Yes	M	Yes	23.03	No	Yes	No	No	No	No	No	No	No	4	63	2	48	39	5	17	111	108	64	23	93	28.1	9.4	127	12.2	3.23	5.3	2.8	10	7.8	101	102	3.7	25	1.03	1	35	7.44	74	1.5	15.9	27.4	9
12357167	92.623	84	Yes	M	Yes	23.52	No	Yes	No	No	No	No	No	No	No	7	62	3	54	55	6	24	97	137	72	24	100	33.9	11.6	207	13.6	3.31	9.7	3.7	18	8.6	99	164	3.3	32	1.32	1.1	53	7.37	40	1	11.4	33.7	21
12547517	76.64585567	84	Yes	F	Yes	23.88	No	Yes	No	No	No	No	No	No	No	6	41	4	47	38	6	16	107	66	50	14	97	29.2	10.1	148	14	3.21	10.5	3.1	14	7.5	107	212	3.8	15	1.09	2.1	33	7.26	28	1.1	13.3	24.6	24
12731441	74.11194059	84	Yes	M	Yes	24.22	No	No	No	No	No	Yes	No	No	No	6	78	2	61	33	13	18	75	123	69	13	96	30.9	9.9	27	16.9	2.86	4.1	2.9	9	8.6	102	56	4.2	19	1.2	3.7	28	7.41	151	1.2	12.9	37	21
12956096	77.51433179	84	Yes	F	Yes	24.61	No	No	Yes	Yes	No	No	No	No	Yes	11	63	3	62	59	8	35	110	157	83	16	97	26.5	8.5	220	16.7	2.96	33.3	2.8	24	6.6	111	148	5.1	14	0.88	2.8	26	7.31	35	1.2	12.6	30	9
13014286	72.13469291	84	Yes	F	Yes	24.7	No	No	Yes	Yes	No	Yes	No	Yes	No	10	48	3	52	37	8	24	86	149	58	16	100	24.7	8.2	258	14.6	2.35	28.7	2.7	17	7.4	109	157	4	21	1.07	1.4	32	7.4	136	2.8	28.7	36.2	18
13090641	75.82231717	84	Yes	F	No	24.79	No	Yes	No	No	Yes	Yes	No	Yes	No	4	47	1	37	30	8	11	67	120	68	18	100	31.2	9.4	356	15.9	3.18	5.6	2.9	15	8.2	92	93	4.3	28	1.14	3.6	42	7.42	28	5	53.2	70.4	68
13224283	70.0546087	84	Yes	F	No	25.08	No	Yes	No	No	No	No	No	No	Yes	8	52	3	58	35	6	20	57	66	43	11	95	28.3	9.4	289	13.1	3.09	9.7	2.3	12	8.2	99	150	3.2	29	1.12	2.2	39	7.46	89	1.2	14.1	26.5	11
13333527	78.33180623	84	Yes	F	Yes	25.23	No	Yes	Yes	No	No	Yes	No	No	No	7	58	4	57	39	6	26	100	136	93	18	97	35	11.7	213	14.4	3.75	32.6	2.7	22	8.4	104	264	3.7	22	1.04	2.5	52	7.21	101	1.1	12.3	23.4	568
13951998	78.86755556	84	Yes	F	Yes	26.24	No	No	Yes	No	Yes	Yes	Yes	Yes	No	5	73	3	49	47	7	29	105	127	57	19	100	23	7.6	643	17.9	2.51	33.7	3.3	14	8.2	95	174	4.7	22	0.96	3.4	39	7.35	31	1.1	12.2	51.7	44
14103010	81.85123438	84	Yes	M	Yes	26.56	No	No	No	No	No	Yes	No	Yes	No	5	13	4	32	27	6	18	80	117	61	8	100	27.5	9.8	137	13.8	2.93	13.8	2.9	12	9.2	110	126	4.4	28	1.29	2.6	42	7.41	257	1.6	17.3	34.1	108
14456616	81.95863343	84	Yes	F	Yes	27.17	No	No	No	Yes	No	Yes	No	No	No	3	38	3	36	26	7	15	120	108	47	15	100	32.7	10.4	126	13.9	3.49	23.5	3.1	10	8.2	116	76	4.2	24	1.29	2.5	31	7.49	333	1.5	16	30	11
14555029	75.90025751	84	Yes	M	Yes	27.3	No	No	Yes	No	No	No	No	No	No	4	50	2	46	27	4	18	82	118	94	18	97	36.4	11.7	287	14.9	3.72	26.1	3	18	8.2	105	174	4.4	14	1.14	2.8	24	7.38	76	1.5	16.8	25.8	67
14565288	66.89716667	84	Yes	M	Yes	27.33	No	No	No	No	No	No	No	No	No	8	74	2	54	35	6	25	79	125	86	15	100	27.8	8.7	312	15.2	3.02	22.9	1.7	13	8.1	102	112	5	24	1.18	0.8	40	7.37	151	1.2	14.1	26.1	7
15245864	88.59007337	84	Yes	M	No	28.39	No	Yes	No	No	No	No	No	No	No	9	40	4	37	46	5	19	117	167	91	40	95	43.3	14.5	124	13.3	4.57	9.8	3.6	16	9.6	104	154	3.9	25	1.29	1.3	41	7.38	43	1.3	14.2	31	22
15985181	81.3625625	84	Yes	M	Yes	29.75	No	Yes	No	No	Yes	Yes	No	Yes	No	8	54	3	49	33	8	23	87	109	44	14	98	21.7	7	196	12.7	2.39	18.4	2.9	18	8.5	112	95	4	22	1.07	3.6	39	7.34	422	1.8	18.6	33.4	46
16002017	68.11132294	84	Yes	M	Yes	29.8	No	Yes	Yes	No	Yes	No	No	Yes	No	5	73	2	62	32	9	27	72	53	33	19	100	20.3	11.7	237	13.9	3.64	21.8	2.7	17	8	105	119	4.2	23	1.05	0.9	42	7.3	242	1.1	12.2	26.5	38
16007921	64.12469382	84	Yes	M	No	29.81	No	No	No	No	Yes	No	No	No	No	10	69	2	53	56	5	24	84	77	47	28	97	25.8	7.3	255	14.3	2.4	7.8	2.3	4	8.8	96	122	3	47	1.12	1.3	69	7.44	40	1.2	13.3	29.5	26
16332400	87.62933781	84	Yes	M	Yes	30.32	Yes	No	Yes	No	Yes	Yes	No	No	No	5	55	4	63	26	10	29	103	138	110	21	93	29.5	8.6	221	19.6	2.48	28.6	3.5	21	9.7	94	158	5.3	26	1.18	1.4	47	7.26	114	3.2	32.6	36.3	14
16378859	79.15324423	84	Yes	M	Yes	30.47	Yes	No	Yes	Yes	No	No	No	No	No	3	47	4	56	42	8	19	127	125	71	26	90	41.9	13	165	15.1	4.76	18.3	2.7	13	8.6	104	141	4.7	23	1.12	1.5	37	7.38	338	1.4	14.8	26.7	7
16614128	80.81247709	84	Yes	M	Yes	31.05	Yes	No	No	Yes	No	No	No	Yes	No	11	98	1	67	44	8	30	55	115	77	16	100	37.1	12.5	73	14.2	4.15	6.5	3	12	7.8	116	137	4.9	16	0.6	2.3	42	7.16	485	1.6	16.5	35.7	13
16773288	76.62811966	84	Yes	F	Yes	31.38	Yes	No	Yes	Yes	No	Yes	No	Yes	Yes	9	60	3	42	33	8	31	119	100	45	22	91	27.3	8	134	16.2	2.76	17	3	12	9.1	94	146	5.2	34	1.22	1.6	78	7.27	47	1.7	18.3	150	12
16904987	90.30289919	84	Yes	F	Yes	31.68	Yes	No	Yes	Yes	No	Yes	Yes	Yes	No	5	42	1	39	23	9	21	88	137	62	21	93	27.2	9	144	13.3	2.9	10	3.6	19	8.9	95	78	4.5	29	1.21	1.1	37	7.48	126	1.2	12.8	52.7	14
17023312	84.09778292	84	Yes	F	No	32.01	Yes	Yes	No	No	Yes	No	No	No	No	13	113	3	91	62	11	32	136	97	72	37	100	27.4	9.1	273	14.7	2.92	20.7	3.2	10	9.9	92	186	4.4	35	1.24	3	70	7.29	30	1.2	13	41.7	14
17356836	75.7123453	84	Yes	F	Yes	32.88	Yes	Yes	Yes	No	Yes	No	No	No	No	4	75	2	44	36	7	21	102	98	14	9	68	31	10.5	156	13.7	3.49	10.4	2.5	16	8	111	245	4.7	22	1.19	1.1	54	7.2	132	1.2	13.6	33.3	29
18268376	93.01987288	84	Yes	F	No	36.33	Yes	Yes	No	No	Yes	No	No	No	No	2	25	2	39	37	9	11	66	136	60	14	100	38.3	12.1	222	15.2	4.51	9.4	3.5	16	8.6	104	107	3.1	29	1.09	1.4	38	7.48	101	1.1	11.5	25.6	36
18945171	92.65169528	84	Yes	F	Yes	39.21	Yes	No	No	Yes	No	No	Yes	Yes	Yes	4	55	4	45	35	8	23	82	100	44	13	100	24.3	7.9	610	14.9	2.66	31.6	3.5	12	8.3	109	118	4.2	27	1.44	2.8	40	7.42	180	1.8	19	26	11
19017919	92.52414016	84	Yes	F	No	39.58	Yes	No	Yes	Yes	Yes	Yes	No	No	No	10	52	3	61	54	9	33	69	130	63	24	100	24.2	7.8	152	14.9	2.53	26.8	4	14	7.1	111	142	4.8	24	1	3	47	7.3	29	1.1	11.8	25.3	13
19111691	80.85258766	84	Yes	F	Yes	39.96	Yes	No	Yes	Yes	Yes	No	No	Yes	No	11	97	4	81	46	8	33	72	91	53	14	100	21.7	7.5	142	15.9	2.46	13.9	3.1	14	8.6	113	109	4.7	23	1.14	2.9	34	7.42	287	1.6	17.2	38.3	7
19359798	73.99460075	84	Yes	F	Yes	41.84	Yes	Yes	Yes	No	No	No	No	Yes	No	2	57	4	43	34	4	24	86	119	56	24	99	28.5	10.5	378	16.6	3.39	42	2.6	18	7.8	93	139	5.3	26	1.04	0.9	43	7.37	118	1.1	13.4	28.5	35
19674536	70.36884315	84	Yes	F	Yes	45.01	Yes	No	Yes	Yes	No	Yes	No	No	No	11	87	3	78	38	11	28	64	134	60	16	100	24.5	8.3	45	17.8	2.37	4.5	2	11	8.2	119	80	4.3	19	1.27	2.7	27	7.44	164	1.7	19.1	41.8	38
19724884	71.19556075	84	Yes	F	No	45.8	Yes	No	Yes	Yes	No	Yes	Yes	Yes	No	6	86	2	66	34	9	38	69	89	68	18	94	36.7	11	261	16.5	3.55	8.4	2.5	28	9.6	93	153	5.9	17	1.11	9.8	65	7.04	27	1.9	20.6	28.7	524
19766710	80.21431152	84	Yes	F	Yes	46.59	Yes	Yes	Yes	No	No	No	No	No	No	13	81	4	67	53	4	32	61	73	58	21	91	46.7	13.6	246	13.7	4.55	19.7	2.9	20	7.4	112	78	8.7	12	1.06	2.4	31	7.18	71	1.3	14.2	36	290
10196368	65.39405405	85	Yes	F	Yes	17.69	No	No	Yes	Yes	No	No	No	No	No	4	40	4	53	40	8	27	82	90	56	25	99	26.5	9.3	475	13.7	2.95	17.1	2	15	7.8	108	142	3.2	19	1.08	1.9	18	7.5	222	1.5	16.7	28.6	22
10281589	64.16408127	85	Yes	M	Yes	18.11	No	No	Yes	Yes	No	Yes	No	Yes	Yes	5	58	4	40	42	12	21	72	111	55	16	100	26.5	8.9	165	13.9	2.57	20.8	2	10	6.5	107	138	3.6	24	0.99	1	38	7.4	189	1.3	14	28.1	25
10367216	61.55792308	85	Yes	M	Yes	18.49	No	Yes	Yes	No	No	No	No	No	No	14	97	3	71	49	10	26	121	134	54	20	100	30.1	9.3	105	20.6	3.34	3.3	2.4	19	9.1	109	64	4	18	1.24	2.5	41	7.22	49	1.9	20.6	31.8	14
10464516	69.991	85	Yes	M	Yes	18.84	No	No	Yes	No	No	No	No	No	Yes	8	90	4	63	45	6	30	109	103	64	22	91	36.3	11.4	406	17.9	3.63	49	1.9	12	7.6	106	95	4.8	28	1.17	1.6	61	7.25	38	1.3	13.8	30.9	64
10573545	83.57069444	85	Yes	M	Yes	19.11	No	Yes	No	No	No	No	No	No	No	2	47	4	38	39	4	20	90	157	69	16	96	32.2	10.6	373	14.8	3.18	21.3	3	15	8.4	90	125	3.4	21	0.98	1	37	7.35	270	1.2	13.3	27.3	82
10740917	85.36754545	85	Yes	F	Yes	19.88	No	No	Yes	Yes	No	Yes	No	Yes	Yes	7	53	3	47	38	9	19	74	98	35	19	100	29.6	9.6	154	15.6	3.21	6	3.2	12	7.9	110	88	3.7	23	1.15	1.3	42	7.32	111	1.2	13.6	27.4	3
10799662	71.42683436	85	Yes	M	No	20.07	No	No	No	Yes	Yes	Yes	No	Yes	No	8	66	3	62	45	11	19	104	64	34	15	100	29.4	9.4	142	17	2.61	11.3	2.7	14	8.2	111	194	3.7	26	1.18	1.7	35	7.46	408	1.1	12.4	30.2	8
10950843	79.1333012	85	Yes	F	No	20.45	No	Yes	No	No	Yes	No	No	No	No	9	41	2	49	40	6	24	88	85	40	10	94	28.1	9.1	146	14	3.03	6.3	3.7	12	10.1	112	160	3.7	24	1.22	8.1	64	7.16	586	1.7	18	65.1	57
11064344	68.20444922	85	Yes	F	Yes	20.69	No	No	Yes	No	No	Yes	No	No	No	10	148	4	102	54	8	51	118	106	49	25	65	28	9.2	286	14.9	2.8	1.9	2.1	20	8.1	96	237	5	14	1.28	6.4	35	7.18	83	1.2	14.3	36.2	14
11122975	97.41404348	85	Yes	F	Yes	20.81	No	Yes	No	No	No	Yes	No	Yes	No	7	46	2	77	48	8	28	79	139	56	20	92	31.6	10.5	120	17.2	3.03	3.1	3.9	14	9.6	112	96	4.5	48	1.21	0.5	119	7.19	393	1	11.1	43	19
11137816	82.895	85	Yes	F	Yes	20.9	No	Yes	No	No	No	No	No	Yes	No	5	40	3	40	42	6	20	116	126	61	21	95	27.7	9	229	16.3	3.46	9.4	3	15	8.6	99	98	3.9	33	1.2	0.8	62	7.32	124	1.1	12.8	38.6	17
11496446	62.0901999	85	Yes	M	No	21.72	No	No	Yes	No	Yes	Yes	Yes	Yes	No	10	69	3	55	41	8	24	103	85	52	26	98	24.6	7.5	189	15.5	2.82	8.3	2.3	19	7	108	112	3	17	1.12	2.7	35	7.28	47	1.4	15.1	33.6	24
11712299	72.967	85	Yes	M	No	22.27	No	No	Yes	Yes	No	No	No	Yes	No	11	44	3	53	38	7	26	89	96	51	13	100	25.7	7.8	101	16.3	2.72	17	2.8	10	7.3	119	87	3.4	19	1.14	1.7	44	7.22	49	1.3	14.3	38.3	33
11751107	66.10247558	85	Yes	M	Yes	22.35	No	No	Yes	No	No	Yes	No	No	No	8	39	4	35	30	4	16	96	116	84	15	94	25.1	8.3	376	16.2	2.8	11.2	2.4	12	7.9	106	132	3.2	26	1.1	1	33	7.45	74	1.5	16.6	30.9	11
12447650	80.84840688	85	Yes	F	No	23.67	No	No	No	No	Yes	No	Yes	Yes	No	6	68	3	54	36	6	19	79	58	44	22	94	31.6	10.1	350	13.5	3.5	12.2	2.9	11	7.4	101	380	3.8	26	1.05	1.8	39	7.43	93	1.3	14	98.8	10
12476562	74.47958597	85	Yes	F	No	23.74	No	No	No	No	Yes	Yes	No	No	No	4	71	3	53	40	7	21	114	137	80	18	100	34.5	10.6	221	15.4	3.67	6.9	2.9	14	8	110	240	3.9	23	0.89	2.9	26	7.55	218	2.7	29.5	37.1	30
12492737	66.52772185	85	Yes	F	Yes	23.77	No	Yes	Yes	No	Yes	Yes	No	Yes	No	2	54	2	54	30	7	17	84	118	53	18	100	27.3	8.7	235	20.2	3.1	6.7	2.4	15	7.9	102	159	4.5	16	1.08	1.3	28	7.36	229	1.2	14.4	36.8	8
12489419	78.04847782	85	Yes	M	No	23.77	No	No	Yes	Yes	No	No	No	No	No	11	56	2	43	28	7	22	86	112	75	13	100	26	8.2	136	13.9	2.7	24.2	2.7	14	7.9	108	125	3.9	19	1.13	1.3	37	7.33	53	1.3	13.9	25.1	112
12673303	70.06619718	85	Yes	F	No	24.1	No	Yes	Yes	No	No	Yes	No	No	No	11	84	4	61	42	8	30	101	134	117	18	100	40.9	13.3	150	21.1	4.12	15.1	2.5	16	10.3	99	101	5.3	25	1.17	3.9	33	7.47	113	2.9	29.6	41.9	19
12749689	71.53452448	85	Yes	F	Yes	24.27	No	No	Yes	Yes	No	No	No	No	No	3	65	3	36	39	6	23	93	107	53	30	94	32.5	10.4	351	12.8	3.56	21.7	2.6	18	7.5	100	166	3.7	21	1	1.9	33	7.4	218	1.1	12	26.4	20
12805493	82.617	85	Yes	M	Yes	24.34	No	Yes	No	No	No	No	No	No	No	4	60	3	37	32	5	22	82	106	60	15	98	29.2	10.1	202	13.8	3.16	9.1	3	13	9.3	104	108	3.3	32	1.19	1.2	54	7.36	34	1	12.1	18.2	25
13021440	62.84448662	85	Yes	F	No	24.71	No	No	Yes	No	Yes	Yes	No	No	No	4	70	3	50	48	8	16	140	104	70	23	99	35.7	11.8	202	15.2	4.08	24.4	2.4	13	7.9	106	190	4	18	1.17	2.2	29	7.39	57	1.4	15.1	31	24
13042648	93.36540611	85	Yes	F	Yes	24.73	No	Yes	No	No	No	Yes	No	Yes	No	11	94	3	60	42	5	32	66	100	70	16	100	28.7	9.4	195	15.4	3.11	19.7	3.8	11	8.6	105	75	3.7	28	1.15	4.7	37	7.47	340	1.6	16.9	34.4	6
13256226	66.66216298	85	Yes	M	Yes	25.16	No	No	Yes	Yes	Yes	Yes	No	Yes	Yes	7	66	2	63	36	11	38	91	129	36	26	93	27.4	7.6	147	19.8	2.61	9.1	2.1	15	7.2	120	125	4.9	12	1.14	7.2	55	6.98	58	1.6	17.7	44.2	11
13509204	79.31078571	85	Yes	M	Yes	25.68	No	Yes	No	No	No	No	No	No	No	5	36	3	39	29	7	17	69	134	79	21	96	40.1	14.5	245	12.1	4.38	15.8	3	14	9.1	100	144	3.7	29	1.12	0.8	46	7.39	87	1.1	12.8	20	67
13687003	78.76959434	85	Yes	F	Yes	25.93	No	No	Yes	Yes	No	Yes	No	No	No	4	64	4	50	42	8	16	116	132	75	18	96	38.3	12.4	223	15.9	4.45	13.9	2.8	14	7.2	114	96	3.5	25	1.04	1.1	41	7.37	45	1.4	16.2	26.1	17
13714256	75.35071429	85	Yes	M	Yes	25.95	No	No	No	No	No	Yes	No	Yes	No	9	73	3	74	51	6	28	82	99	59	16	98	31.7	10.1	225	14	3.42	31.8	2.5	14	7.9	106	128	3.6	24	1.04	2.3	44	7.33	175	3	30.3	37.5	22
13717902	98.14224299	85	Yes	M	No	25.96	No	Yes	No	No	No	No	No	No	No	4	45	3	35	28	10	16	95	147	76	17	99	31.9	11.4	201	14.2	3.29	8.8	4	15	8.5	106	155	3.5	26	1.12	3	43	7.37	159	1.5	16.6	34.9	41
14009087	66.177	85	Yes	M	Yes	26.4	No	Yes	No	No	Yes	Yes	No	No	No	7	44	3	32	31	8	15	107	112	55	18	96	33.6	10.6	161	15.8	4.03	10.2	2.4	14	7.7	97	177	3.7	25	1.1	2.6	40	7.38	94	1.3	13.8	32.9	616
14097985	73.8322963	85	Yes	F	Yes	26.56	No	Yes	No	No	Yes	No	No	Yes	No	3	50	1	42	42	6	18	61	82	56	17	100	27.5	8.5	112	15.5	2.8	4.8	2.4	15	8.5	110	148	4.5	38	1.24	1	39	7.59	62	1	11.1	27.2	1
14323922	62.05039112	85	Yes	M	Yes	26.93	No	No	Yes	No	No	Yes	No	No	No	3	54	1	45	45	5	22	70	97	38	23	94	28.5	9.6	110	15.5	3.37	13.7	2.8	18	8.4	87	98	4.4	31	1.05	1.1	37	7.51	69	1.5	17.3	35.4	44
14356315	68.8408028	85	Yes	F	No	26.98	No	No	Yes	No	No	Yes	No	No	No	10	69	4	65	43	6	24	59	84	48	20	100	31.3	10	304	17.6	3.28	26.6	2.2	10	7	112	138	3.9	27	1.07	1.4	49	7.35	303	1.5	16.1	26.2	13
14387068	65.58568829	85	Yes	F	Yes	27.1	No	Yes	Yes	No	Yes	No	No	No	No	11	58	4	43	33	5	26	106	88	41	12	93	32.3	10.6	96	15.1	3.65	10.8	2.8	18	7.1	109	304	3.5	17	1	3.2	32	7.32	89	1.4	15.1	32.6	37
14446260	66.95005212	85	Yes	M	Yes	27.14	No	No	Yes	Yes	Yes	Yes	No	Yes	No	7	73	3	58	48	10	25	112	97	54	24	93	24.6	7.5	206	15.1	2.79	18.7	2.6	17	8.6	103	128	3.6	18	1.12	6.8	37	7.31	32	2.3	24.7	35	10
15050599	80.414	85	Yes	F	Yes	28.13	No	Yes	No	No	No	Yes	No	Yes	Yes	1	51	2	42	44	6	16	84	106	73	20	100	30.1	10.1	167	13.7	3.28	16	2.6	11	7.7	105	114	2.8	32	1.08	1.7	47	7.42	139	1.5	16.8	35	70
15215284	83.07247157	85	Yes	M	Yes	28.34	No	No	No	Yes	Yes	No	No	No	No	7	27	1	38	33	8	14	45	122	62	14	100	34.7	11.2	151	13.2	3.75	9.7	3.3	10	8.5	114	209	3.9	23	1.07	0.9	41	7.34	68	1.1	12.4	26.8	13
15456778	90.27997196	85	Yes	M	Yes	28.77	No	No	Yes	Yes	Yes	No	No	Yes	Yes	8	40	2	46	36	8	24	80	148	61	16	100	22.7	7.4	108	13.6	2.36	6.9	3.4	8	8.6	117	95	5.1	23	1.22	1.3	35	7.42	316	1.7	17.9	27.3	4
15589702	107.325059	85	Yes	M	Yes	29.1	No	No	Yes	No	No	No	No	Yes	Yes	5	78	1	61	41	6	31	59	155	57	27	98	31.8	10.3	140	14.9	3.34	9.2	5	14	8.7	106	100	4.4	24	1.09	1.1	42	7.34	255	1.4	15.9	36.1	12
16075171	82.87540271	85	Yes	M	No	29.91	No	No	Yes	Yes	Yes	Yes	No	No	No	10	70	3	50	46	8	29	66	120	63	15	100	29.5	9.3	171	16.4	3.22	6.3	3.2	14	9	103	118	5.6	26	1.11	1.3	42	7.39	263	1.4	15.4	36.8	13
16493963	68.06260549	85	Yes	F	Yes	30.73	Yes	No	Yes	No	No	Yes	No	No	No	9	51	4	44	35	6	21	89	154	65	16	100	35.7	11.7	274	15.6	4.44	11.7	2.7	13	6.7	115	166	3	25	1.02	2	57	7.22	38	1.2	13.5	28.1	78
16876797	93.7237193	85	Yes	F	Yes	31.56	Yes	Yes	Yes	No	No	Yes	No	Yes	No	5	56	3	41	25	5	18	70	97	33	25	99	32.3	10.3	123	19.2	3.58	5.5	3.7	12	9.4	100	127	4.9	42	1.26	1.1	102	7.2	131	3.1	31.1	38.7	12
17266171	82.88227621	85	Yes	F	Yes	32.74	Yes	Yes	No	No	No	No	No	No	No	2	30	3	39	36	4	9	81	119	73	16	100	34.6	12	226	13.1	3.88	11.8	3.6	16	8.5	106	151	4	25	1.14	1.7	34	7.46	174	1.1	13	23.5	14
17534235	59.29586794	85	Yes	F	No	33.46	Yes	Yes	Yes	No	Yes	No	No	No	No	2	54	3	50	43	5	26	73	148	63	18	100	29.8	9.1	456	17.3	3.05	12.6	2.5	16	7.7	103	202	4.4	21	1.08	1.7	30	7.45	296	1.9	20.9	30.6	11
17809946	77.69858844	85	Yes	M	Yes	34.23	Yes	No	No	No	No	No	No	Yes	No	4	20	3	31	33	5	16	107	134	79	16	96	32.2	10.7	84	13.6	3.33	6.8	3.3	15	8.5	101	101	3.9	27	1.22	1.2	51	7.27	98	1.8	19.2	33.3	19
17863740	61.33926069	85	Yes	M	Yes	34.51	Yes	Yes	Yes	No	No	No	No	No	No	4	70	4	43	43	5	26	90	94	44	30	91	34.4	11.7	269	13.1	3.75	20.4	2.3	16	8.8	102	202	3.6	25	1.01	2.8	34	7.46	71	1.2	14.2	28.1	26
17970010	78.89820464	85	Yes	M	No	34.97	Yes	Yes	Yes	No	No	No	No	No	No	17	112	4	70	55	4	32	85	109	64	29	91	42.4	13.5	42	17.2	4.45	4.2	2.8	16	8.4	115	61	4.4	20	1.19	6.7	66	7.07	32	2	22	65.6	86
18108459	94.48108376	85	Yes	M	Yes	35.75	Yes	No	Yes	Yes	Yes	Yes	No	Yes	Yes	6	36	2	43	38	10	16	61	149	53	12	98	33	10.9	165	13.2	3.61	7.9	4	15	8.5	104	155	4.1	30	1.09	0.8	45	7.42	93	1.5	16.3	36	16
18135694	82.69229967	85	Yes	M	Yes	35.83	Yes	Yes	No	No	Yes	No	No	No	No	2	28	1	30	37	7	14	78	159	46	14	98	33.3	11.3	195	14	3.96	8.3	3.2	9	8.4	108	130	4.3	29	1.12	0.8	47	7.38	366	1.1	12.8	24.5	25
18409091	68.05717045	85	Yes	M	No	36.87	Yes	No	Yes	Yes	Yes	Yes	No	No	Yes	9	59	3	52	39	12	27	134	119	70	19	99	44	13.2	177	17.9	4.86	18.8	2.3	11	8.9	107	287	5.7	29	1.23	3.9	67	7.27	34	1.5	16.4	34.3	10
18580818	62.82948022	85	Yes	F	No	37.63	Yes	Yes	Yes	No	Yes	No	Yes	Yes	No	6	34	3	53	35	10	24	67	109	70	6	100	23.9	8	103	13	2.62	9.3	1.8	11	8	117	142	3.9	28	1.54	3	49	7.34	416	1.6	16.7	31.6	22
18585995	72.8750625	85	Yes	F	Yes	37.64	Yes	No	Yes	No	No	Yes	No	No	No	4	41	2	47	32	7	16	114	158	128	16	95	37.1	11.8	109	14.2	3.85	7.6	2.4	13	7.5	106	99	4.5	21	1.07	1.5	33	7.32	89	1.1	12.3	33.4	72
18758318	75.59534418	85	Yes	M	Yes	38.52	Yes	No	No	Yes	Yes	Yes	No	No	Yes	7	37	2	26	29	12	25	81	109	31	22	100	34	10.4	117	14.5	3.57	8.5	3.1	13	8.5	110	111	3.8	26	1.15	2	42	7.39	307	1.3	14.2	150	9
19207300	84.40328846	85	Yes	F	Yes	40.25	Yes	No	Yes	Yes	Yes	Yes	Yes	Yes	No	5	45	3	46	39	11	14	94	119	61	17	96	36.3	12.8	275	15	4.08	12.7	3.7	14	9.4	97	285	4.4	26	1.21	1.1	43	7.38	53	1.2	13.8	35.7	19
19948815	63.47311663	85	Yes	F	No	50.51	Yes	No	Yes	Yes	Yes	Yes	No	No	No	8	99	4	54	40	8	23	66	121	59	10	100	23.2	6.9	89	18.9	2.23	3.7	1.5	10	9.1	105	179	3.6	30	1.56	3.2	47	7.4	70	1.2	13.9	39.6	27
10356874	71.91605416	86	Yes	M	Yes	18.48	No	No	Yes	No	No	Yes	No	Yes	Yes	4	54	1	41	40	10	21	74	160	102	25	39	36	11.7	235	13.7	3.84	9.5	3.4	18	8.4	105	121	4.7	19	1.15	2.5	37	7.3	51	1.4	15.4	36.4	12
10637413	66.36487366	86	Yes	F	No	19.31	No	Yes	Yes	No	No	Yes	Yes	Yes	No	8	58	4	52	47	8	16	125	79	44	20	94	36.6	12.7	188	13.4	3.82	15.7	2.4	15	8.1	111	210	4.5	19	1.12	2.6	29	7.4	490	1.2	14.1	28.1	376
10740516	90.31986044	86	Yes	F	Yes	19.87	No	No	Yes	Yes	Yes	Yes	No	No	No	11	68	3	57	30	10	26	107	106	31	14	89	24.3	7.6	275	20.9	2.68	36.7	3.9	17	9	103	102	4.1	22	1.18	7.4	31	7.44	414	1.6	18.2	42.2	10
10900387	68.97532919	86	Yes	M	No	20.37	No	No	No	Yes	No	No	Yes	Yes	No	5	36	3	37	37	9	19	83	153	105	19	100	22.7	7.4	260	16.2	2.42	10.1	2.8	11	8.9	98	212	3.5	28	1.28	1	47	7.37	207	1.1	12.4	37.7	18
10937007	62.87366176	86	Yes	F	Yes	20.44	No	Yes	No	No	No	No	No	No	No	4	61	3	39	39	5	25	117	115	17	23	96	31.8	9.9	349	20.8	3.25	7.9	1.7	8	7.6	104	113	4.3	29	1.13	1.5	41	7.44	69	2	21.7	37.1	33
11002435	78.40741129	86	Yes	F	No	20.55	No	No	No	No	No	Yes	No	Yes	Yes	5	43	2	44	42	7	21	59	127	78	14	99	30.5	8.8	324	17.6	3.66	13.8	2.9	10	8.5	100	131	5.7	30	1.18	1.4	46	7.41	193	1.4	15.7	26.1	8
11514905	83.49709111	86	Yes	M	Yes	21.75	No	No	Yes	Yes	No	Yes	No	No	No	2	41	3	40	34	8	18	76	152	63	22	96	31.9	9.9	284	15.8	3.33	17.2	3	16	8.8	105	126	4.8	30	1.17	1.6	56	7.44	40	1.1	12.2	36.9	26
11638303	76.95785817	86	Yes	F	No	22.07	No	No	Yes	Yes	Yes	Yes	No	Yes	No	3	42	1	32	25	9	21	58	115	76	18	93	30.6	9.9	127	17.2	3.48	6.8	3.1	10	7.5	100	162	3.6	35	1.07	1.1	49	7.45	36	3.6	39.6	47.2	10
11682842	84.85772991	86	Yes	M	No	22.17	No	No	Yes	Yes	No	Yes	No	Yes	No	12	48	2	54	53	9	27	58	72	44	10	100	30.6	8.8	240	18.3	3.43	12.6	2.9	11	8.6	106	90	3.7	32	1.03	2	52	7.38	62	2.6	28.4	41.4	15
11767827	77.60852239	86	Yes	F	Yes	22.39	No	No	No	No	Yes	Yes	No	No	No	1	39	3	39	36	9	11	93	141	88	11	100	32.4	10.7	238	14.9	3.47	18.7	2.7	10	8.3	107	188	3.5	23	1.21	1.3	31	7.46	209	1	10.8	21.3	23
11800070	73.42877138	86	Yes	M	Yes	22.51	No	No	Yes	Yes	No	No	No	No	No	4	62	3	52	31	8	23	120	147	62	17	97	36.4	12	423	16.5	3.67	28.4	2.5	22	7.9	116	101	3.3	12	1.23	2.4	26	7.27	97	3.7	36.3	33.7	17
11818661	86.52443405	86	Yes	M	No	22.52	No	No	No	Yes	Yes	Yes	No	Yes	No	10	76	3	67	48	10	31	95	151	105	17	91	32.6	10.5	126	15.1	3.5	9	3.6	24	9.1	102	332	6.3	19	1.12	3.8	54	7.17	29	1.9	20.6	26.3	33
12217631	79.29617857	86	Yes	M	No	23.21	No	No	Yes	No	No	Yes	No	Yes	No	15	74	3	65	50	5	21	87	76	40	20	99	31.7	11	22	17.3	3.46	21.2	2.9	18	8.5	115	162	4.9	17	1.16	2.3	26	7.41	111	1.5	16.8	52.2	59
12468016	76.53859431	86	Yes	F	No	23.72	No	No	Yes	Yes	Yes	Yes	Yes	Yes	No	1	43	3	26	36	11	19	91	154	74	29	100	36.7	11.7	159	13	4.03	9.2	3	15	9.9	99	384	3.5	25	1.23	1	39	7.42	61	1.2	13	29.9	20
12534892	67.7482346	86	Yes	M	No	23.83	No	No	Yes	Yes	No	No	No	No	No	5	42	4	36	36	6	14	117	146	98	21	96	47.8	16.1	83	14.7	4.82	17.9	2.7	14	6.4	104	116	4.4	21	1.02	1.9	32	7.42	88	1.4	15.5	41.3	60
12594149	86.4928503	86	Yes	F	Yes	23.92	No	Yes	Yes	No	No	Yes	No	No	No	6	35	3	37	28	5	21	80	142	59	16	100	26.6	8.9	155	15	2.6	11.8	3.7	15	8.3	106	122	3.5	31	1.16	3.1	38	7.51	345	1.6	17.3	30.6	3
12604377	72.09266387	86	Yes	F	Yes	23.95	No	No	No	No	Yes	No	No	No	No	5	54	3	52	38	5	13	109	78	53	28	95	29.1	9.5	80	23	3.11	14.7	2.2	14	8.3	114	200	4.1	16	1.2	1.9	24	7.41	40	1.4	15.6	32	8
12620123	77.00823064	86	Yes	M	Yes	24.01	No	No	Yes	No	No	No	No	Yes	No	11	70	3	55	50	5	22	77	162	123	14	93	44.5	12.9	208	14.4	4.21	10.6	2.7	12	8.3	127	120	4	26	1.11	1.4	51	7.33	40	1.4	15.2	23.6	10
12723677	83.392	86	Yes	F	Yes	24.22	No	No	No	No	No	No	No	Yes	No	3	53	2	43	42	6	13	74	86	55	20	92	34.1	11.3	93	16.3	3.52	7.5	2.8	12	7.9	111	83	3.8	28	1.31	0.9	42	7.42	82	1.4	15.7	29.9	19
12945029	80.05690625	86	Yes	F	Yes	24.58	No	Yes	No	No	No	Yes	No	Yes	No	2	33	2	51	35	14	13	113	153	115	18	85	37.4	11.9	250	14.2	4	10.8	2.7	14	8.8	105	110	4.4	19	1.1	1.8	37	7.33	194	1.2	13.3	33.5	175
12999077	68.03321739	86	Yes	M	Yes	24.69	No	No	Yes	Yes	No	Yes	No	Yes	Yes	10	58	3	43	39	8	28	88	96	66	13	100	30.5	9.2	142	18.4	3.07	7.2	2.7	17	9.4	86	143	3.9	29	1.17	2	37	7.49	185	1.4	15.3	87.2	22
13454746	72.2215	86	Yes	M	Yes	25.51	No	Yes	No	No	No	No	No	Yes	No	5	41	1	37	34	4	12	81	149	81	22	97	27.5	8.9	211	13.8	3.03	7.4	3.1	12	7.6	106	148	3.6	28	1.09	3.7	40	7.42	62	3.8	40.8	36.2	15
13456784	69.26185227	86	Yes	M	No	25.53	No	No	No	No	No	Yes	No	Yes	Yes	6	58	3	63	50	8	25	98	195	174	28	99	26.7	8	181	16.4	2.87	14	2.4	9	10.1	115	109	3.5	19	1.62	2.6	35	7.36	49	1.5	16.4	37.5	21
13482448	77.11255153	86	Yes	F	Yes	25.59	No	No	No	Yes	No	Yes	No	Yes	No	8	46	4	54	41	7	22	80	112	68	15	93	27.9	8.2	338	15.4	2.88	12.7	3.2	7	8.3	98	112	5.3	35	1.09	0.6	49	7.45	74	1.1	11.7	24.7	5
13485392	94.10660021	86	Yes	M	No	25.6	No	No	Yes	Yes	No	No	No	No	No	3	43	2	37	30	6	20	120	127	97	26	98	32.3	10.7	154	13.2	3.44	7.6	3.7	12	9.1	112	113	4.5	22	1.27	1.3	39	7.31	67	1.1	11.5	21.6	9
13558101	66.0761523	86	Yes	M	No	25.74	No	No	No	Yes	Yes	Yes	No	Yes	No	2	42	1	38	35	10	13	68	135	59	16	100	23.7	7.2	341	16.6	2.39	8.2	2.2	9	7.9	106	73	4.8	19	1.09	0.6	33	7.38	185	1.2	12.9	26.2	30
13815060	83.68880624	86	Yes	F	Yes	26.05	No	No	No	No	No	Yes	No	No	No	4	74	4	36	36	6	16	81	97	56	28	98	38.3	14.1	352	14.1	4.58	16.4	3.4	14	8.4	95	106	3.8	28	1.06	2.1	47	7.36	77	1.4	16.1	35.1	16
13935134	59.46239623	86	Yes	M	No	26.18	No	No	Yes	No	No	No	No	Yes	No	6	59	2	45	38	7	22	70	105	53	66	94	27.9	8.9	343	13.9	2.86	14	2.1	16	7.7	104	158	4.3	25	1	2.3	33	7.47	75	1.3	14.3	27.7	18
14560728	68.43834043	86	Yes	F	No	27.31	No	No	Yes	Yes	No	Yes	Yes	Yes	Yes	9	91	3	71	49	9	36	112	88	48	22	96	30.6	10.2	395	15.3	3.63	12.7	1.9	26	11.8	87	106	4.8	23	1.41	2.1	41	7.37	36	6.4	70.6	69	46
15020653	98.94173864	86	Yes	M	No	28.09	No	Yes	Yes	No	No	No	No	Yes	Yes	4	28	3	38	36	5	15	80	124	59	18	100	40.6	12.6	262	13.9	4.35	14.4	3.9	20	9.2	100	153	3.6	14	0.71	1.1	23	7.37	32	1.1	12.2	28.2	23
15084050	68.9141848	86	Yes	F	No	28.21	No	No	Yes	Yes	Yes	No	No	No	No	6	52	1	31	36	9	24	73	134	62	18	97	21.4	7	149	13.2	2.21	8.5	3.1	9	8.1	109	147	3.7	17	1.22	1.7	38	7.27	138	1.2	12.6	29	7
15229355	69.4448412	86	Yes	M	Yes	28.34	No	No	Yes	No	No	Yes	Yes	Yes	No	12	74	2	65	48	6	25	99	127	78	17	97	46.6	15.5	182	14.3	4.52	6.6	2.9	17	7.7	112	89	4.1	19	1.1	3.7	36	7.31	64	4.6	49.2	41.5	152
15525601	83.63250599	86	Yes	F	Yes	28.98	No	No	No	Yes	No	Yes	No	Yes	No	1	40	4	44	28	13	19	90	147	65	26	92	30.2	9.6	262	16.7	3.5	17.6	3.3	12	8.2	104	121	3.6	28	1.11	0.8	37	7.47	58	1.2	14.1	28	16
15827107	85.65716149	86	Yes	F	Yes	29.48	No	No	Yes	No	No	Yes	No	Yes	No	4	47	3	50	28	6	17	80	112	65	16	98	31.3	9	119	17	3.73	9	3.2	10	8.3	103	90	4.7	30	1.14	2.2	42	7.44	105	1.1	12.4	31.1	28
15999861	71.92111787	86	Yes	F	No	29.78	No	No	Yes	Yes	Yes	No	No	No	No	6	64	2	48	36	7	25	109	92	62	12	100	30.3	9.7	156	15.8	3.47	10.6	2.2	13	7.6	110	174	4.4	22	1.11	1.5	44	7.29	164	1.1	12.9	25.6	2
16133926	72.93559359	86	Yes	F	Yes	30.04	Yes	No	Yes	Yes	Yes	Yes	No	Yes	No	8	59	4	58	52	11	31	70	109	35	14	100	38.5	11.7	180	16.4	4.26	16.8	2.5	17	9.1	106	181	3.4	23	1	3.3	47	7.27	192	1.5	16.9	150	38
16164098	74.92155204	86	Yes	M	Yes	30.06	Yes	Yes	No	No	No	Yes	No	Yes	No	8	37	4	52	39	7	20	89	81	43	12	100	23.2	8	147	14.1	2.53	15.9	2.7	12	8	114	102	4.7	27	1.22	3.8	38	7.44	311	1.5	17.1	43	110
16249475	70.07494306	86	Yes	F	Yes	30.16	Yes	Yes	Yes	No	Yes	No	No	No	No	8	27	2	39	30	9	18	101	92	57	14	99	24.3	6.1	335	16.3	2.66	18.4	2.2	17	7.7	107	178	4.6	25	1.02	1	48	7.3	65	1.5	16.3	29.7	9
16433404	74.44745874	86	Yes	M	Yes	30.61	Yes	No	Yes	Yes	Yes	Yes	Yes	Yes	Yes	6	67	3	41	34	12	30	111	110	98	29	89	25.2	8.3	280	14.3	2.67	26.9	2.6	18	8.6	102	349	4	19	1.17	1.8	25	7.47	82	1.4	15.5	41.7	50
16425465	83.82582396	86	Yes	M	Yes	30.61	Yes	No	No	No	No	No	No	Yes	No	5	35	2	40	35	6	18	65	102	52	18	100	31.5	10.1	133	13.3	3.27	16	3.9	10	7.9	114	134	4.2	25	1.27	1.9	38	7.42	278	1.8	19.5	34.8	25
16718222	84.92336276	86	Yes	M	Yes	31.15	Yes	No	Yes	Yes	Yes	Yes	No	No	No	7	67	2	58	39	11	38	56	107	51	19	95	26.8	8.5	176	16.3	2.95	6	3.2	21	7.4	96	116	5.8	15	1.08	1.5	37	7.24	224	1.3	14.3	44.3	34
16952127	92.43810442	86	Yes	F	Yes	31.86	Yes	No	Yes	Yes	Yes	Yes	No	No	No	6	34	1	31	29	10	15	80	98	59	20	97	29.1	9	276	14.5	3.29	10.7	3.9	17	8.9	97	153	4.2	26	1.21	1.2	45	7.36	72	1	11.3	28.7	16
17167982	84.34228365	86	Yes	F	Yes	32.39	Yes	Yes	Yes	No	Yes	Yes	No	Yes	No	9	69	4	49	45	8	27	106	122	44	24	85	37.8	13.3	215	13.4	4.25	12.2	3.5	9	8.6	101	273	4	26	1.11	1.9	35	7.46	457	1.2	14.1	135.9	25
17347569	74.54281633	86	Yes	F	No	32.87	Yes	No	Yes	No	Yes	No	No	No	No	12	87	3	73	42	5	25	63	84	48	12	100	33	10	222	16.7	2.97	20.4	2.3	22	8.9	99	265	4.9	13	0.91	4	30	7.21	155	1.2	12.8	33.6	88
17436366	75.73184944	86	Yes	M	No	33.21	Yes	No	Yes	Yes	No	Yes	No	Yes	Yes	5	46	3	52	36	8	21	81	93	67	13	100	27.9	7.9	146	17.7	3.08	14	3	11	9.4	89	97	4.3	44	1.2	3.2	69	7.42	107	2.8	30.6	44.5	17
19299113	77.55092188	86	Yes	M	No	41.03	Yes	No	Yes	Yes	No	No	No	No	No	5	37	2	43	38	9	13	66	149	91	21	95	47.7	15.1	198	12.4	5.02	11.2	2.9	11	8.3	112	95	3.7	29	1.15	1.1	49	7.36	43	1.2	12.7	30.5	17
19342186	85.02673624	86	Yes	F	Yes	41.6	Yes	Yes	No	No	Yes	No	No	No	No	8	75	2	53	44	9	31	77	178	80	19	98	37	10.8	265	18.6	4.73	13.2	3.3	13	9.3	111	154	3.7	26	1.03	3.1	35	7.47	39	1.3	14.5	26.8	21
19373119	88.67334669	86	Yes	F	Yes	41.85	Yes	Yes	Yes	No	No	Yes	No	Yes	No	12	57	3	53	43	5	21	106	115	58	25	99	36	11.9	107	14	3.98	20.8	3.2	13	8.2	101	141	3.5	32	1	3.1	40	7.5	107	2	21.7	35	35
19702321	91.86848343	86	Yes	F	Yes	45.78	Yes	No	Yes	Yes	No	Yes	Yes	Yes	Yes	3	60	2	39	31	9	23	99	100	80	16	93	41.1	13.4	257	14.6	3.55	10.1	3.7	18	8.9	100	102	4.7	26	1.12	1.6	41	7.4	29	1.5	16	27.2	14
10136978	74.17901754	87	Yes	F	Yes	17.07	No	Yes	No	No	No	Yes	No	No	Yes	4	60	4	46	40	7	16	101	110	35	17	96	28.2	9.1	140	13.2	3	6.5	2.3	11	5.9	119	114	3.6	27	0.89	3.5	52	7.3	84	1.1	12.7	46.4	9
10263053	68.20293314	87	Yes	F	Yes	18.01	No	Yes	Yes	No	No	No	No	No	No	2	54	4	34	39	5	19	78	112	48	24	100	37.3	13.1	238	14.7	4.14	9.8	2.3	16	8.6	103	152	4.6	23	1.2	1.3	35	7.41	177	1	11	28.4	112
10328470	66.57199472	87	Yes	M	Yes	18.31	No	No	No	No	No	Yes	Yes	Yes	Yes	2	43	3	50	38	8	20	108	94	69	25	90	29.6	8.9	291	14.7	3.06	12	2.5	10	8	99	107	4.2	31	1.2	0.9	51	7.37	36	1.6	17.3	33.5	36
10372743	72.25024511	87	Yes	F	No	18.51	No	Yes	No	No	No	No	No	Yes	Yes	6	51	4	55	41	12	18	83	129	69	24	85	37.1	10.5	233	15.6	4.31	12.1	2.3	7	8.5	91	136	3.7	38	0.96	2.6	40	7.57	45	1	10.8	28.4	11
10472107	66.37935622	87	Yes	M	Yes	18.89	No	No	Yes	Yes	Yes	Yes	No	Yes	No	7	84	3	69	58	7	23	100	95	55	26	100	23.1	7.2	208	19	2.38	6.1	2	16	7.6	101	203	4.3	28	1.07	1.6	46	7.38	34	1.2	13.3	27.3	9
10587622	90.01390164	87	Yes	F	Yes	19.13	No	Yes	No	Yes	No	Yes	No	Yes	Yes	4	27	1	29	23	9	17	74	155	60	19	88	30.2	9.9	156	14.4	3.21	10.8	3.7	16	8.8	94	110	2.7	36	1.12	0.9	46	7.49	37	1	10.3	30.5	9
10624280	84.2359916	87	Yes	M	Yes	19.21	No	Yes	Yes	No	No	No	No	No	No	6	62	1	45	42	7	19	61	126	82	15	100	33.3	11.6	86	13.5	3.55	5.9	3.8	17	8.8	102	131	3.7	27	1.1	2.4	35	7.49	77	1.2	12.6	29.6	17
10769624	66.81576225	87	Yes	M	No	20	No	Yes	No	No	No	No	No	Yes	No	4	22	1	40	33	6	18	89	83	43	16	99	29.6	9.6	164	14.1	3.41	6	2.3	11	7.9	106	118	2.9	29	1.08	1.2	31	7.56	141	1.2	12.9	33.8	11
11042885	73.0240885	87	Yes	M	Yes	20.65	No	No	Yes	Yes	Yes	Yes	No	No	No	6	43	2	41	38	9	14	82	114	73	18	94	34.3	10.5	172	14.7	3.42	7.9	3.3	12	9.6	101	170	4.5	32	1.23	1.5	51	7.41	42	2.4	26.5	35.2	12
11178953	76.5274276	87	Yes	M	Yes	20.94	No	No	Yes	Yes	Yes	No	No	No	No	5	76	3	57	30	9	24	92	119	43	16	97	38.4	11.4	233	17.6	3.88	21.5	2.5	24	8.1	102	137	3.9	20	1	2.8	28	7.34	183	1.2	12.9	26.4	26
11180969	83.66570391	87	Yes	M	Yes	20.96	No	No	Yes	No	No	No	Yes	Yes	No	7	31	3	32	34	7	12	100	103	56	19	99	30.7	9.9	151	13.2	3.29	27.8	3.1	16	8.1	108	146	3.5	25	1.24	1.8	41	7.37	52	1.4	15.7	29.2	73
11554988	72.31576821	87	Yes	M	Yes	21.85	No	Yes	Yes	No	Yes	No	No	No	No	8	64	3	56	45	6	22	135	106	75	20	98	42.5	13	302	17.4	4.54	6.3	2.9	17	10.2	126	188	4.3	24	1.39	3.9	47	7.33	38	2.7	30.1	43.5	68
11639619	71.05768664	87	Yes	M	No	22.12	No	No	No	No	No	No	No	Yes	No	3	35	4	43	50	6	20	96	102	40	17	97	38.3	12.5	186	15.2	3.92	10.4	2.9	16	8.4	108	133	3.7	23	1.08	2.6	36	7.4	128	2.3	24.8	32.7	10
11739489	81.90128571	87	Yes	M	Yes	22.31	No	No	Yes	Yes	No	No	No	No	No	4	59	2	56	43	14	20	84	91	57	33	100	28.8	8.6	174	18	3.9	5.2	3.3	19	9.1	124	180	3.7	16	1.21	1.8	20	7.52	155	1.4	15.1	22.5	10
11960982	75.30972477	87	Yes	F	Yes	22.85	No	Yes	No	No	No	No	No	No	No	2	53	4	42	37	5	23	115	123	73	19	100	34.4	11.8	135	16.6	4.43	19.9	2.5	11	7.4	111	178	3.5	25	0.91	2.5	56	7.23	296	1	12.3	24.4	7
12053896	74.35239623	87	Yes	M	Yes	23.02	No	No	No	No	No	No	No	No	No	2	46	4	58	43	6	21	86	127	62	16	99	25.3	9	176	15.3	2.7	3.2	3.1	11	8.6	101	107	3.8	19	1.2	0.9	36	7.29	117	1.2	13.6	37.3	18
12750983	89.36435227	87	Yes	F	No	24.27	No	Yes	Yes	No	No	No	Yes	Yes	No	10	47	3	52	38	5	19	92	88	59	21	100	29.2	9.5	101	14.1	3.04	13.8	3.4	14	7.8	108	147	3.5	20	0.91	5.5	35	7.35	306	1.8	19.4	38.4	6
12805198	82.14104341	87	Yes	M	No	24.34	No	No	Yes	Yes	No	Yes	No	No	No	9	93	3	67	47	8	30	105	121	63	24	97	28.9	8.7	225	15.8	2.95	11.2	2.9	29	8.2	138	153	5.1	14	1.12	1.6	24	7.32	97	1.3	14	29	28
12929229	77.25858493	87	Yes	F	Yes	24.54	No	No	No	Yes	Yes	Yes	No	Yes	No	8	88	3	53	56	12	29	63	128	52	18	100	27.8	8.5	126	14.6	2.92	5.9	2.9	15	8.8	104	114	3	27	1.14	0.9	27	7.59	183	1.4	15	33.5	16
13038869	61.3174526	87	Yes	F	Yes	24.73	No	Yes	Yes	No	Yes	Yes	No	No	No	5	54	3	56	34	9	24	79	120	59	30	90	31	10.5	71	15.9	3.6	98	2.7	16	8.6	101	216	3.7	20	1.07	1	30	7.44	83	1.3	13.7	33.1	24
13188767	70.21816746	87	Yes	M	Yes	24.98	No	No	Yes	Yes	No	No	No	No	No	14	112	3	83	60	9	33	94	155	72	13	95	21.1	6.9	105	18.6	2.33	5.3	2.2	17	7.3	106	102	4.2	22	1.12	1.7	31	7.44	43	1.6	17.9	32.9	9
14271881	71.55039583	87	Yes	M	Yes	26.83	No	Yes	No	No	No	Yes	No	No	No	8	92	3	68	42	11	22	71	112	60	16	100	30.3	9.4	425	18.1	3	15.3	2.7	12	8.2	96	131	4.6	31	1.11	1.3	49	7.4	171	1.1	12.7	26.1	14
14272080	61.71789348	87	Yes	F	Yes	26.84	No	No	Yes	Yes	No	Yes	No	No	No	10	76	4	60	40	13	25	82	98	44	13	100	31.6	9.8	83	17.9	3.35	20.6	2.1	15	7.8	106	147	4.1	28	1.11	0.9	69	7.19	50	1.3	15	32.1	20
14296048	72.73346023	87	Yes	F	Yes	26.87	No	No	Yes	Yes	Yes	Yes	No	No	No	11	101	3	71	45	10	33	76	105	39	10	95	32.6	9.3	579	18	3.74	15.5	2.6	25	7	107	180	4.5	13	1.05	4.1	50	7	50	1.7	18.1	41	17
14387504	69.65681636	87	Yes	F	No	27.11	No	No	Yes	Yes	Yes	Yes	No	No	No	10	57	3	52	46	10	19	113	159	111	27	90	35.5	11.2	124	15.7	3.91	13.5	2.2	21	9.6	99	165	4.2	21	1.01	9.9	38	7.33	215	1.4	15.1	25.3	18
15562994	75.89523438	87	Yes	F	Yes	29.02	No	No	Yes	No	No	Yes	No	Yes	No	7	61	3	56	53	5	31	82	122	63	22	96	28.1	9	274	14.1	3.12	15.2	2.5	17	7.7	96	97	6.5	30	1.08	0.8	53	7.35	115	1.2	13.9	25.9	18
15567700	68.83504225	87	Yes	M	Yes	29.03	No	No	Yes	Yes	No	Yes	Yes	Yes	No	13	60	3	52	59	8	34	104	112	73	20	100	25.8	8.2	110	21	2.57	13.6	2.7	13	6.8	119	101	3.3	14	0.97	1	35	7.2	47	1	10.6	25.3	65
15993533	91.45582143	87	Yes	M	Yes	29.75	No	Yes	No	No	Yes	No	No	No	No	3	40	1	32	30	7	11	78	141	72	12	100	35.6	11.3	218	13.6	4.29	12	3.9	15	9.2	101	210	3.7	25	1.15	2.2	38	7.42	106	1.2	12.9	31.6	39
16049393	72.45710954	87	Yes	M	Yes	29.86	No	Yes	No	No	No	Yes	No	Yes	No	7	42	3	50	41	6	22	87	123	65	19	98	29	10.1	109	16.1	3.12	14.4	2.6	14	8.3	106	269	4.2	25	1.27	3.5	60	7.2	44	15	110.4	150	51
16354235	74.99417537	87	Yes	F	Yes	30.43	Yes	Yes	No	No	No	No	No	No	No	2	26	3	42	29	11	19	97	116	56	26	96	25.9	8.7	229	16.8	2.81	26.3	3.2	11	7.8	112	105	3.3	17	1.2	2.2	35	7.27	151	1.2	13.8	25.5	15
17660935	73.52338462	87	Yes	F	Yes	33.72	Yes	No	Yes	No	Yes	Yes	No	Yes	No	10	50	3	67	40	9	29	85	129	50	23	93	24.5	7	139	20.4	2.11	2.5	3.2	12	8.6	103	144	5	37	1.22	0.3	97	7.17	115	1.1	12.3	24.2	13
10297774	71.990266	88	Yes	F	Yes	18.12	No	No	Yes	Yes	No	Yes	Yes	Yes	Yes	6	82	3	58	46	12	25	97	116	80	19	91	25.2	7.5	115	18.9	2.72	10.5	2.1	13	9.3	102	95	5	32	1.23	1.4	67	7.27	42	1.4	15.5	38.1	17
10311900	85.57288606	88	Yes	F	No	18.18	No	Yes	No	No	No	Yes	Yes	Yes	Yes	4	50	2	53	32	7	22	74	101	59	24	87	34	11.5	253	12.2	3.58	9	3	14	7.2	103	118	2.9	15	1.09	2.9	35	7.23	40	1.1	11.4	34.3	8
10418733	69.96021053	88	Yes	F	No	18.65	No	Yes	Yes	No	No	No	No	Yes	No	7	57	3	45	33	5	13	72	90	63	23	97	30.2	8.6	245	17.5	2.71	10.7	2.8	14	6.3	117	504	4.3	15	1.05	1.3	50	7.11	63	1.3	13.8	150	18
10806849	67.67804901	88	Yes	F	No	20.08	No	Yes	Yes	No	Yes	No	No	No	Yes	1	26	2	31	35	7	16	84	160	62	16	100	27.5	8.6	235	15.2	2.97	6.3	3.1	13	8.6	104	146	3.9	26	1.15	1.4	36	7.46	38	1.1	11.5	150	16
10858147	70.2657907	88	Yes	F	No	20.33	No	Yes	No	No	No	No	No	No	No	2	27	4	43	39	4	21	87	118	49	17	100	27.3	9.8	169	13.2	3.17	11.6	2.7	14	8.3	106	142	3.3	26	1.03	1.4	32	7.51	133	1	10.9	27.2	86
10909143	89.63095992	88	Yes	F	Yes	20.41	No	No	No	No	No	No	No	No	No	4	50	3	46	34	4	19	90	151	79	12	100	24	8.3	236	13.6	2.48	11.8	3.4	11	8.4	102	148	4.2	30	1.15	1	44	7.42	221	1.1	13	25.8	6
11278565	81.87390995	88	Yes	M	Yes	21.22	No	No	Yes	Yes	Yes	Yes	Yes	Yes	No	13	71	4	64	48	15	26	80	95	50	26	88	24.6	8.2	131	14	2.6	11	3	17	6.5	119	145	4.6	16	1.02	2	40	7.2	39	2	21.4	24.2	29
11632236	75.39212245	88	Yes	F	No	22.06	No	No	Yes	No	No	Yes	No	No	No	11	101	3	80	52	6	40	101	77	56	27	99	27	7.9	151	21.7	2.77	14.3	2.9	20	8.2	101	315	5.2	16	1.12	11	40	7.23	166	6.5	71.6	32.6	589
12682640	73.57232258	88	Yes	M	Yes	24.13	No	Yes	No	No	No	Yes	No	Yes	No	6	45	2	34	29	8	17	71	109	55	14	81	32.5	10.8	113	14.2	3.52	9.9	2.8	14	7.6	106	113	4.5	21	1.08	1.2	32	7.4	101	2.7	28.3	34.6	67
12944046	74.29609261	88	Yes	F	Yes	24.58	No	Yes	No	No	No	Yes	No	No	No	4	43	3	36	29	5	10	103	106	62	19	95	34.2	11.8	153	13.8	3.7	14.4	3	14	7.8	107	156	3.3	21	1.07	3.5	26	7.5	164	3	31.1	32.9	418
12945435	93.63530518	88	Yes	F	Yes	24.59	No	Yes	No	No	No	No	No	No	No	2	34	2	31	28	6	10	75	141	69	19	96	31.3	10.1	186	15.3	4.65	12.3	3.9	13	9.2	104	93	3.6	33	1.23	0.7	42	7.5	74	1.1	11.9	22.1	11
13095882	72.908	88	Yes	M	No	24.8	No	Yes	Yes	No	No	No	No	No	No	10	106	3	88	45	11	32	77	92	60	11	97	34.6	10.6	162	18.4	3.41	5.6	2.6	18	9.3	104	180	4.2	12	1.52	9.5	50	7.01	260	2.2	23.8	28.7	14
13419995	84.47650467	88	Yes	M	Yes	25.41	No	Yes	No	No	No	Yes	No	No	No	6	41	3	38	27	5	23	70	118	62	19	90	29.1	10.2	298	14.1	3.21	10.2	3.2	14	8.6	96	112	3.4	22	1.07	1.8	22	7.6	175	1.7	18.2	35.2	73
13682658	71.25928242	88	Yes	F	No	25.93	No	Yes	Yes	No	Yes	Yes	No	No	No	8	67	3	41	34	6	26	110	147	71	32	100	35.8	10.9	357	13.5	3.65	22.7	3	21	8.5	114	291	3	25	1.24	3.7	37	7.42	72	1.1	12.1	32.7	74
13786618	65.71207692	88	Yes	F	Yes	26.01	No	Yes	No	No	No	No	No	No	No	8	60	4	65	53	12	27	126	127	74	23	96	24.5	6.8	295	17.4	2.59	13.7	2.6	14	8.2	115	148	4	21	1.09	1.6	38	7.34	130	1.2	13.6	33.7	36
13787816	67.27140426	88	Yes	F	No	26.03	No	Yes	No	No	No	No	No	Yes	No	2	35	1	37	35	5	18	53	134	74	12	100	38.5	13.2	191	12.9	4.04	13.7	2.2	9	7.8	95	146	6.1	24	0.94	1.5	52	7.29	135	1.2	13.4	34.3	25
13953606	84.82525134	88	Yes	F	Yes	26.25	No	No	Yes	Yes	No	Yes	No	No	No	11	75	2	66	40	10	34	71	106	73	19	93	25.9	8	190	18.8	2.95	5.6	2.9	8	10.4	108	84	5.6	21	1.57	0.8	37	7.37	51	1.1	12.2	40.3	7
13977070	69.10490106	88	Yes	F	Yes	26.3	No	Yes	No	No	No	Yes	No	Yes	No	6	29	2	40	34	6	22	78	88	58	14	100	26.7	9	157	11.9	2.94	11.6	2.6	9	8.3	109	164	3.1	28	1.13	1.2	40	7.44	382	1.6	17.3	32.9	10
14371855	79.7071203	88	Yes	F	No	27.06	No	No	Yes	Yes	No	Yes	Yes	Yes	No	12	100	4	82	61	10	40	121	199	56	18	100	45.6	15	214	12.1	4.32	18.8	3.1	23	8.5	99	142	3.8	24	1.03	4.4	37	7.4	242	2.6	27.4	35.7	39
14446826	64.35216403	88	Yes	F	No	27.16	No	No	No	No	Yes	No	No	No	No	3	59	3	42	41	8	23	149	171	81	34	100	30.3	9.4	164	14.3	3.06	23.8	1.6	13	9.3	105	310	4.2	21	1.29	5.2	37	7.35	258	1.5	15.9	37.1	15
14616825	83.03855844	88	Yes	M	Yes	27.45	No	Yes	Yes	Yes	No	No	No	No	Yes	10	54	1	50	42	8	28	76	91	56	10	100	29.2	10	140	14.7	3.18	8.7	3.3	13	9.2	101	253	3.7	17	0.96	3.9	26	7.44	222	1.2	13	32.7	31
15257559	77.25630518	88	Yes	F	Yes	28.4	No	Yes	Yes	No	No	No	No	No	No	5	59	4	46	34	5	29	107	86	42	20	95	32.8	10.5	254	14.8	3.3	15	2.8	8	8.6	105	204	4.3	31	1.25	1.1	87	7.14	84	1.1	13.2	30.7	8
15416020	76.05916102	88	Yes	F	Yes	28.72	No	No	No	Yes	Yes	Yes	No	No	No	2	36	3	35	27	9	21	74	139	38	25	91	22.4	6.8	295	14.6	2.55	16.8	2.8	16	7.1	107	134	3.8	28	1.12	2.6	40	7.42	60	1.9	19.8	150	3
15461582	80.971625	88	Yes	M	Yes	28.78	No	No	Yes	Yes	Yes	Yes	Yes	Yes	Yes	11	73	2	56	45	13	25	89	77	38	18	98	26	7.9	66	17.2	2.22	5.3	2.9	16	7.7	115	85	4.5	26	1.14	1.6	55	7.26	55	2.2	24.1	61.3	18
16442215	78.45235263	88	Yes	F	Yes	30.64	Yes	No	No	Yes	Yes	Yes	No	Yes	No	6	44	3	38	32	12	14	93	106	71	21	95	40.7	12.6	176	16.5	4.22	10.5	2.9	11	8.4	100	125	3.6	40	1.1	1.2	74	7.32	53	1.5	16.2	30.8	8
16457680	78.13209519	88	Yes	F	No	30.65	Yes	No	Yes	Yes	Yes	No	No	Yes	No	14	127	3	98	64	9	39	63	87	53	31	100	33.4	11.2	221	16.7	3.92	15.7	2.9	20	8	107	83	3.6	19	1.09	1.6	31	7.38	76	2.6	26.9	48.2	44
16826765	75.9936129	88	Yes	F	Yes	31.43	Yes	No	Yes	Yes	Yes	Yes	No	No	No	5	49	2	43	44	9	30	63	140	41	14	98	27.7	8.4	147	15.2	2.9	11.5	2.8	17	9.2	104	113	3.5	26	1.32	0.7	69	7.17	105	1.5	16.8	33.2	22
18060511	87.98413415	88	Yes	F	Yes	35.57	Yes	No	No	No	No	Yes	No	Yes	No	10	48	3	47	51	6	22	100	154	83	16	100	29.6	9.2	225	14.5	3.35	16.9	3.8	24	8	93	719	3.5	19	1.04	3.3	33	7.34	258	2.2	24.8	29.7	20
10007818	71.26785401	89	Yes	F	No	12.29	No	Yes	No	No	No	No	No	No	No	2	52	3	42	22	5	12	89	153	90	18	100	33.9	10.8	485	14	3.91	18.9	3.2	25	8.9	99	122	3.8	20	1.09	1.3	30	7.42	212	1.1	12.1	29.2	14
10524755	83.26501869	89	Yes	M	Yes	19.03	No	Yes	No	No	No	No	No	Yes	No	2	44	2	52	39	8	19	82	133	74	19	95	33.5	11.3	160	14.5	3.66	6.1	3.4	12	8.7	102	130	3.8	23	1.2	1.1	42	7.37	159	1.4	15	24.6	25
11062873	84.89460194	89	Yes	M	Yes	20.68	No	No	Yes	Yes	No	Yes	No	No	No	10	38	3	50	32	5	12	103	99	76	28	100	30.6	9.9	174	12.8	2.67	13.5	3.2	19	8.1	115	138	4.7	14	1.13	3.3	24	7.35	395	5.7	63	38.6	12
11124675	64.04979238	89	Yes	F	No	20.82	No	No	No	Yes	Yes	No	No	No	Yes	6	78	4	50	37	10	28	76	145	101	23	87	33.8	10.5	346	14.6	3.5	5.4	2	10	8.1	104	59	4.9	26	1.07	0.7	70	7.2	68	0.9	9.6	27.6	13
11867643	67.42492233	89	Yes	M	Yes	22.63	No	No	Yes	Yes	No	No	No	No	No	7	81	4	46	39	7	21	77	103	52	18	100	31.5	10.8	70	16.6	2.91	3.6	2.6	17	7.3	94	71	4	21	0.99	2.4	25	7.52	67	2.6	26.1	37.5	57
12209212	66.98055989	89	Yes	M	No	23.18	No	Yes	No	No	No	Yes	No	Yes	Yes	4	36	2	38	32	9	10	71	87	56	15	78	34.9	11.8	125	16.9	3.88	11.1	2.6	16	7.7	108	162	4.7	22	1.1	2.4	29	7.47	83	1.1	11.9	20.2	34
12964762	85.59808341	89	Yes	M	Yes	24.62	No	Yes	Yes	Yes	Yes	Yes	Yes	Yes	No	7	51	4	58	36	12	29	86	115	52	20	99	17.5	4.9	12	20.4	1.61	122.5	3.8	13	9.1	107	225	4.7	15	1.12	3.7	21	7.44	78	2.1	22.5	25	22
13182835	77.19280404	89	Yes	F	Yes	24.97	No	No	Yes	No	No	Yes	No	No	No	3	47	2	58	48	8	20	119	93	58	19	93	37.4	12.1	184	16.5	4.25	6.8	2.4	19	8.4	104	101	3.7	22	1.17	2.5	40	7.33	39	11.7	150	51.3	15
13315366	79.28635191	89	Yes	F	Yes	25.22	No	Yes	Yes	No	No	No	No	Yes	No	11	32	3	54	30	7	19	87	116	43	20	100	22.4	7.4	17	20.2	2.46	6.2	2.9	15	7	110	122	3.9	19	1.03	1.1	34	7.33	102	1.2	13.8	28.4	40
13406577	66.26835714	89	Yes	M	Yes	25.38	No	No	Yes	No	No	No	No	No	No	10	69	4	51	22	5	32	101	117	49	29	100	22.5	6.7	247	16.4	2.34	38.2	1.7	23	9.1	125	100	5.3	17	1.01	5.7	34	7.29	93	1.5	16.7	29.9	31
13863357	92.79751542	89	Yes	M	Yes	26.12	No	No	Yes	Yes	No	Yes	No	Yes	No	4	46	3	38	28	8	20	63	96	44	15	100	27.8	8.3	319	19	2.9	18.3	3.7	15	8.8	109	128	4.5	25	1.18	1.5	43	7.35	321	1.6	17.5	40.4	16
13935446	68.20877296	89	Yes	M	No	26.22	No	Yes	Yes	No	No	No	No	No	No	10	106	4	78	42	8	38	133	102	62	24	100	20.8	6.6	275	14.6	2.15	27.2	2.2	13	6.7	117	124	4.5	27	1	2.6	38	7.44	133	2.1	23.3	33.8	11
14282277	80.64767647	89	Yes	F	No	26.85	No	Yes	No	No	No	No	No	No	No	7	72	3	54	53	5	28	143	140	87	16	99	34	11	166	13.8	3.86	8.8	3.6	11	9.2	105	198	3.4	23	1.02	1.4	30	7.5	215	1.1	11.8	28.8	117
14330490	79.63138356	89	Yes	F	Yes	26.95	No	Yes	Yes	No	No	No	No	No	No	6	35	3	39	27	5	17	89	117	45	17	99	34.6	11	302	13.3	3.8	17.5	2.8	13	7.9	109	223	4	24	1.13	2.8	48	7.28	181	1.3	14	26.4	12
14596961	96.2817179	89	Yes	F	Yes	27.38	No	No	No	No	No	Yes	No	No	No	2	47	2	42	41	7	23	90	128	103	13	95	32	10.7	230	12.3	3.26	9.9	4.5	17	10.3	101	144	4.9	21	1.32	1.6	31	7.4	95	1.4	15.5	25.9	28
14701455	83.39185364	89	Yes	F	No	27.57	No	No	Yes	No	Yes	Yes	No	No	No	3	48	2	46	39	8	16	69	132	58	15	97	40.5	12.9	183	17.3	4.56	13.6	3.3	16	9.4	102	106	4.4	31	1.23	1.1	49	7.4	51	1.1	11.9	30.6	15
14773318	77.34912791	89	Yes	M	Yes	27.72	No	No	Yes	No	No	Yes	Yes	Yes	Yes	14	110	3	73	54	11	39	80	120	57	12	100	31.5	10	127	13.3	3.23	28.8	2.5	13	7.5	114	160	4.1	18	1.18	2.2	32	7.34	379	1.5	16	27.7	14
15299779	75.68048618	89	Yes	F	No	28.44	No	No	Yes	Yes	No	No	No	No	Yes	2	39	3	31	30	8	15	73	133	71	17	100	26.3	8	230	16.9	2.84	14.9	3.1	15	8.3	114	169	3.5	22	1.15	1	31	7.45	130	1.2	13.1	28.3	16
16517237	74.22142105	89	Yes	M	No	30.83	Yes	Yes	Yes	No	Yes	No	No	No	No	7	90	3	67	30	6	25	99	90	52	19	100	38.6	12	124	14.9	3.71	11.9	2.7	13	7.6	130	270	3.7	25	1.12	2	44	7.34	30	1.2	14	34.7	12
16582777	86.71694012	89	Yes	F	Yes	30.95	Yes	Yes	Yes	Yes	No	No	No	No	No	6	25	2	43	40	9	11	83	137	91	21	100	35.3	11.9	146	13.4	3.92	12.9	3.3	10	8.2	99	139	3	25	0.99	1.3	40	7.42	119	1.2	12.8	28	25
16815189	80.11375991	89	Yes	M	Yes	31.42	Yes	No	Yes	Yes	No	Yes	No	No	No	6	77	1	41	30	8	23	67	142	121	14	100	24.7	7.9	155	21.5	2.58	7.4	3	17	9	110	51	5.2	26	1.13	1.8	41	7.38	384	1.4	15.6	44.6	37
19581033	76.4738389	89	Yes	F	Yes	44.44	Yes	No	Yes	Yes	No	No	No	No	No	3	66	3	41	39	6	16	99	100	56	15	98	27.2	9.2	156	16.3	2.73	7.4	2.5	11	8.4	108	83	4.1	19	0.88	1.4	31	7.39	174	1.3	14.6	38.5	97
10559489	69.9173366	90	Yes	F	Yes	19.06	No	No	Yes	Yes	No	Yes	No	Yes	No	6	78	2	42	31	9	21	70	129	71	22	96	31.4	10.2	254	17.4	3.27	13.9	2.8	15	8.5	120	120	3.5	28	1.03	2.8	41	7.43	31	3.6	38	34	54
10755387	65.76653261	90	Yes	M	Yes	19.95	No	No	Yes	No	No	No	No	Yes	Yes	9	73	3	66	36	7	27	112	104	55	28	96	26.5	8.4	366	14.4	3.04	7.8	1.7	14	6.7	113	159	4.3	20	1.14	3.1	36	7.33	34	2.6	25.8	41.2	24
11068866	77.61187519	90	Yes	F	Yes	20.74	No	Yes	No	No	No	No	Yes	Yes	No	2	54	4	39	24	5	18	96	104	83	19	91	46.1	14.8	141	15.2	4.98	20	3.3	15	8.3	107	151	3.7	22	1.14	2.4	32	7.43	118	1.2	13.2	68.9	45
11729508	88.53815385	90	Yes	F	Yes	22.31	No	Yes	No	No	No	No	No	Yes	No	1	33	4	39	29	5	19	82	114	45	10	100	20.2	7.1	165	12.8	2.24	9.7	3.3	12	8.3	111	144	4.3	26	1.44	3.9	47	7.33	398	1.5	16.5	47.3	136
11855285	70.06727752	90	Yes	M	Yes	22.63	No	No	Yes	No	No	Yes	No	Yes	No	11	41	3	62	44	6	16	81	152	105	16	98	35.2	11	205	18.8	3.22	11.4	2.7	10	8.2	111	101	3.5	29	1.18	1	47	7.38	415	1.4	15.4	31	12
12643870	65.48685315	90	Yes	M	Yes	24.04	No	No	Yes	Yes	Yes	Yes	No	Yes	No	5	60	4	50	38	10	18	64	113	78	16	100	31.9	10.6	100	18.3	3.52	13.6	2.6	20	8.6	110	149	3.2	20	1.29	4.2	35	7.34	205	2.2	24.1	34.8	10
12952223	74.45628571	90	Yes	F	Yes	24.59	No	Yes	No	No	No	No	No	No	No	6	27	3	36	22	5	9	103	137	66	22	99	37.6	13	183	15.4	3.98	11.7	2.8	11	8.7	109	98	3	22	1.15	2.2	36	7.39	93	1.3	14.4	29.3	44
13449162	75.22029955	90	Yes	M	No	25.51	No	Yes	No	No	No	Yes	No	No	No	8	94	3	71	46	8	25	84	138	73	18	97	39.4	12.7	202	14.8	4.25	8.4	3.4	17	8	108	155	4.1	22	1.08	2.4	38	7.35	93	1.2	12.6	150	74
13481227	63.11710209	90	Yes	F	No	25.56	No	No	Yes	Yes	No	Yes	No	Yes	No	5	44	3	45	28	9	17	99	133	105	17	100	38.4	11.6	241	15	3.95	16.2	2.1	15	9.1	117	122	5.4	30	1.15	2.7	51	7.36	61	1.6	16.9	27.3	22
14803875	74.91909163	90	Yes	F	No	27.78	No	No	Yes	Yes	No	Yes	No	Yes	No	8	85	2	54	40	9	28	98	125	84	34	96	41.1	12.5	185	14.3	4.31	8.9	2.8	12	10.3	106	91	3.6	33	1.37	1.3	83	7.18	71	1.4	14.8	26.8	16
15320468	85.932	90	Yes	M	Yes	28.47	No	Yes	No	No	No	Yes	No	Yes	No	4	56	3	54	30	13	21	101	116	60	34	100	27.5	8.4	157	15	3.36	4.8	3.4	15	6	109	106	4	25	0.94	1	35	7.44	74	1.2	13.2	19.5	28
15385637	84.87957143	90	Yes	F	Yes	28.67	No	Yes	Yes	No	No	Yes	No	No	No	9	64	2	60	35	5	28	66	101	80	19	96	33.6	9.9	211	18.7	4.16	7.4	3.4	20	8.4	105	114	5.3	24	1.14	1.1	62	7.18	30	1.1	12.3	28	16
15396448	84.99398013	90	Yes	F	No	28.69	No	Yes	No	No	No	No	No	No	No	8	80	2	63	31	6	26	75	141	70	12	95	31.7	10	125	15.2	3.23	4.8	3.4	16	7.6	103	123	3.8	25	1.04	1.8	25	7.6	420	1.1	12.3	28.1	8
15424659	74.10988525	90	Yes	M	No	28.72	No	No	No	No	No	Yes	No	No	No	6	34	1	33	33	5	14	73	138	94	21	94	46.9	14.8	235	15.8	5.35	10.1	2.7	12	9.3	111	119	4.5	25	1.19	2.5	44	7.35	20	1.1	11.4	34.2	64
16592551	72.23158721	90	Yes	F	No	30.97	Yes	No	Yes	No	No	No	No	No	No	4	59	2	48	43	5	25	55	103	56	15	97	20.9	7.2	271	18.2	2.09	10.8	2.6	9	8.5	90	161	4.6	22	1.04	1.2	60	7.14	61	2.3	23.6	41.5	18
16783434	92.48967321	90	Yes	F	Yes	31.4	Yes	No	Yes	Yes	Yes	Yes	No	Yes	No	7	60	3	48	27	9	27	112	117	49	31	97	31.3	9.4	160	14.1	3.35	12.2	3.6	16	9.5	107	169	5.8	16	1.24	4.2	41	7.22	26	1.6	17.1	25.6	107
16948106	77.36701982	90	Yes	M	Yes	31.83	Yes	Yes	Yes	No	Yes	No	No	No	No	3	43	1	35	32	5	13	73	116	68	20	97	32.4	11.9	165	13.3	3.75	13.9	3.5	14	8.5	104	159	4.3	21	1.01	2.8	40	7.28	74	1.1	13.4	27.9	293
10125047	64.36938401	91	Yes	F	No	16.93	No	No	Yes	Yes	No	No	No	No	No	8	86	2	56	47	9	28	71	171	63	18	100	25.8	8	128	15.7	2.68	5.5	2.3	18	8.1	114	127	4.2	13	1.08	1.6	18	7.44	128	1	11.3	24.4	20
10339317	79.43880769	91	Yes	F	Yes	18.36	No	No	No	Yes	No	Yes	Yes	Yes	Yes	3	51	2	41	36	9	21	80	99	45	22	100	32.3	10.2	129	14.2	3.44	5.8	3.1	14	8.4	112	117	3.8	25	1.18	1.2	47	7.32	84	1.1	11.6	30.3	28
10433099	86.85373214	91	Yes	F	No	18.74	No	Yes	No	No	No	No	No	No	No	1	31	2	41	37	8	18	58	208	94	11	100	25.1	8.3	310	15.1	2.81	11.9	3.1	13	8.1	97	154	2.9	25	0.98	1.6	28	7.54	186	1.2	13.5	24.3	57
10704794	92.2254373	91	Yes	F	Yes	19.61	No	No	No	No	No	No	No	No	No	3	54	4	36	32	5	15	86	132	76	22	93	36.4	12.1	236	12.9	3.86	10	3.4	13	8.1	108	103	4	19	1.06	2.2	28	7.42	69	1.2	13.9	30.5	50
10836644	77.43485714	91	Yes	M	No	20.28	No	No	No	No	No	No	No	No	No	6	61	3	51	45	5	16	75	155	97	15	99	40.1	14	136	15.2	4.43	6	2.8	11	8.7	105	84	3.7	23	1.14	2.1	30	7.49	123	1.4	15.3	44.5	21
11058109	70.12496104	91	Yes	M	Yes	20.68	No	Yes	Yes	No	Yes	Yes	No	No	No	7	39	1	41	37	7	13	69	102	53	24	100	26.3	8.7	76	17.3	2.69	5.4	2.4	11	8.2	106	172	4.1	27	1.09	1.5	29	7.57	93	1.2	12.8	32.6	23
11151240	79.02022581	91	Yes	F	Yes	20.91	No	No	Yes	Yes	No	No	No	No	No	1	23	1	32	36	8	14	92	94	51	16	98	35.7	10.9	162	13.6	3.69	11.9	2.8	17	8.4	103	147	3.7	25	1.1	1.3	41	7.37	79	1.2	12.6	29.2	11
11758234	69.76069767	91	Yes	F	Yes	22.38	No	Yes	No	No	No	No	No	No	No	2	42	1	54	36	6	16	85	144	56	17	97	29.4	9.8	168	17.4	3.09	8	2.5	13	7.9	108	92	4.7	16	1.07	1.8	37	7.29	45	1.1	11.8	27.8	15
11958726	75.07376923	91	Yes	F	Yes	22.85	No	No	Yes	No	No	No	No	No	No	6	73	3	53	40	4	26	102	81	27	14	96	28.2	9.1	182	15.8	2.85	9.7	3.2	18	7.9	111	260	6.1	25	1.04	1.7	43	7.36	71	1	11.7	22.6	31
12311328	81.08898008	91	Yes	M	Yes	23.44	No	No	Yes	Yes	Yes	Yes	No	Yes	No	10	47	3	43	29	10	19	84	121	60	12	97	47.8	15.4	60	15.6	5.28	13.1	3.1	15	8.1	107	196	4.7	16	1.13	2.9	33	7.27	195	1.9	20.3	99.4	76
12685249	90.55532687	91	Yes	M	No	24.16	No	No	Yes	Yes	Yes	No	Yes	Yes	No	12	71	2	52	55	10	22	110	115	75	42	90	40.1	12.2	143	15.1	4.39	4.5	3.7	14	9	112	185	3.6	24	1.07	2	43	7.34	25	1.2	12.6	25.2	27
12762839	84.05148477	91	Yes	F	Yes	24.29	No	No	No	Yes	No	Yes	No	No	No	5	41	4	45	31	7	21	66	138	69	14	98	36.6	12.1	346	16.3	4.07	20.6	3.5	20	9.3	109	139	4.5	18	1.34	2.2	32	7.34	77	2.4	25.5	25.9	52
12784731	74.97843736	91	Yes	F	Yes	24.3	No	Yes	Yes	No	No	No	No	No	No	6	41	3	49	46	8	22	57	153	66	16	100	26.2	8.5	211	16.1	3.08	7.3	2.9	11	7.9	111	90	3.3	24	1.2	1.1	37	7.41	434	1.1	12.6	25.1	1
13022668	65.94993955	91	Yes	M	Yes	24.73	No	Yes	Yes	No	No	No	No	Yes	No	6	46	4	48	44	12	19	69	107	57	30	100	28.8	9.3	148	16.5	2.95	3.7	2.2	9	7.9	108	170	4.2	19	1.13	2.5	31	7.39	103	1.2	12.8	32.1	18
13196638	79.88325806	91	Yes	F	Yes	25	No	Yes	No	No	No	Yes	No	Yes	No	14	105	3	83	54	7	32	134	147	99	27	97	32.1	10.3	103	14.6	3.36	8.1	3.4	23	8.9	105	110	4.2	20	1.02	5	35	7.35	45	2.7	29.3	41.2	135
13288063	62.83657543	91	Yes	M	Yes	25.18	No	No	Yes	No	Yes	Yes	No	Yes	No	9	46	3	52	39	7	21	119	230	183	15	94	33.3	11.4	277	20.1	3.72	23.6	2	17	7.5	100	169	3.8	23	1.02	2.7	42	7.33	74	2	21.8	32.1	29
13594409	58.1947824	91	Yes	F	Yes	25.78	No	No	Yes	Yes	No	Yes	No	Yes	No	10	86	3	65	33	9	30	55	120	70	13	99	31.9	10.6	198	14.6	3.77	26	2	18	7.7	109	67	5.5	11	0.91	0.9	36	7.08	70	1.1	12.8	37.9	18
13644932	72.22826087	91	Yes	F	Yes	25.85	No	No	Yes	Yes	No	No	Yes	Yes	No	8	68	3	75	39	14	22	95	125	59	40	100	34	10.5	468	16.3	3.53	22.5	3	20	8	110	262	4.8	14	1.1	3.8	32	7.22	26	1.2	12.5	29.7	11
13924130	91.84179139	91	Yes	F	Yes	26.16	No	Yes	Yes	No	No	Yes	No	No	No	5	59	3	46	47	5	22	112	141	61	30	98	37	12.4	225	14.2	3.91	9.8	3.8	16	8.6	108	200	6.1	27	1.16	3.9	40	7.33	67	1.5	16.8	21.4	25
14004638	71.17555013	91	Yes	M	Yes	26.38	No	Yes	Yes	No	No	No	No	No	No	6	34	2	31	34	4	11	83	110	69	18	99	38.6	12.9	109	13.6	4.18	8.2	2.8	14	7.7	108	107	3.4	21	1.04	1.6	31	7.46	96	1.3	13.7	25.8	40
14067009	78.81290323	91	Yes	F	Yes	26.49	No	No	Yes	Yes	Yes	Yes	No	No	No	13	70	3	62	39	11	35	123	91	56	13	99	38.7	11.1	89	21.7	4.26	9.5	2.5	22	7.7	104	182	4.3	22	1.06	1.6	49	7.23	87	1.2	12.8	24.9	10
14074579	88.9605	91	Yes	M	Yes	26.51	No	Yes	Yes	No	No	Yes	No	No	No	14	76	4	59	40	5	29	90	81	45	26	95	34.1	10.3	101	14.7	3.83	65.9	3.3	17	8.1	108	155	4.1	13	1.13	6.9	34	7.22	49	1.2	12.7	21.1	15
14204323	70.21869231	91	Yes	M	No	26.7	No	No	Yes	Yes	Yes	Yes	No	Yes	No	8	49	1	47	36	10	28	67	86	55	16	97	22.6	7.5	155	19	2.49	6.3	2.4	16	6.8	106	92	3.7	14	0.96	1.9	28	7.29	222	2	22.1	35.2	32
14301172	55.51647368	91	Yes	M	No	26.87	No	No	Yes	No	No	Yes	No	No	No	10	108	2	67	43	5	28	83	84	51	19	94	21.7	7.1	476	15.5	2.36	40.2	1.8	21	8.1	100	121	4.6	17	0.95	9.6	27	7.38	215	1.4	14.8	35.5	77
14371035	87.03330769	91	Yes	M	No	27.06	No	Yes	Yes	No	Yes	No	Yes	Yes	No	4	32	1	43	32	7	16	82	117	59	16	90	27.6	8	354	15.4	2.94	11.1	3.4	14	8.2	99	220	4.1	27	1.06	1.6	43	7.39	251	3	32.5	30.8	4475
14459053	84.00323529	91	Yes	F	Yes	27.17	No	No	No	No	No	Yes	No	Yes	Yes	9	56	4	66	49	7	24	120	96	61	25	91	30	10.4	156	15.6	3	21.1	3.5	15	8.4	106	201	4	23	1.15	2.1	39	7.36	76	1.1	13.5	26.6	35
14556809	77.69440426	91	Yes	F	Yes	27.3	No	Yes	Yes	No	No	No	No	No	No	11	83	4	50	42	4	20	111	97	83	22	90	38.5	12.7	146	12.9	4.18	19.7	2.9	13	7.9	106	177	3.6	29	1.02	3.3	34	7.52	41	1.3	14	26.4	91
14967069	76.58672894	91	Yes	F	Yes	28.03	No	No	No	Yes	No	No	No	Yes	No	11	68	4	51	47	8	20	74	106	71	16	89	40.8	13.2	93	15.8	4.57	14	2.7	17	8.5	110	197	3.7	14	1.13	5.6	32	7.22	242	1.5	16.1	150	15
14989809	81.40113646	91	Yes	M	Yes	28.06	No	No	Yes	Yes	No	Yes	Yes	Yes	No	7	45	2	46	33	8	25	97	145	65	23	93	23.6	7.7	150	15	2.4	7.9	2.9	16	8.6	96	105	4.5	27	1.11	1	41	7.41	163	1.2	13.1	47.8	24
15035088	98.13465574	91	Yes	F	No	28.13	No	No	No	Yes	No	Yes	Yes	Yes	No	5	49	2	51	39	10	9	74	129	69	20	91	39.3	12.3	281	15.4	4.31	11.3	4.1	25	9.5	99	252	4.1	25	1.02	3.8	36	7.52	29	1.8	19.7	150	97
15244290	71.03514757	91	Yes	M	No	28.38	No	Yes	No	No	No	No	No	No	No	7	57	3	55	41	4	17	45	118	61	17	100	37.1	12.7	151	14.1	4.46	13.9	2.9	11	8	108	164	3.9	24	1.07	1.2	38	7.4	146	1.2	13.8	28.3	18
15337600	62.80928897	91	Yes	F	Yes	28.5	No	No	Yes	Yes	No	Yes	No	No	No	3	49	2	38	32	9	13	84	110	77	15	100	29.3	10.1	295	14.3	3.31	23.3	2.4	11	6.7	109	173	3.5	19	1.03	1	34	7.26	159	1.3	15.2	31.5	44
17239322	90.3795618	91	Yes	M	No	32.65	Yes	Yes	No	No	Yes	No	No	No	No	10	48	3	54	39	6	23	86	113	85	23	95	21.1	6.8	81	16.3	2.11	11	4.1	35	3.7	96	100	2.8	12	1.03	4.6	38	7.13	87	2.1	22.5	40.3	8
17428807	65.05890278	91	Yes	F	Yes	33.13	Yes	No	Yes	No	No	Yes	No	No	No	5	35	4	37	29	9	16	99	105	49	30	100	29.9	9	189	16.2	3.39	31.1	2.7	23	9.2	87	188	4.5	32	1.08	2.2	46	7.44	66	1.1	11.9	38	52
18435903	90.1410183	91	Yes	F	Yes	36.92	Yes	No	Yes	No	No	Yes	No	Yes	No	4	38	2	43	27	10	15	140	94	56	19	93	37.3	11.1	130	19.4	4.66	6.7	3.5	17	8.8	98	162	4.3	37	1.09	1.6	59	7.39	28	2	22.4	30.1	11
18796841	83.47013471	91	Yes	M	Yes	38.63	Yes	No	Yes	Yes	Yes	Yes	No	Yes	Yes	12	56	2	59	39	10	23	47	123	58	22	91	38	12.3	106	14.4	4	12.8	3.2	14	9	107	132	4	29	1.12	1.2	48	7.38	40	1.2	12.6	28.7	15
19753517	77.94670492	91	Yes	F	No	46.4	Yes	No	Yes	No	No	Yes	No	No	No	11	46	1	59	35	11	29	48	121	43	14	100	25.3	7.1	182	16.5	2.41	6	3.1	8	7.9	101	88	4.9	35	1.11	0.8	85	7.2	29	1.1	12	29.8	8
10052181	77.84240385	92	Yes	F	Yes	16.01	No	No	Yes	Yes	No	Yes	No	No	No	8	54	4	50	40	8	18	95	122	60	22	97	27.2	8.5	739	14.7	3.54	14.4	2.5	16	8.8	105	134	3.9	24	1.14	1	40	7.36	180	1.1	13.2	22	17
10156659	60.33161947	92	Yes	F	Yes	17.2	No	Yes	Yes	No	No	No	No	No	No	7	100	4	88	50	6	42	98	132	65	27	99	26.9	8.7	275	14.5	3.07	27.9	2.4	21	9.5	128	327	4.4	22	1.12	2	34	7.41	116	1.3	15.1	32.1	134
10212705	75.1568502	92	Yes	F	Yes	17.78	No	No	Yes	No	No	No	No	No	No	10	69	4	65	41	5	30	98	133	68	30	87	35.7	10.8	249	19.5	4.5	15.7	2.4	11	8.6	115	94	5.4	30	1.24	0.9	60	7.29	227	1.4	15.6	35.6	10
10222191	79.48701818	92	Yes	F	Yes	17.81	No	No	Yes	No	Yes	Yes	No	No	No	15	88	3	67	54	7	28	98	89	54	29	89	29.4	9.3	114	18.1	3.32	6.9	3.3	13	8.7	116	54	4.3	23	1.29	1.1	49	7.27	77	1.4	15.9	61.7	20
10246670	61.7865092	92	Yes	F	No	17.89	No	No	Yes	No	No	No	Yes	Yes	No	12	81	3	47	37	7	16	64	120	72	18	100	35.9	11.2	95	20.4	4.63	8.4	1.8	14	7.8	129	175	3.9	19	1.04	2.4	42	7.24	66	1.8	19.2	42.3	18
10428217	68.61846591	92	Yes	F	Yes	18.67	No	Yes	Yes	No	No	No	No	No	No	8	21	1	35	31	5	14	65	97	78	18	96	31.3	9.7	330	13.3	3.26	8	2.5	11	6.2	108	94	3.7	30	1.16	1.5	43	7.44	42	1.1	12.1	29.4	12
10670236	49.62544015	92	Yes	F	Yes	19.47	No	Yes	No	No	Yes	No	Yes	Yes	No	11	109	4	75	47	9	28	93	100	50	27	100	39.2	11.3	277	15.8	3.69	17.4	1.4	14	8.3	114	100	4.4	31	1.1	3.2	44	7.49	66	1.4	14.9	37.8	28
10745745	80.58802771	92	Yes	M	Yes	19.88	No	No	Yes	Yes	No	Yes	No	No	No	6	68	3	57	37	7	32	81	70	51	14	100	25.1	8.4	89	13.7	2.69	17.1	3.4	12	8	110	143	4.9	29	1.05	2	42	7.43	290	1.9	20.8	43.8	3
10819468	82.5429404	92	Yes	M	Yes	20.23	No	Yes	No	No	No	Yes	No	Yes	Yes	3	31	1	31	26	7	13	82	131	83	20	99	27.2	8.9	70	15.1	3.11	9.3	3.1	12	7.6	109	93	3.7	28	1	0.8	41	7.44	188	1	11	26	12
11778393	68.51313924	92	Yes	M	Yes	22.43	No	Yes	Yes	No	Yes	No	Yes	Yes	No	11	71	3	47	43	7	34	113	96	56	20	85	39.9	10.4	763	14.1	4.9	50.8	2.3	16	8.8	126	140	6.4	17	1.31	4.7	34	7.29	49	1.3	13.6	24.6	22
11794396	72.37792691	92	Yes	F	Yes	22.51	No	Yes	No	No	No	Yes	No	No	No	8	38	3	58	45	6	17	92	128	108	17	93	37.2	12.7	194	14.2	4.33	10.5	2.9	17	9.1	106	150	3.6	29	1.17	1.3	45	7.4	93	1.1	12.4	28.5	25
11911069	77.61509091	92	Yes	F	No	22.72	No	Yes	No	No	No	No	No	No	No	5	62	3	40	36	4	24	111	141	82	27	100	25.4	9.1	181	14.8	2.9	12.4	2.9	14	7.4	106	147	3.6	17	1.07	2.2	26	7.44	62	1.2	13.7	29.8	24
12498965	68.22767456	92	Yes	F	Yes	23.79	No	No	Yes	No	No	No	No	No	No	4	71	4	43	35	7	31	110	123	48	19	98	26.7	8.3	278	18.2	2.86	29.5	2.2	20	7.5	105	84	3.5	19	1.05	1	49	7.2	104	2.6	26.5	38.7	13
12590317	81.031223	92	Yes	F	No	23.9	No	Yes	No	No	No	No	No	No	No	5	46	2	48	39	8	14	67	138	56	20	94	34.3	10.1	179	15.3	4	6.2	2.7	18	8.4	104	92	3.4	16	1.09	2.4	37	7.25	32	1	11.2	29.7	6
12648465	87.14962798	92	Yes	M	Yes	24.04	No	No	Yes	No	No	No	No	No	No	10	99	3	76	48	5	23	85	114	58	23	100	33.1	11.1	193	14.1	3.25	15.9	3.6	16	8.3	107	120	4.2	23	1.14	1.4	32	7.46	155	1.2	13.4	26.5	31
13138698	62.44649392	92	Yes	F	Yes	24.84	No	Yes	No	No	No	Yes	No	Yes	No	3	58	3	45	35	8	20	66	89	42	23	98	29.4	9.7	232	15.8	3.15	8.6	1.9	14	7.5	108	139	3.4	27	1.16	2.1	53	7.28	26	1.3	14.7	26	6
13182702	76.04062211	92	Yes	F	No	24.96	No	Yes	Yes	No	No	No	No	No	No	5	28	2	46	43	5	23	77	171	53	16	94	29.9	9.9	147	13.4	3.03	8.4	3.1	15	8.4	101	160	3.3	26	1.06	1	30	7.54	175	1	11.2	27.5	26
13364829	84.82783436	92	Yes	F	Yes	25.32	No	No	Yes	Yes	No	Yes	No	No	No	6	62	3	54	34	10	17	105	95	75	22	94	27.1	8.4	125	20.7	3.16	11.3	3.6	17	8	110	135	5.6	16	1.17	1.5	35	7.24	36	1.7	18.2	29.4	57
13438009	76.27823834	92	Yes	M	Yes	25.45	No	No	Yes	Yes	No	Yes	No	No	No	5	62	4	49	46	8	22	89	105	55	17	93	21.9	7.4	340	22.5	2.28	9	2.5	13	7.6	117	82	3.9	21	1.19	1	28	7.47	195	1	12.3	27.1	13
13525109	84.67083784	92	Yes	F	Yes	25.71	No	No	Yes	No	No	Yes	Yes	Yes	No	7	86	3	65	55	7	29	56	90	47	18	100	34.7	11.3	285	14.5	3.11	19.4	3.2	16	9	104	111	4.6	15	1.24	2	29	7.33	42	1.2	13.1	26.3	21
13684752	78.50940607	92	Yes	F	Yes	25.93	No	Yes	No	No	No	No	No	Yes	No	4	51	2	47	42	9	25	67	116	55	18	97	34.3	11.8	239	13.8	3.61	9.2	3.2	12	8.9	102	80	4	28	1.14	3.8	38	7.47	239	1.2	13.7	27.2	13
13736592	83.30480105	92	Yes	F	No	25.97	No	No	Yes	Yes	Yes	Yes	No	Yes	No	12	77	2	75	47	9	26	117	129	89	14	99	32.5	10.4	245	14.4	3.35	10.2	3.3	16	8.4	110	186	4.6	23	1.18	1.2	44	7.3	101	1.1	11.8	24.1	77
13962855	67.23	92	Yes	F	Yes	26.29	No	No	No	No	No	Yes	No	No	No	5	60	3	47	39	9	15	105	113	52	14	100	24.8	7.9	164	14.7	2.71	9.6	2.2	12	5.9	114	65	2.9	23	1.13	1.5	32	7.45	90	1.3	13.7	21.3	9
14066993	61.32405319	92	Yes	M	No	26.49	No	Yes	Yes	No	Yes	No	No	Yes	Yes	10	55	2	57	47	9	28	85	129	75	28	94	31.7	9.4	182	20.7	3.64	16.9	2.1	13	7.7	103	170	4.4	26	1.1	1.4	47	7.34	78	1.7	18.5	33	30
14266489	67.570625	92	Yes	M	Yes	26.81	No	Yes	Yes	No	No	No	No	Yes	No	9	75	4	52	49	6	35	73	79	43	32	100	25.8	9.7	194	16.4	3.23	16.4	2	14	7.4	105	139	3.9	29	0.99	2.7	31	7.56	179	1.6	18	32.4	49
14340180	72.17560294	92	Yes	F	No	26.96	No	Yes	Yes	No	No	No	No	Yes	No	10	81	3	56	36	8	30	63	74	42	19	97	31.2	9	230	13.8	3.07	26.4	2.3	24	6.7	107	94	3.9	16	0.98	9.8	46	7.11	118	1.5	16	29.3	1056
14671248	61.64985714	92	Yes	M	No	27.49	No	No	Yes	Yes	No	No	No	Yes	No	10	82	3	65	40	6	30	80	58	25	27	76	25.4	8.3	236	15.8	2.79	21.8	2.3	32	7.7	105	172	5.9	8	1	11.2	23	7.14	439	2.1	21.6	59.6	42
14673876	90.83180725	92	Yes	F	Yes	27.52	No	Yes	No	No	Yes	Yes	No	No	No	2	26	1	36	31	6	15	56	144	54	17	97	32.8	10.1	460	14.4	3.95	9.4	3.4	10	8.8	98	138	3.7	41	1.14	1.1	65	7.39	62	3.1	30.9	38.8	9
15385796	79.43768966	92	Yes	F	No	28.67	No	No	No	No	No	No	No	No	No	1	61	1	31	25	5	13	84	100	52	19	94	32.8	10.5	403	16.2	3.64	7.3	2.8	13	7.5	113	52	4.2	27	1.19	0.7	67	7.2	61	1.2	13.5	38.2	19
15588383	91.70244493	92	Yes	F	Yes	29.07	No	Yes	No	No	No	No	No	Yes	No	2	55	4	49	37	4	17	90	134	89	24	100	38.9	13.1	340	13	4.27	21.9	3.5	17	9.1	101	221	3.2	27	1.11	1.7	31	7.53	191	1	11	26.3	14
15695572	79.34945192	92	Yes	M	Yes	29.31	No	No	Yes	Yes	No	Yes	No	Yes	Yes	11	76	3	60	43	10	22	87	83	48	25	100	41.1	12.6	119	14.9	4.04	17.8	3.3	23	8.4	98	82	5.4	23	1.07	3.6	42	7.33	21	3.7	39.3	39.4	44
15803890	74.07316899	92	Yes	F	Yes	29.45	No	Yes	Yes	No	No	Yes	Yes	Yes	Yes	8	53	4	53	41	7	27	99	106	58	29	82	29.2	9.4	137	13.9	3.05	13.7	3.4	14	8.8	98	117	4.4	28	1.04	1.1	46	7.38	33	1.1	11.6	35.6	33
16597308	86.58765296	92	Yes	M	Yes	30.98	Yes	No	Yes	Yes	Yes	Yes	No	Yes	Yes	5	43	3	39	25	10	25	68	133	61	13	99	29.7	9.7	198	14.6	3.5	8.5	3.2	14	8.2	105	185	4.2	28	1.1	0.7	49	7.34	78	1.1	12.6	27.2	10
16605320	84.20218458	92	Yes	F	Yes	31.02	Yes	Yes	Yes	No	No	No	No	Yes	No	7	68	3	46	37	5	14	115	96	75	12	94	40.2	12.5	121	16.5	4.8	34.6	3	18	8.9	100	130	3.6	16	1.2	2.2	34	7.28	21	1.5	16.2	27.1	791
17478232	75.07625	92	Yes	M	No	33.31	Yes	No	Yes	Yes	Yes	Yes	No	Yes	Yes	4	53	2	41	34	12	28	67	112	61	17	97	28.1	8.5	262	18.6	2.93	11	3	16	8.7	98	130	3.5	22	1.18	2.3	58	7.15	74	1.3	14.4	30.9	11
18225366	74.66507143	92	Yes	F	No	36.15	Yes	No	Yes	Yes	No	Yes	Yes	Yes	Yes	5	39	3	46	37	9	24	88	85	45	21	100	27.4	8.5	184	14.6	3.06	8.7	2.7	16	8	108	109	3.5	28	1.07	1.1	42	7.42	141	2.5	26.9	31.7	22
18440251	81.15325685	92	Yes	F	Yes	36.98	Yes	No	Yes	No	Yes	Yes	No	Yes	No	7	139	3	86	58	7	35	123	139	82	20	100	35.5	9.6	501	22.7	4.39	16.6	2.7	13	8.7	98	69	3.6	33	1.11	1.8	40	7.51	110	5.1	57.6	41.9	19
10312423	72.61175332	93	Yes	F	Yes	18.18	No	Yes	No	No	No	No	Yes	Yes	No	8	52	3	59	43	6	15	40	154	50	20	90	43.4	14	201	13.6	4.78	13.4	2.7	17	9	96	144	5.4	21	0.95	2.1	34	7.38	30	1.2	12.7	24.8	154
10665449	81.12038356	93	Yes	F	Yes	19.41	No	No	No	Yes	No	No	No	No	No	4	47	3	32	28	7	14	60	120	43	16	96	23.9	9.6	98	14.7	3.23	3.6	2.9	14	7.4	110	90	5.3	16	1.05	1.3	25	7.39	78	1.1	13.4	29.8	10
11476759	89.6286139	93	Yes	M	Yes	21.72	No	No	No	Yes	No	No	No	Yes	No	2	27	1	31	33	7	13	73	123	70	15	97	30.2	9.4	167	18.9	4.35	10.9	3.6	7	8.2	100	89	4.7	30	1.16	1.4	49	7.36	92	2.1	22.1	35.9	6
12214713	62.04183538	93	Yes	F	Yes	23.18	No	Yes	Yes	No	Yes	Yes	No	Yes	No	6	116	3	67	44	7	34	82	148	90	28	96	33.8	10.6	218	20.6	3.62	16.4	2.4	13	7.1	117	140	3.9	24	1.19	1.9	34	7.45	54	1.8	19	122.8	42
18211278	84.12324196	93	Yes	F	Yes	36.14	Yes	No	No	No	No	Yes	No	No	No	8	46	4	52	38	7	20	88	85	45	15	100	24.2	8	91	15.7	2.76	18.6	3.1	15	8.7	111	150	4.2	24	1.13	2.2	50	7.28	37	1.8	19.4	46.3	19
10365197	80.36488525	94	Yes	F	Yes	18.49	No	Yes	No	No	No	No	No	No	Yes	6	55	3	42	41	6	21	81	129	65	25	94	31.6	10	241	15.6	3.37	3.2	2.7	10	7.6	105	119	3.5	31	1.19	1.4	53	7.36	59	1.7	18.7	28.3	100
11133561	86.47137201	94	Yes	M	No	20.89	No	No	Yes	No	No	No	Yes	Yes	No	9	92	3	51	39	6	31	115	121	76	14	100	18	5.8	83	19	1.9	24.5	3.1	20	8.2	111	136	3.8	21	0.96	5.5	44	7.27	55	1.3	14.7	21.8	652
12453404	78.82374576	94	Yes	F	Yes	23.72	No	Yes	Yes	No	Yes	Yes	No	No	No	6	55	4	33	43	7	22	102	107	83	30	94	33.9	11	296	15.1	3.38	15	2.6	16	9	89	122	3.6	46	1.15	0.7	68	7.42	72	1.1	11.5	39.5	11
11770965	71.84333166	95	Yes	F	Yes	22.41	No	No	No	Yes	No	Yes	No	No	No	5	53	2	49	35	8	18	71	126	49	14	95	34.4	11	223	14	3.87	14.2	2.7	13	7	109	109	4.6	25	1.1	2.5	52	7.28	144	2.5	25.7	32.6	396
12816952	79.51642363	95	Yes	M	Yes	24.35	No	Yes	No	No	No	No	No	No	No	1	45	1	45	37	4	23	75	104	45	23	100	24.1	7.8	338	17.5	2.82	6.7	2.8	11	7.9	97	82	4.6	31	1.23	0.8	50	7.39	121	1.1	13.1	29.3	20
13764015	77.99342642	95	Yes	F	Yes	26	No	No	Yes	Yes	No	Yes	No	No	No	10	76	4	61	54	7	37	104	112	85	36	85	32	10.7	201	18.8	3.41	13.3	3.6	15	10.5	92	133	4	43	1.29	2.5	73	7.36	20	1.1	13.4	26.5	13
13859862	75.4605879	95	Yes	F	Yes	26.11	No	No	No	No	No	Yes	No	Yes	No	8	41	3	46	43	6	18	89	131	105	25	92	34.2	10.2	209	21.5	3.33	13.6	2.8	13	8.9	113	89	4.3	20	1.36	2.3	52	7.18	32	1.2	13	32.7	18
15344483	62.30986111	95	Yes	F	No	28.54	No	No	Yes	No	No	Yes	No	No	No	10	75	2	73	48	5	29	124	88	60	11	100	25.5	8.1	179	21.5	2.79	8.8	2	13	6.4	116	169	4.9	25	1.1	2.2	56	7.24	344	8.2	89.6	62.7	445
13989564	90.319027	96	Yes	M	Yes	26.33	No	No	No	Yes	Yes	Yes	Yes	Yes	No	11	59	3	69	56	9	26	67	142	60	17	100	46.4	15	184	14.1	4.89	13.6	4	15	9.3	102	151	4.4	32	1.12	1.3	54	7.36	39	1.1	12	52.2	16
14198265	79.2494254	96	Yes	M	Yes	26.69	No	No	No	Yes	No	Yes	No	No	No	10	41	2	39	41	7	14	74	109	76	24	98	41.5	14.2	171	16.4	4.59	7.6	3.5	17	10.1	90	147	3.9	35	1.23	2.3	41	7.52	42	2.5	27	34.5	12
18784867	82.23198469	96	Yes	F	Yes	38.56	Yes	Yes	Yes	No	No	Yes	No	No	Yes	4	42	2	35	43	6	18	93	123	108	19	100	21.9	6.9	138	15.5	2.21	9.1	3.3	6	9.1	94	89	3.7	32	1.13	0.7	57	7.37	224	1.2	12.6	28.9	10
13537931	79.9905	97	Yes	M	Yes	25.72	No	Yes	Yes	No	No	Yes	Yes	Yes	No	9	56	3	42	27	6	16	87	142	88	17	98	33.8	11.4	59	14.6	3.53	29.8	2.7	22	7.9	99	134	3.5	24	1.05	1.7	41	7.36	32	1.4	14.9	47	72
13970250	89.81872152	97	Yes	F	Yes	26.29	No	Yes	No	No	No	No	No	No	No	2	33	1	35	25	5	14	69	108	64	17	97	27.1	8	179	23.2	4.19	8.3	3.4	8	8.6	107	99	3.9	28	1.28	1	42	7.41	41	1.3	13.7	30.8	24
[truncated: 14 more columns]
