# Supplementary material for: The relationship between improved elderly nutritional risk index and short-term all-cause mortality in patients with urinary sepsis: a retrospective cohort study
Source: Front Nutr. 2026 Jan 12;12:1700486. doi: 10.3389/fnut.2025.1700486 (PMC12832331; doi:10.3389/fnut.2025.1700486)
Supplement: Supplementary file 2 [file Table_1.xlsx]

## Sheet: Hosp
Variable	Count	Percent	HR	Lower	Upper	P_value	FDR	P_for_interaction
Overall	1875	100	0.98	0.97	0.99	0.002	0.0125
Age								0.068
>=65	1244	66.3	0.97	0.96	0.99	0.001	0.0125
65	631	33.7	0.99	0.97	1.01	0.421	0.421
Gender								0.792
F	1058	56.4	0.98	0.96	0.99	0.008	0.025
M	817	43.6	0.98	0.96	1	0.06	0.0714286
Race								0.948
No	698	37.2	0.98	0.96	1	0.073	0.0829545
Yes	1177	62.8	0.98	0.96	1	0.03	0.046875
BMI								0.265
<30	1131	60.3	0.98	0.96	1	0.024	0.04
>=30	744	39.7	0.97	0.95	0.99	0.008	0.025
Hyp								0.754
No	1168	62.3	0.98	0.96	0.99	0.009	0.025
Yes	707	37.7	0.97	0.95	1	0.052	0.07125
AKI								0.889
No	702	37.4	0.97	0.94	1	0.043	0.0632353
Yes	1173	62.6	0.98	0.96	0.99	0.005	0.0208333
CKD								0.232
No	1365	72.8	0.99	0.97	1	0.078	0.0847826
Yes	510	27.2	0.95	0.92	0.98	0.0001	0.0025
DM								0.135
No	1194	63.7	0.98	0.96	1	0.016	0.0303571
Yes	681	36.3	0.97	0.94	0.99	0.01	0.025
HF								0.625
No	1152	61.4	0.98	0.97	1	0.055	0.07125
Yes	723	38.6	0.97	0.95	0.99	0.016	0.0303571
MI								0.318
No	1675	89.3	0.98	0.97	1	0.011	0.025
Yes	200	10.7	0.93	0.89	0.98	0.003	0.015
IHD								0.213
No	1166	62.2	0.98	0.97	1	0.057	0.07125
Yes	709	37.8	0.96	0.94	0.99	0.002	0.0125
COPD								0.535
No	1543	82.3	0.98	0.97	1	0.017	0.0303571
Yes	332	17.7	0.97	0.94	1.01	0.11	0.114583

## Sheet: ICU
Variable	Count	Percent	HR	Lower	Upper	P_value	FDR	P_for_interaction
Overall	1875	100	0.98	0.97	1	0.008	0.0285714
Age								0.086
>=65	1244	66.3	0.98	0.96	0.99	0.004	0.0285714
65	631	33.7	0.99	0.97	1.02	0.608	0.608
Gender								0.361
F	1058	56.4	0.98	0.96	0.99	0.01	0.0305556
M	817	43.6	0.98	0.96	1	0.073	0.107353
Race								0.223
No	698	37.2	0.97	0.95	0.99	0.013	0.0325
Yes	1177	62.8	0.99	0.97	1.01	0.269	0.292391
BMI								0.097
<30	1131	60.3	0.98	0.97	1	0.06	0.09375
>=30	744	39.7	0.97	0.95	0.99	0.011	0.0305556
Hyp								0.424
No	1168	62.3	0.98	0.97	1	0.053	0.0883333
Yes	707	37.7	0.96	0.94	0.99	0.006	0.0285714
AKI								0.627
No	702	37.4	0.97	0.94	1	0.028	0.0583333
Yes	1173	62.6	0.98	0.97	0.99	0.008	0.0285714
CKD								0.085
No	1365	72.8	0.99	0.98	1.01	0.29	0.302083
Yes	510	27.2	0.96	0.93	0.98	0.001	0.025
DM								0.087
No	1194	63.7	0.99	0.97	1	0.098	0.128947
Yes	681	36.3	0.97	0.94	0.99	0.005	0.0285714
HF								0.649
No	1152	61.4	0.99	0.97	1	0.123	0.146429
Yes	723	38.6	0.98	0.96	1	0.096	0.128947
MI								0.271
No	1675	89.3	0.98	0.97	1	0.016	0.0363636
Yes	200	10.7	0.95	0.9	1	0.035	0.0642857
IHD								0.09
No	1166	62.2	0.99	0.97	1	0.137	0.155682
Yes	709	37.8	0.96	0.94	0.99	0.003	0.0285714
COPD								0.617
No	1543	82.3	0.98	0.97	1	0.036	0.0642857
Yes	332	17.7	0.97	0.94	1.01	0.106	0.1325
